# Supplementary material for: An Appraisal of the Role of Previously Reported Risk Factors in the Age at Menopause Using Mendelian Randomization
Source: Front Genet. 2020 May 29;11:507. doi: 10.3389/fgene.2020.00507 (PMC7274172; doi:10.3389/fgene.2020.00507)
Supplement: Supplementary file 7 [file Data_Sheet_1.ZIP]

Archive with 10 entries (9 files):
- sData/
- sData/sData 1 AAM-associated SNPs(UK biobank).txt
- sData/sData 2 years of schooling-associated SNPs.txt
- sData/sData 3 smoking-associated SNPs.txt
- sData/sData 4 BMI-associated SNPs.txt
- sData/sData 5 AAM-associated SNPs(ReproGen consortium).txt
- sData/sData 6 leave-one-out analysis on AAM(UK biobank).txt
- sData/sData 7 leave-one-out analysis on BMI.txt
- sData/sData 8 leave-one-out analysis on years of schooling.txt
- sData/sData 9 leave-one-out analysis on AAM(ReproGen consortium).txt
