# Supplementary material for: An Appraisal of the Role of Previously Reported Risk Factors in the Age at Menopause Using Mendelian Randomization
Source: Front Genet. 2020 May 29;11:507. doi: 10.3389/fgene.2020.00507 (PMC7274172; doi:10.3389/fgene.2020.00507)
Supplement: Supplementary file 7 [file Data_Sheet_1.ZIP › sData/sData 1 AAM-associated SNPs(UK biobank).txt]

SNP effect_allele eaf samplesize beta se pval
rs2244634 G 0.19934 188644 -0.0173753 0.00300385 7.29186e-09
rs770434835 CA 0.166045 188644 -0.0205148 0.00323519 2.28587e-10
rs76339898 C 0.141762 188644 -0.0229849 0.00344448 2.51371e-11
rs57728640 C 0.14761 188644 -0.021863 0.00342854 1.81297e-10
rs9970194 A 0.145285 188644 -0.0224792 0.00340886 4.28269e-11
rs9970255 T 0.141058 188644 -0.0232012 0.00344506 1.64811e-11
rs2473234 A 0.141232 188644 -0.023364 0.00343667 1.06065e-11
rs2744690 A 0.152085 188644 -0.023337 0.00333194 2.49555e-12
rs2744689 T 0.152218 188644 -0.0234244 0.00332993 2.00642e-12
rs2744688 G 0.153045 188644 -0.0231718 0.0033128 2.6683e-12
rs2744687 T 0.141079 188644 -0.0242492 0.00345138 2.13342e-12
1:14138827_CG_C CG 0.138338 188644 -0.0250082 0.00350396 9.56373e-13
rs2245213 A 0.156546 188644 -0.0240153 0.00328728 2.7728e-13
rs2245218 C 0.156952 188644 -0.0239941 0.00328241 2.6839e-13
rs2235516 A 0.12709 188644 -0.0235259 0.00359941 6.33305e-11
rs1046331 A 0.147018 188644 -0.023504 0.00337211 3.17712e-12
rs2495068 A 0.157944 188644 -0.0235404 0.00327597 6.70795e-13
rs2235514 G 0.158579 188644 -0.023531 0.003272 6.42672e-13
rs2744682 A 0.146784 188644 -0.0235866 0.00337608 2.82974e-12
rs2697964 C 0.157376 188644 -0.0238163 0.00328625 4.26865e-13
rs2744680 G 0.157369 188644 -0.02389 0.00328639 3.62502e-13
rs2697963 G 0.157645 188644 -0.0240639 0.00328414 2.35757e-13
rs2697962 T 0.157513 188644 -0.023683 0.00328541 5.67682e-13
rs58504586 T 0.152711 188644 -0.0235963 0.00333651 1.53086e-12
rs2744678 G 0.152804 188644 -0.0235156 0.00332992 1.64794e-12
rs2697961 C 0.157524 188644 -0.0238057 0.00329038 4.6746e-13
rs2697960 A 0.172716 188644 -0.0208469 0.00317172 4.95278e-11
rs2744677 G 0.222606 188644 -0.0164547 0.00287418 1.03583e-08
rs2697983 A 0.216148 188644 -0.0162212 0.00289366 2.0764e-08
rs1543633 G 0.297722 188644 0.0144349 0.00261959 3.58576e-08
rs2782641 G 0.387281 188644 0.0135149 0.00245918 3.89705e-08
rs2819336 T 0.363182 188644 0.0141195 0.00248399 1.31629e-08
rs2819339 T 0.217304 188644 0.0172292 0.00289486 2.65947e-09
rs2842183 C 0.217524 188644 0.0173151 0.00289331 2.17394e-09
rs2842181 T 0.217858 188644 0.0171439 0.00289318 3.1165e-09
rs61442919 ATG 0.214982 188644 0.017416 0.0029264 2.6644e-09
rs10890253 C 0.217627 188644 -0.0173304 0.00289283 2.09161e-09
rs2494995 C 0.21753 188644 0.0173339 0.00289327 2.0877e-09
rs2842176 T 0.217336 188644 0.0174202 0.00289437 1.76194e-09
1:44023301_CAAA_C C 0.217543 188644 0.017106 0.00289445 3.42788e-09
rs2842175 A 0.217395 188644 0.0173205 0.0028938 2.16281e-09
rs11580074 A 0.217352 188644 -0.0173538 0.0028942 2.02533e-09
rs34985615 C 0.217846 188644 -0.017125 0.0028934 3.25159e-09
rs35665735 C 0.217722 188644 -0.017063 0.00289453 3.75463e-09
rs10789435 T 0.21769 188644 -0.0172631 0.00289279 2.41121e-09
rs3000761 T 0.217711 188644 0.017221 0.00289244 2.6244e-09
rs68191270 A 0.217673 188644 -0.0172594 0.00289278 2.43044e-09
rs12076635 G 0.21759 188644 -0.0172543 0.00289361 2.48226e-09
rs2842194 A 0.224865 188644 0.0187236 0.00286028 5.92171e-11
rs11210871 C 0.298725 188644 -0.0178384 0.00261014 8.26689e-12
rs10890255 A 0.224895 188644 -0.0187544 0.00286009 5.49437e-11
rs2478978 T 0.224823 188644 0.0187043 0.0028601 6.17876e-11
rs12089622 C 0.22521 188644 -0.0187639 0.00285787 5.19255e-11
1:44034890_GC_G GC 0.296549 188644 -0.0150636 0.0026439 1.21765e-08
rs4660736 A 0.390317 188644 -0.0135805 0.0024701 3.84719e-08
rs2842186 G 0.219871 188644 0.0191677 0.00288314 2.97463e-11
rs943513 A 0.378268 188644 -0.0134821 0.00246184 4.34511e-08
rs1887402 A 0.377675 188644 -0.0136159 0.00246247 3.21778e-08
rs3001723 A 0.300338 188644 0.0174202 0.0026018 2.15601e-11
rs2819340 T 0.215705 188644 -0.0190664 0.00290421 5.21379e-11
rs2842171 G 0.378017 188644 -0.0138821 0.00246402 1.76397e-08
rs10789436 T 0.215704 188644 -0.0189388 0.00290354 6.92501e-11
rs650729 C 0.215783 188644 -0.0189117 0.00290297 7.30745e-11
rs663618 T 0.21577 188644 -0.0188818 0.00290312 7.84275e-11
rs552638 A 0.377833 188644 -0.0137323 0.0024643 2.51465e-08
rs2004899 A 0.216141 188644 -0.0189497 0.00290065 6.46664e-11
rs1808730 A 0.377885 188644 -0.0138534 0.002464 1.88691e-08
rs3838475 C 0.21622 188644 -0.0189782 0.0029035 6.32148e-11
rs3791134 A 0.377873 188644 -0.0138757 0.00246397 1.7896e-08
rs3791136 T 0.377535 188644 -0.0138281 0.00246424 2.00835e-08
rs3791137 G 0.216108 188644 -0.0189022 0.00290075 7.22401e-11
rs3791138 A 0.216061 188644 -0.0189123 0.0029011 7.0949e-11
rs3828150 T 0.215746 188644 -0.0188411 0.00290279 8.56548e-11
rs6698389 G 0.377774 188644 -0.0137783 0.00246417 2.25496e-08
rs61769642 A 0.378828 188644 -0.0137411 0.00246478 2.47879e-08
rs3791139 C 0.377369 188644 -0.0138257 0.00246645 2.07913e-08
rs3791140 A 0.376947 188644 -0.0137708 0.00246699 2.38089e-08
rs501299 C 0.377778 188644 -0.0137895 0.00246415 2.1961e-08
rs10890261 T 0.215871 188644 -0.0188673 0.00290222 7.99877e-11
rs573350 T 0.215846 188644 -0.018831 0.00290178 8.63525e-11
rs605709 T 0.377696 188644 -0.0139567 0.00246386 1.47628e-08
rs72673082 A 0.377436 188644 -0.0138387 0.00246385 1.94925e-08
rs583040 A 0.37751 188644 -0.0138614 0.0024638 1.84684e-08
rs674725 C 0.215769 188644 -0.0188997 0.00290179 7.37869e-11
rs673242 T 0.377096 188644 -0.0138251 0.00246589 2.06687e-08
rs56175694 T 0.377524 188644 -0.013908 0.00246479 1.67683e-08
rs596522 A 0.377588 188644 -0.0139191 0.00246515 1.64125e-08
rs530373 A 0.270761 188644 -0.0168491 0.00269575 4.10703e-10
rs17371903 G 0.378878 188644 -0.0138559 0.00246502 1.90093e-08
rs631248 G 0.218864 188644 -0.0193629 0.00288796 2.02381e-11
rs539096 A 0.219483 188644 -0.0184813 0.00288524 1.50284e-10
rs519669 G 0.220346 188644 -0.0188078 0.00288059 6.63117e-11
rs11210887 G 0.300372 188644 -0.0180518 0.00260486 4.22096e-12
rs549845 G 0.300348 188644 -0.0180198 0.00260495 4.61098e-12
rs499257 T 0.325483 188644 -0.0168293 0.0025486 4.02997e-11
rs3791151 A 0.348579 188644 -0.0150374 0.00250859 2.04672e-09
rs603542 T 0.325254 188644 -0.0167398 0.00254826 5.07566e-11
rs55684236 A 0.348703 188644 -0.01495 0.00250808 2.51552e-09
rs588657 T 0.245965 188644 -0.0170152 0.00277148 8.30088e-10
rs34004799 A 0.245516 188644 -0.0169242 0.002774 1.05596e-09
rs513373 T 0.244463 188644 -0.0169318 0.00277758 1.0903e-09
rs516790 T 0.247113 188644 -0.0169802 0.00276812 8.57623e-10
rs517849 A 0.245666 188644 -0.0169572 0.00277162 9.48599e-10
rs667676 G 0.245829 188644 -0.0170356 0.00277112 7.88357e-10
rs653953 G 0.325097 188644 -0.0167296 0.00254724 5.12192e-11
rs571862 C 0.245963 188644 -0.0170626 0.00277029 7.3292e-10
rs641365 T 0.245965 188644 -0.017055 0.00276982 7.40795e-10
rs641351 G 0.246104 188644 -0.0170421 0.00276922 7.56415e-10
rs639929 A 0.24572 188644 -0.0169702 0.00277088 9.11506e-10
rs1143701 C 0.24595 188644 -0.0170006 0.00276975 8.37588e-10
rs568639 T 0.244266 188644 -0.0171755 0.00277625 6.16073e-10
rs1143702 C 0.325224 188644 -0.0167776 0.00254672 4.4717e-11
rs673485 C 0.233148 188644 -0.0164324 0.00282321 5.87733e-09
rs643445 A 0.245586 188644 -0.0170356 0.00277137 7.91158e-10
rs559575 A 0.245583 188644 -0.0170256 0.00277138 8.0951e-10
rs531459 T 0.245589 188644 -0.0170336 0.00277138 7.94874e-10
rs628342 C 0.245604 188644 -0.0170455 0.00277141 7.74033e-10
rs2916568 A 0.245619 188644 -0.0170488 0.00277135 7.67667e-10
rs34269157 C 0.333688 188644 -0.0159053 0.00257977 7.04458e-10
rs10890268 A 0.245594 188644 -0.0170245 0.00277141 8.11993e-10
rs11429972 A 0.336293 188644 -0.0153227 0.00254826 1.82453e-09
1:44097055_AT_A AT 0.256616 188644 -0.0168024 0.00278241 1.55557e-09
1:44097353_CT_C CT 0.216768 188644 -0.0164658 0.00301595 4.77912e-08
rs12405972 T 0.347948 188644 -0.0148947 0.00250872 2.9047e-09
rs2970609 C 0.245802 188644 -0.0170814 0.00277067 7.05891e-10
rs2970610 T 0.325524 188644 -0.0168072 0.00254636 4.10881e-11
rs61769649 A 0.347839 188644 -0.0148665 0.00250864 3.1073e-09
rs6657348 G 0.240076 188644 -0.017033 0.00281502 1.44446e-09
rs55656032 C 0.230274 188644 -0.0186456 0.00285035 6.10532e-11
rs56201009 A 0.244527 188644 -0.0168513 0.00277794 1.31287e-09
rs34695754 A 0.240555 188644 -0.0170403 0.00280789 1.29185e-09
rs74864351 G 0.245836 188644 -0.0170543 0.0027704 7.47976e-10
rs585711 G 0.245841 188644 -0.0170571 0.00277039 7.43114e-10
rs585652 T 0.245841 188644 -0.0170571 0.00277039 7.43114e-10
rs11210892 G 0.32539 188644 -0.0168502 0.00254676 3.69187e-11
rs501861 T 0.248719 188644 -0.0167454 0.0027671 1.43687e-09
rs35393217 A 0.347858 188644 -0.0149021 0.00250859 2.8474e-09
rs664728 A 0.245814 188644 -0.0170566 0.00277054 7.4549e-10
rs664336 A 0.245814 188644 -0.0170568 0.00277054 7.45329e-10
rs35185515 C 0.416625 188644 -0.0142104 0.00256396 2.98831e-08
rs530201 T 0.245812 188644 -0.01706 0.00277058 7.40263e-10
rs35290231 A 0.347875 188644 -0.0148908 0.00250871 2.93218e-09
rs2970606 A 0.247994 188644 -0.0167133 0.00276248 1.45028e-09
rs564318 G 0.247996 188644 -0.0167122 0.00276246 1.45321e-09
rs11210897 C 0.261891 188644 -0.0155347 0.00274792 1.57673e-08
rs11210898 C 0.261921 188644 -0.0155373 0.00274795 1.56842e-08
rs11210899 G 0.261891 188644 -0.015535 0.00274792 1.57573e-08
rs12080079 G 0.24799 188644 -0.0167112 0.00276238 1.4552e-09
1:44104616_AT_A AT 0.246049 188644 -0.0170756 0.0027702 7.10638e-10
1:44104618_AT_A AT 0.246049 188644 -0.0170756 0.0027702 7.10638e-10
rs486883 C 0.24798 188644 -0.0167276 0.00276232 1.40127e-09
rs649504 T 0.24797 188644 -0.0167349 0.00276217 1.37555e-09
1:44105988_AT_A AT 0.24595 188644 -0.0170249 0.00280336 1.25766e-09
rs574736 C 0.24797 188644 -0.0167361 0.00276216 1.37174e-09
rs636547 C 0.248081 188644 -0.016929 0.00276221 8.87359e-10
rs581005 G 0.24797 188644 -0.0167364 0.00276217 1.37099e-09
rs2367724 C 0.326936 188644 -0.0165163 0.002544 8.47831e-11
rs6429630 T 0.247942 188644 -0.016822 0.00276219 1.13062e-09
rs694197 C 0.247988 188644 -0.0167884 0.002762 1.21654e-09
rs483679 T 0.247988 188644 -0.0167882 0.002762 1.217e-09
rs594293 A 0.247989 188644 -0.0167869 0.00276198 1.22046e-09
rs607296 A 0.326889 188644 -0.0166164 0.00254375 6.49628e-11
rs541550 G 0.27979 188644 -0.0172988 0.00272825 2.29341e-10
rs609171 A 0.248046 188644 -0.0167996 0.00276136 1.17569e-09
rs620851 A 0.248043 188644 -0.0168016 0.00276135 1.17027e-09
rs623965 A 0.247979 188644 -0.0167645 0.00276213 1.28616e-09
rs55666439 G 0.347868 188644 -0.0148415 0.00250892 3.31475e-09
rs61768370 T 0.347952 188644 -0.0148505 0.0025086 3.22771e-09
rs72883034 T 0.247986 188644 -0.0167811 0.00276206 1.23788e-09
rs61259097 C 0.250268 188644 -0.0168198 0.00275795 1.0716e-09
rs147154109 CA 0.34789 188644 -0.014804 0.00250863 3.61442e-09
rs602753 G 0.247913 188644 -0.0167386 0.00276273 1.37462e-09
rs1314923 T 0.247938 188644 -0.0167321 0.00276263 1.39296e-09
rs617521 G 0.247912 188644 -0.0167197 0.00276277 1.43527e-09
rs513862 A 0.247909 188644 -0.0167163 0.00276283 1.44735e-09
1:44114661_AT_A AT 0.247889 188644 -0.016734 0.00276303 1.3946e-09
rs519357 A 0.247903 188644 -0.0166628 0.00276376 1.6524e-09
rs631758 A 0.248591 188644 -0.0168641 0.0027631 1.04083e-09
rs517191 A 0.347823 188644 -0.0147784 0.00250792 3.80657e-09
rs660899 T 0.347923 188644 -0.0147377 0.00250754 4.17646e-09
rs61768371 A 0.347827 188644 -0.014772 0.00250837 3.88995e-09
rs2274465 G 0.347799 188644 -0.014819 0.00250902 3.50454e-09
rs11589584 G 0.347901 188644 -0.0147917 0.00250894 3.74016e-09
rs509173 G 0.24781 188644 -0.016661 0.00276489 1.68446e-09
rs61768372 T 0.347842 188644 -0.014829 0.00250906 3.42345e-09
rs11590619 C 0.347768 188644 -0.0148234 0.00251038 3.53594e-09
rs1973512 A 0.247449 188644 -0.0165669 0.00276731 2.14605e-09
rs656131 T 0.318772 188644 -0.0161088 0.00256521 3.39889e-10
rs6658300 T 0.298462 188644 -0.014801 0.00261948 1.60338e-08
rs489319 T 0.3312 188644 -0.0160799 0.00254086 2.48084e-10
rs607062 T 0.259867 188644 -0.0168164 0.00272017 6.33725e-10
rs618678 T 0.331289 188644 -0.0160675 0.00254125 2.57696e-10
rs3791033 C 0.330943 188644 -0.0161076 0.0025417 2.34305e-10
rs586339 C 0.260029 188644 -0.0169994 0.00272008 4.12416e-10
rs10789442 C 0.334828 188644 -0.0157049 0.00253629 5.95065e-10
rs9787076 C 0.330841 188644 -0.0163161 0.00254258 1.39181e-10
rs3791034 G 0.334314 188644 -0.0158747 0.0025365 3.89476e-10
1:44147579_GT_G G 0.303991 188644 -0.0174891 0.00261408 2.23263e-11
rs4660257 C 0.299159 188644 -0.0187679 0.00261061 6.5456e-13
rs4660740 G 0.250814 188644 -0.0177889 0.00276044 1.16476e-10
rs6697354 T 0.279163 188644 -0.015165 0.00265408 1.10619e-08
1:44151435_TCAA_T TCAA 0.278422 188644 -0.015401 0.00265861 6.93006e-09
rs61768374 G 0.298991 188644 -0.0187103 0.0026105 7.67503e-13
rs113688544 T 0.249812 188644 -0.0175844 0.0027636 1.98483e-10
rs1971342 A 0.298954 188644 -0.0187131 0.0026106 7.63076e-13
rs11805774 A 0.298907 188644 -0.0186503 0.0026107 9.11201e-13
rs17401357 C 0.298981 188644 -0.0187237 0.00261073 7.428e-13
rs3791035 C 0.298974 188644 -0.0187142 0.0026108 7.63849e-13
rs3791036 A 0.279166 188644 -0.0152457 0.00265575 9.44671e-09
rs2270972 G 0.299127 188644 -0.0187198 0.00261016 7.42454e-13
rs3838464 CA 0.299212 188644 -0.0186167 0.00261109 1.00825e-12
rs56319043 T 0.249659 188644 -0.0175888 0.00276042 1.87275e-10
rs112984125 A 0.298882 188644 -0.0185233 0.00260844 1.24029e-12
rs304303 T 0.270401 188644 -0.0157587 0.00268195 4.21429e-09
1:44181245_TA_T T 0.304094 188644 -0.0187 0.00262421 1.03711e-12
rs17531412 G 0.298754 188644 -0.0185499 0.00260841 1.15152e-12
rs6429636 G 0.279454 188644 -0.0149763 0.00265399 1.67412e-08
rs112361411 T 0.298666 188644 -0.0184536 0.00260876 1.5135e-12
rs11420276 GT 0.298196 188644 -0.0185652 0.00261342 1.21808e-12
rs10890273 T 0.279425 188644 -0.0149491 0.00265401 1.77695e-08
rs11810109 T 0.298653 188644 -0.0184666 0.00260894 1.46544e-12
rs12410155 C 0.298763 188644 -0.0184724 0.00260876 1.43682e-12
rs12410444 G 0.29876 188644 -0.0184689 0.00260879 1.45187e-12
rs58097850 CT 0.298796 188644 -0.0184422 0.00260924 1.5768e-12
rs11210907 C 0.279664 188644 -0.0148857 0.00265372 2.03358e-08
rs10890275 T 0.279637 188644 -0.0148996 0.00265422 1.98483e-08
rs4660259 A 0.27964 188644 -0.0149095 0.00265422 1.9425e-08
rs4660260 T 0.279636 188644 -0.014913 0.00265435 1.93101e-08
rs4660743 C 0.27967 188644 -0.0148698 0.00265423 2.11819e-08
rs55803885 A 0.278462 188644 -0.015257 0.00266082 9.82612e-09
rs757358840 G 0.297833 188644 -0.0180505 0.00261807 5.41993e-12
rs7538463 T 0.279524 188644 -0.0149688 0.0026551 1.72527e-08
rs3862228 C 0.279691 188644 -0.0149575 0.00265429 1.7509e-08
rs6429637 G 0.311101 188644 -0.0162168 0.00257901 3.22289e-10
rs6673970 C 0.310858 188644 -0.0160749 0.0025799 4.64985e-10
rs772091071 G 0.358515 188644 -0.0144481 0.00250764 8.34302e-09
rs3791040 G 0.311224 188644 -0.0160365 0.0025791 5.05045e-10
rs3838466 CA 0.311047 188644 -0.0160208 0.00257958 5.28874e-10
rs1013793 T 0.310635 188644 -0.0159932 0.00257996 5.69431e-10
rs1029632 A 0.310618 188644 -0.0160034 0.00257986 5.54298e-10
rs1472661 T 0.310594 188644 -0.0160054 0.00257981 5.51226e-10
rs59305903 T 0.310618 188644 -0.0159799 0.00257959 5.84978e-10
rs6696529 A 0.30761 188644 -0.0160848 0.00259637 5.83568e-10
rs10692321 ACT 0.311263 188644 -0.0160139 0.0025809 5.48882e-10
rs112646031 G 0.310071 188644 -0.0160462 0.00258039 5.02959e-10
rs7551551 A 0.310078 188644 -0.0160584 0.00258034 4.87612e-10
rs7511800 T 0.310083 188644 -0.0160622 0.00258063 4.85174e-10
rs56338811 G 0.310639 188644 -0.0160073 0.00257939 5.45222e-10
rs56367078 T 0.310616 188644 -0.0159758 0.00257949 5.90116e-10
rs56701980 C 0.310598 188644 -0.0159864 0.00257954 5.75357e-10
rs12062824 G 0.310652 188644 -0.0160165 0.00257941 5.33114e-10
rs6668616 C 0.310643 188644 -0.0160222 0.00257937 5.25287e-10
rs11584382 T 0.310291 188644 -0.0159605 0.00257975 6.151e-10
rs6700256 A 0.31064 188644 -0.0160201 0.00257935 5.27806e-10
rs6429639 A 0.310612 188644 -0.0159708 0.00257945 5.96988e-10
rs3791043 T 0.310616 188644 -0.0159853 0.00257943 5.75844e-10
rs3791044 A 0.31007 188644 -0.0160256 0.0025803 5.28464e-10
rs6678767 A 0.310649 188644 -0.0160243 0.00257932 5.22144e-10
rs11210912 G 0.310623 188644 -0.0159843 0.00257943 5.77335e-10
rs202215468 G 0.32151 188644 -0.0147968 0.00260017 1.26704e-08
rs11581514 G 0.310614 188644 -0.0159545 0.00257936 6.20573e-10
rs11587515 T 0.310484 188644 -0.0160953 0.00257948 4.39232e-10
rs11210914 C 0.310618 188644 -0.0159695 0.00257949 5.99208e-10
rs764786271 T 0.310733 188644 -0.0159938 0.00257943 5.63953e-10
rs112518613 C 0.310645 188644 -0.016005 0.00257925 5.47167e-10
rs6664485 C 0.310584 188644 -0.0160651 0.00257956 4.73887e-10
rs7520053 G 0.310601 188644 -0.0161304 0.00257921 4.00906e-10
rs201546697 AT 0.306161 188644 -0.0161231 0.00260293 5.87028e-10
rs7551644 T 0.310932 188644 -0.0161141 0.00257888 4.15325e-10
rs56352978 A 0.301502 188644 -0.017071 0.00263213 8.85882e-11
rs56009633 C 0.302608 188644 -0.0170438 0.00262954 9.09405e-11
rs3791046 A 0.310622 188644 -0.016023 0.00257933 5.23939e-10
rs11210916 A 0.310623 188644 -0.0160498 0.00257937 4.90738e-10
rs6656457 C 0.310851 188644 -0.0160189 0.00257915 5.27864e-10
rs4660745 T 0.310838 188644 -0.0160365 0.00257922 5.05896e-10
rs11210917 A 0.310846 188644 -0.0160377 0.00257935 5.05533e-10
rs3791047 G 0.310661 188644 -0.0161205 0.00257987 4.15174e-10
rs7531165 T 0.310636 188644 -0.0161123 0.0025801 4.25128e-10
rs7516647 T 0.310302 188644 -0.016061 0.00258057 4.86184e-10
rs10890280 G 0.310622 188644 -0.0161178 0.00258071 4.23347e-10
rs72678680 A 0.262138 188644 -0.0149083 0.00271721 4.10183e-08
rs7529895 T 0.308788 188644 -0.016148 0.00258705 4.33328e-10
rs11587427 C 0.262693 188644 -0.0150318 0.00271766 3.18547e-08
rs61768432 T 0.309053 188644 -0.016175 0.00258766 4.09162e-10
rs55695044 T 0.309056 188644 -0.0161875 0.0025877 3.96984e-10
rs11590279 T 0.308768 188644 -0.0161783 0.00258847 4.10975e-10
rs2158954 A 0.30902 188644 -0.0161868 0.00258824 4.00959e-10
rs12083110 C 0.309022 188644 -0.0161822 0.0025883 4.06004e-10
rs10890281 A 0.30899 188644 -0.0161875 0.00258893 4.04585e-10
rs12354267 C 0.309941 188644 -0.0158621 0.00258796 8.84986e-10
1:44248419_CT_C C 0.3101 188644 -0.0158925 0.00259245 8.78881e-10
rs6660481 T 0.442604 188644 0.0138303 0.00246625 2.05183e-08
rs36067009 T 0.403539 188644 0.0136305 0.00244582 2.50762e-08
1:65902404_CT_C C 0.39156 188644 0.0135406 0.00244875 3.21393e-08
rs17412175 A 0.453432 188644 0.0145558 0.00239551 1.23231e-09
rs7534350 C 0.433935 188644 0.014748 0.00240913 9.27636e-10
rs9436748 T 0.433351 188644 0.0149779 0.00240955 5.1085e-10
rs4053704 C 0.432816 188644 0.0147314 0.00241347 1.03773e-09
rs72681327 T 0.427229 188644 0.0148058 0.00241394 8.61545e-10
rs61779779 C 0.427286 188644 0.0148082 0.00241394 8.56161e-10
rs72681330 A 0.427165 188644 0.0147923 0.00241349 8.85931e-10
rs61779780 C 0.422434 188644 0.0155767 0.00241338 1.08969e-10
rs7520723 A 0.42229 188644 0.0155033 0.00241358 1.33595e-10
rs7520568 T 0.422593 188644 0.0155752 0.00241497 1.12554e-10
rs7520742 A 0.422355 188644 0.01556 0.00241306 1.13432e-10
rs61779781 C 0.428143 188644 0.0155755 0.00240804 9.94825e-11
rs61779782 G 0.428108 188644 0.0155576 0.00240808 1.04549e-10
rs6704167 T 0.422555 188644 0.0155672 0.00241392 1.12917e-10
rs17412368 G 0.473146 188644 0.0143352 0.00238778 1.93384e-09
rs17412403 C 0.473487 188644 0.014061 0.00238648 3.8231e-09
rs61779815 A 0.471213 188644 0.0138995 0.00239106 6.14135e-09
rs6698653 C 0.477082 188644 0.0139334 0.00238949 5.51471e-09
rs7542824 A 0.471567 188644 0.0139416 0.00239176 5.58409e-09
rs2025803 G 0.472063 188644 0.0138799 0.00239198 6.53754e-09
rs12402567 A 0.432868 188644 0.0140207 0.00246758 1.3334e-08
rs2025805 A 0.47214 188644 0.0139861 0.00239188 5.00383e-09
rs7524834 C 0.477618 188644 0.0140167 0.00238948 4.4718e-09
rs7513047 A 0.47756 188644 0.0140305 0.00238955 4.3233e-09
rs11590603 G 0.477672 188644 0.0140259 0.00238957 4.37507e-09
rs17412682 C 0.477672 188644 0.0140411 0.00238955 4.20885e-09
rs17412723 G 0.477177 188644 0.0140865 0.00239074 3.8195e-09
rs9661436 T 0.476577 188644 0.0137478 0.00239444 9.39627e-09
rs7537093 G 0.477838 188644 0.013952 0.00238989 5.29405e-09
rs35660507 A 0.0246098 188644 0.0431657 0.00769683 2.0468e-08
rs11209896 A 0.420604 188644 -0.0136329 0.00242135 1.80171e-08
rs12564163 G 0.420593 188644 -0.0136563 0.00242139 1.70418e-08
rs975480 A 0.420773 188644 0.0135558 0.0024204 2.13868e-08
rs1486084 C 0.420697 188644 -0.0136362 0.00242 1.75489e-08
rs11209899 A 0.420648 188644 -0.0136038 0.00241985 1.89275e-08
rs12036443 G 0.42064 188644 -0.0136191 0.00241978 1.82318e-08
rs2821272 C 0.420754 188644 0.0135731 0.00241964 2.0316e-08
rs11209900 T 0.420649 188644 -0.0136131 0.00241929 1.83738e-08
rs36047136 AC 0.420454 188644 -0.0137247 0.00242218 1.46159e-08
rs12131816 C 0.420649 188644 -0.0136143 0.00241926 1.83156e-08
rs12408173 G 0.420651 188644 -0.0136177 0.00241919 1.81474e-08
rs12132044 A 0.42069 188644 -0.0136834 0.00241667 1.49754e-08
rs2630381 C 0.420863 188644 0.0136894 0.00241681 1.47879e-08
rs2220252 A 0.420664 188644 -0.01369 0.00241671 1.4749e-08
rs2821266 T 0.420846 188644 0.0136541 0.00241671 1.60801e-08
rs2200484 A 0.420678 188644 -0.0136897 0.00241665 1.4747e-08
rs12409966 T 0.420641 188644 -0.0136687 0.00241653 1.54865e-08
rs2422135 C 0.420693 188644 -0.0136907 0.00241645 1.46715e-08
rs11209905 C 0.4207 188644 -0.0136731 0.00241639 1.52922e-08
rs12049085 T 0.42073 188644 -0.0136764 0.00241645 1.51829e-08
rs11209906 T 0.420684 188644 -0.0136573 0.00241612 1.58289e-08
rs12130387 C 0.420582 188644 -0.0136591 0.00241614 1.57673e-08
rs2821260 C 0.420594 188644 0.0137673 0.00241517 1.19757e-08
rs12140090 C 0.454892 188644 -0.0141962 0.00240554 3.60907e-09
rs11370565 CA 0.426866 188644 -0.0141624 0.00248692 1.23749e-08
rs727726 C 0.47538 188644 0.0135366 0.00240098 1.72326e-08
rs2220253 C 0.473737 188644 0.013549 0.00239776 1.60052e-08
rs2630392 T 0.473582 188644 0.0135609 0.00239615 1.52067e-08
rs1486091 C 0.473593 188644 0.0136245 0.00239617 1.30278e-08
rs1352082 A 0.454505 188644 -0.0142712 0.00240094 2.78655e-09
rs1486093 C 0.454493 188644 -0.0142748 0.00240081 2.75583e-09
rs1486094 T 0.47382 188644 0.013708 0.0023956 1.05331e-08
rs1564970 C 0.454421 188644 -0.0142631 0.00240093 2.84403e-09
rs2630395 G 0.474253 188644 0.0136542 0.00239866 1.25431e-08
rs2821246 T 0.474243 188644 0.0136466 0.00239854 1.27554e-08
rs768505168 CT 0.47164 188644 0.0146428 0.00240608 1.16167e-09
rs35420279 GA 0.436665 188644 -0.0141519 0.00245505 8.20622e-09
rs12402629 C 0.45515 188644 -0.0142299 0.0023994 3.02337e-09
rs1385912 T 0.474691 188644 0.0134797 0.00239353 1.78657e-08
rs2630400 G 0.474786 188644 0.0134697 0.0023933 1.82499e-08
rs1486096 A 0.455648 188644 -0.0141738 0.0023977 3.39745e-09
rs11209915 T 0.455112 188644 -0.0141174 0.00239828 3.95238e-09
rs11209916 G 0.455117 188644 -0.0141163 0.00239826 3.96148e-09
rs7556006 C 0.455521 188644 -0.0141185 0.00239707 3.87046e-09
rs2821239 G 0.474588 188644 0.0136313 0.00239226 1.21348e-08
rs2630406 G 0.474595 188644 0.0136078 0.00239233 1.28656e-08
1:72591772_GTA_G G 0.454096 188644 -0.0144758 0.00240176 1.67155e-09
rs1385914 G 0.455577 188644 -0.0143516 0.00239895 2.20193e-09
rs4649954 T 0.455342 188644 -0.0142117 0.00239663 3.03759e-09
rs12141628 T 0.455314 188644 -0.0141969 0.00239671 3.15743e-09
rs12132602 G 0.455337 188644 -0.014208 0.00239654 3.06174e-09
rs12750634 A 0.455337 188644 -0.0142091 0.00239658 3.05463e-09
rs71074821 CA 0.454383 188644 -0.0143018 0.00240063 2.56569e-09
rs2630390 C 0.47454 188644 0.0135608 0.0023922 1.44064e-08
rs57316908 C 0.455367 188644 -0.0141895 0.00239728 3.24498e-09
rs11209920 T 0.455368 188644 -0.0141889 0.00239735 3.25287e-09
rs12133604 T 0.455367 188644 -0.0141894 0.00239735 3.24911e-09
rs11209921 T 0.455402 188644 -0.0141897 0.00239805 3.28102e-09
rs7515320 T 0.455326 188644 -0.0142494 0.00239876 2.84997e-09
rs7541218 T 0.455245 188644 -0.0142418 0.00239895 2.91331e-09
rs7517923 T 0.455052 188644 -0.0142485 0.00239978 2.90012e-09
rs2422136 A 0.493966 188644 -0.0137541 0.00239054 8.75148e-09
rs2422137 A 0.451474 188644 -0.014373 0.0024026 2.2045e-09
rs12568918 C 0.486469 188644 -0.0140822 0.00244735 8.72593e-09
rs11209928 A 0.493194 188644 -0.0132053 0.00238653 3.14704e-08
rs2821296 C 0.49324 188644 -0.0132449 0.00238615 2.8487e-08
rs2630431 C 0.493208 188644 -0.0132285 0.00238604 2.95774e-08
rs2821295 A 0.493119 188644 -0.0132968 0.00238621 2.51652e-08
rs2821293 A 0.493308 188644 -0.0132468 0.00238628 2.84035e-08
rs11209932 G 0.49329 188644 -0.0132582 0.00238607 2.75606e-08
rs12036585 T 0.493114 188644 -0.0132773 0.00238615 2.63492e-08
rs6699731 A 0.493194 188644 -0.0132852 0.00238621 2.58791e-08
rs6699841 A 0.493209 188644 -0.0132795 0.00238627 2.62553e-08
rs11209933 G 0.493287 188644 -0.0132566 0.00238604 2.76535e-08
rs6668604 T 0.49311 188644 -0.0132465 0.00238617 2.83827e-08
rs34453829 A 0.492236 188644 0.0133837 0.00238927 2.1272e-08
rs2821288 C 0.492787 188644 0.0134408 0.00238726 1.80214e-08
rs575377346 AT 0.472074 188644 0.0145182 0.00242572 2.16624e-09
rs79323473 A 0.492883 188644 0.0134433 0.00238712 1.78786e-08
rs386632327 A 0.491634 188644 0.0134511 0.00239045 1.8361e-08
1:72664946_TG_T TG 0.493141 188644 0.0135691 0.00238785 1.32874e-08
rs2821285 C 0.492914 188644 0.0134214 0.00238736 1.89179e-08
1:72672261_AT_A AT 0.492927 188644 0.0134539 0.00238744 1.75013e-08
rs2797540 G 0.492945 188644 0.0135035 0.00238756 1.55365e-08
rs1858600 C 0.492934 188644 0.0134089 0.00238725 1.94683e-08
rs1194259 A 0.492846 188644 0.0134718 0.00238704 1.66643e-08
rs1675356 C 0.492963 188644 0.0135262 0.00238705 1.45935e-08
rs202201173 TA 0.493455 188644 0.0136641 0.00238742 1.04593e-08
rs1194286 G 0.492907 188644 0.013336 0.00238618 2.28923e-08
rs770793549 A 0.488073 188644 0.013079 0.00239018 4.4565e-08
rs1205484 G 0.493055 188644 0.0134026 0.00238821 2.00309e-08
rs1194273 C 0.493068 188644 0.0134922 0.00238878 1.62388e-08
rs2797543 G 0.493107 188644 0.0134789 0.00239005 1.70695e-08
rs1194271 A 0.493263 188644 0.0135883 0.00238952 1.29775e-08
rs1209251 C 0.493272 188644 0.0135861 0.0023895 1.30424e-08
rs1194270 T 0.493302 188644 0.0136182 0.00239019 1.21727e-08
rs1194269 G 0.493092 188644 0.0136091 0.00239279 1.29063e-08
rs1194267 A 0.492981 188644 0.013644 0.0023938 1.20167e-08
1:72705226_CATA_C CATA 0.493124 188644 0.013626 0.00239953 1.35995e-08
rs113371150 T 0.497639 188644 0.0133613 0.00240978 2.94983e-08
rs1194265 A 0.492973 188644 0.013646 0.00239383 1.19636e-08
rs1194263 G 0.493076 188644 0.0136233 0.00239385 1.26532e-08
rs1026567 A 0.492978 188644 0.0136484 0.00239406 1.1933e-08
rs1026566 G 0.493099 188644 0.0136452 0.00239445 1.20911e-08
rs111333535 C 0.492476 188644 0.0136825 0.00240214 1.22879e-08
rs1194284 A 0.493011 188644 0.0136898 0.00239737 1.12921e-08
rs1194283 C 0.493137 188644 0.0136916 0.00240006 1.16742e-08
rs1194282 T 0.492913 188644 0.0137354 0.00240259 1.08629e-08
rs1194281 T 0.493175 188644 0.0137578 0.00240448 1.05609e-08
rs1194278 C 0.493161 188644 0.0137909 0.00240543 9.86669e-09
rs1194277 C 0.492989 188644 0.0136802 0.00240605 1.30415e-08
rs1776012 A 0.482383 188644 0.0145336 0.00239498 1.29471e-09
1:72720383_TA_T TA 0.486541 188644 0.0141542 0.00242951 5.68869e-09
rs202141514 TTTC 0.210235 188644 0.0177304 0.00297771 2.61531e-09
rs146322930 TTC 0.22409 188644 0.0167485 0.00290192 7.86754e-09
rs61765646 A 0.202094 188644 0.0168966 0.0029821 1.46368e-08
rs34723450 C 0.202185 188644 0.0169838 0.00298174 1.22873e-08
rs9424977 T 0.482683 188644 0.0146113 0.00239418 1.04409e-09
rs55900680 G 0.483574 188644 0.0146349 0.00239602 1.0107e-09
rs1380995 A 0.482696 188644 0.0146028 0.00239413 1.06663e-09
rs12137231 T 0.483457 188644 0.014555 0.00239386 1.20291e-09
rs34376163 C 0.202175 188644 0.0169942 0.0029817 1.20352e-08
rs12737564 C 0.202111 188644 0.0169004 0.00298165 1.4457e-08
rs7549792 G 0.482798 188644 0.0145679 0.00239399 1.16591e-09
rs11584611 T 0.482724 188644 0.0146425 0.00239426 9.6331e-10
rs9425081 G 0.482807 188644 0.0146035 0.00239433 1.06799e-09
rs34020954 T 0.201996 188644 0.0169353 0.00298248 1.36272e-08
rs3101340 G 0.482896 188644 0.0146395 0.00239512 9.84592e-10
rs34874247 G 0.201743 188644 0.0168004 0.0029827 1.77754e-08
rs1870676 C 0.482828 188644 -0.0145859 0.00239521 1.13408e-09
1:72745157_TA_T T 0.201386 188644 0.0167751 0.00298993 2.01978e-08
rs34579341 G 0.201884 188644 0.0168458 0.00298207 1.6159e-08
rs3101341 T 0.482488 188644 -0.0147136 0.00239577 8.19035e-10
rs66495454 GTCCT 0.378679 188644 -0.0141232 0.00248033 1.24222e-08
rs3101339 A 0.400437 188644 -0.0182002 0.00243816 8.38499e-14
rs34361149 A 0.194153 188644 0.0180525 0.00301915 2.24449e-09
rs11209943 A 0.400521 188644 -0.0181812 0.00243646 8.54917e-14
rs3101337 C 0.400405 188644 -0.018193 0.00243553 8.06348e-14
rs3101336 T 0.400424 188644 -0.0183302 0.0024358 5.28088e-14
rs2613499 G 0.194147 188644 0.0179958 0.00301867 2.50371e-09
rs12740789 A 0.193999 188644 0.0180021 0.00301957 2.49891e-09
rs2815765 T 0.400542 188644 -0.0181659 0.00243543 8.75424e-14
rs2613498 T 0.194148 188644 0.0179935 0.00301867 2.51567e-09
rs61765650 G 0.194001 188644 0.0179898 0.00301958 2.56252e-09
rs2613497 A 0.194228 188644 -0.01795 0.00301892 2.75548e-09
rs2568953 T 0.194158 188644 -0.0179643 0.00301865 2.66793e-09
rs2815764 A 0.194158 188644 -0.0179584 0.00301859 2.69829e-09
rs61765651 T 0.194027 188644 0.0179494 0.00301975 2.78653e-09
rs2613496 T 0.194153 188644 -0.0179782 0.00301858 2.59197e-09
rs2568952 C 0.400403 188644 -0.0181941 0.0024356 8.04955e-14
rs2815757 C 0.194234 188644 -0.0178824 0.00301827 3.13406e-09
rs2568956 T 0.400452 188644 -0.0181049 0.00243531 1.05545e-13
rs2568957 A 0.1941 188644 -0.0178993 0.00301869 3.04408e-09
rs2568958 G 0.400585 188644 -0.018003 0.00243597 1.46892e-13
1:72767554_CA_C C 0.209306 188644 0.0197389 0.0030373 8.11547e-11
1:72767826_CT_C C 0.194009 188644 0.0179266 0.0030193 2.90169e-09
rs11209948 G 0.400561 188644 -0.018076 0.00243468 1.13762e-13
rs2568960 A 0.400384 188644 -0.0181661 0.00243544 8.75015e-14
rs2815753 G 0.401229 188644 -0.0182316 0.0024371 7.41664e-14
rs2815752 G 0.400686 188644 -0.0180079 0.00243769 1.50491e-13
rs2613494 A 0.40037 188644 -0.0181778 0.00243594 8.53663e-14
rs2568961 C 0.400632 188644 -0.0181404 0.00243604 9.61173e-14
rs1460943 C 0.400421 188644 -0.018158 0.00243678 9.25909e-14
rs1432639 C 0.400736 188644 -0.0180588 0.00243666 1.25606e-13
rs1460942 A 0.400407 188644 -0.0181792 0.00243681 8.67381e-14
1:72813660_CAA_C C 0.414667 188644 0.018952 0.00244485 9.10562e-15
rs1460940 G 0.199757 188644 -0.0173192 0.0029888 6.85445e-09
rs2815749 A 0.199768 188644 -0.017327 0.00298858 6.73272e-09
rs2815748 G 0.199662 188644 -0.0172849 0.0029892 7.37339e-09
rs2012697 T 0.405303 188644 -0.0173037 0.00243305 1.14845e-12
rs2613500 T 0.199623 188644 -0.0173739 0.00298922 6.17653e-09
rs2815747 G 0.199717 188644 -0.0173042 0.00298814 7.00982e-09
rs990871 C 0.405809 188644 -0.0171725 0.00243062 1.61095e-12
rs6661921 G 0.406032 188644 -0.0171552 0.00243174 1.73569e-12
rs6687024 C 0.405947 188644 -0.017131 0.00243211 1.87888e-12
rs6699744 A 0.38807 188644 -0.0176584 0.00246509 7.89921e-13
rs10889947 T 0.406002 188644 -0.0172102 0.00243171 1.47383e-12
rs11209950 A 0.405715 188644 -0.0172491 0.00243228 1.32901e-12
rs2613508 C 0.199753 188644 -0.0174865 0.00298961 4.95026e-09
rs2613507 A 0.199784 188644 -0.0173996 0.00298964 5.89543e-09
rs2613505 C 0.200216 188644 -0.0174109 0.00298762 5.62855e-09
rs2613504 G 0.199805 188644 -0.0173574 0.00298966 6.41589e-09
rs1841499 A 0.40579 188644 -0.017299 0.00243333 1.17126e-12
rs7531118 T 0.470616 188644 -0.0172075 0.00240784 8.93831e-13
rs11209951 C 0.406159 188644 -0.0172702 0.00243358 1.28282e-12
rs11209952 C 0.406464 188644 -0.0172509 0.00243339 1.35336e-12
rs10789336 G 0.405526 188644 -0.0173141 0.00243407 1.13773e-12
rs1993709 A 0.199792 188644 -0.0174031 0.00299102 5.94931e-09
rs2613503 C 0.199808 188644 -0.0174136 0.00299188 5.88428e-09
rs1599335 A 0.417599 188644 -0.0159402 0.00242424 4.86709e-11
rs2815781 A 0.398336 188644 -0.0151736 0.00243869 4.91787e-10
rs1841493 G 0.416246 188644 -0.0157303 0.00242371 8.59307e-11
rs2613480 T 0.39878 188644 -0.0151584 0.00243849 5.10063e-10
rs2815778 G 0.398764 188644 -0.0151585 0.00243844 5.0953e-10
rs1961767 G 0.417629 188644 -0.0159809 0.00242149 4.13324e-11
rs1072882 G 0.417595 188644 -0.0159489 0.00242165 4.53166e-11
rs4366274 G 0.393406 188644 -0.014524 0.00244678 2.9259e-09
rs150612655 C 0.417353 188644 -0.0159883 0.00242451 4.27941e-11
rs35447128 A 0.419129 188644 -0.0158574 0.00242837 6.59057e-11
1:72862542_GT_G GT 0.403193 188644 -0.015482 0.00244995 2.63285e-10
rs1824530 C 0.417507 188644 -0.0159874 0.00242113 4.0327e-11
rs4650133 G 0.417574 188644 -0.0160558 0.00242097 3.32124e-11
rs71074837 A 0.419296 188644 -0.0160955 0.00242759 3.36023e-11
rs1903372 A 0.39824 188644 -0.0152437 0.00243788 4.03905e-10
rs10641489 C 0.347771 188644 -0.0139356 0.0025502 4.64808e-08
rs1599334 T 0.417545 188644 -0.0160798 0.00242115 3.11603e-11
rs2815767 A 0.398351 188644 -0.0152396 0.00243768 4.06943e-10
rs2613473 G 0.398298 188644 -0.0152368 0.00243764 4.09645e-10
rs290697 G 0.366133 188644 -0.0143342 0.00247724 7.20387e-09
rs11209960 C 0.41758 188644 -0.0160031 0.00242101 3.85153e-11
rs10522512 C 0.209832 188644 -0.0180455 0.00313844 8.94771e-09
rs1838662 C 0.417738 188644 -0.0159969 0.00242101 3.91798e-11
rs10789338 A 0.41776 188644 -0.0160349 0.00242089 3.51553e-11
rs11209961 T 0.417776 188644 -0.0160322 0.00242089 3.5422e-11
rs290703 G 0.374592 188644 -0.0138621 0.00246501 1.87342e-08
rs290702 A 0.37461 188644 -0.0139442 0.00246529 1.54964e-08
rs7532281 C 0.417565 188644 -0.0159544 0.00242203 4.49425e-11
rs775134196 AATTAT 0.415857 188644 -0.0157087 0.00243765 1.16501e-10
rs10789339 G 0.417531 188644 -0.0159476 0.00242186 4.56519e-11
rs11209964 C 0.418046 188644 -0.0159364 0.00242157 4.68488e-11
1:72885647_GT_G G 0.364949 188644 0.0141997 0.00248902 1.16569e-08
rs7549534 G 0.417603 188644 -0.0158716 0.00242201 5.65096e-11
rs6673910 C 0.417532 188644 -0.0158696 0.00242212 5.69367e-11
rs10889950 C 0.417524 188644 -0.0158826 0.00242202 5.48233e-11
rs10889951 G 0.417539 188644 -0.0158734 0.00242212 5.635e-11
rs111891256 GT 0.395139 188644 0.0151217 0.00245044 6.79876e-10
rs10889952 T 0.41745 188644 -0.0158627 0.00242237 5.82908e-11
rs11209967 C 0.417523 188644 -0.0158499 0.00242211 6.012e-11
rs6424469 C 0.417508 188644 -0.0158647 0.00242218 5.77802e-11
rs6424470 T 0.417544 188644 -0.0158597 0.00242217 5.85667e-11
rs2166314 C 0.417578 188644 -0.0158401 0.00242197 6.16103e-11
rs2422221 C 0.417572 188644 -0.0158604 0.00242195 5.82221e-11
rs980243 A 0.417516 188644 -0.0158528 0.00242207 5.95939e-11
rs1445582 C 0.417528 188644 -0.0158232 0.0024221 6.47031e-11
rs1445581 A 0.417498 188644 -0.0158442 0.00242205 6.09954e-11
rs1373913 T 0.416923 188644 -0.0158004 0.0024225 6.93822e-11
rs6424471 T 0.416947 188644 -0.0158039 0.00242248 6.86936e-11
rs1084441 A 0.397755 188644 0.0150472 0.00243917 6.88699e-10
rs1084440 A 0.397768 188644 0.0150399 0.00243926 7.02817e-10
rs1084439 G 0.397727 188644 0.0150608 0.00243914 6.64522e-10
rs1596762 T 0.416963 188644 -0.015855 0.00242251 5.97042e-11
rs7531797 A 0.416933 188644 -0.0158215 0.0024224 6.53607e-11
rs12035943 C 0.417054 188644 -0.0158303 0.00242235 6.37254e-11
rs1822977 A 0.416997 188644 -0.0158488 0.00242245 6.06621e-11
rs2121056 A 0.416979 188644 -0.0158474 0.00242233 6.07718e-11
rs782239 C 0.39779 188644 0.0150264 0.00243906 7.25569e-10
rs7534013 A 0.41705 188644 -0.0158455 0.00242236 6.11279e-11
rs4649956 C 0.417045 188644 -0.0158464 0.00242228 6.08917e-11
rs12026130 T 0.41753 188644 -0.0158226 0.00242342 6.63513e-11
rs10889955 T 0.417052 188644 -0.015827 0.00242235 6.43103e-11
rs11209968 T 0.417054 188644 -0.015822 0.00242241 6.52699e-11
rs782252 T 0.397915 188644 0.0149742 0.00243914 8.31436e-10
rs2422222 G 0.41722 188644 -0.0157464 0.00242276 8.08701e-11
rs769069264 A 0.397645 188644 0.0150215 0.00244026 7.49012e-10
rs7535539 C 0.417015 188644 -0.0157657 0.00242241 7.62137e-11
rs782246 A 0.365535 188644 0.0140646 0.00247999 1.41994e-08
rs11209969 G 0.417018 188644 -0.0157768 0.00242242 7.39305e-11
rs782244 A 0.365527 188644 0.0140723 0.00247998 1.394e-08
rs782243 T 0.397674 188644 0.0149263 0.00243983 9.50649e-10
rs2121055 A 0.416978 188644 -0.0157564 0.00242254 7.8357e-11
rs12759396 G 0.41735 188644 -0.0157911 0.00242269 7.14298e-11
rs4650138 C 0.417013 188644 -0.0157887 0.0024224 7.15222e-11
rs782219 G 0.373885 188644 0.0136336 0.00246816 3.322e-08
rs4650139 C 0.416928 188644 -0.015719 0.00242253 8.67928e-11
rs5775124 GACAA 0.370663 188644 0.0137498 0.00247856 2.90135e-08
rs7523080 G 0.416977 188644 -0.0157531 0.00242266 7.92583e-11
rs1838658 C 0.365527 188644 0.0140753 0.00247996 1.38381e-08
rs12035763 T 0.417077 188644 -0.0156636 0.00242289 1.01653e-10
rs782237 C 0.365327 188644 0.0139141 0.00248054 2.03408e-08
rs782236 G 0.397427 188644 0.0147636 0.00244021 1.44985e-09
rs10889956 C 0.384866 188644 -0.0146142 0.00245603 2.68044e-09
rs1822981 C 0.393222 188644 -0.0141977 0.00244631 6.49581e-09
rs7530496 A 0.41696 188644 -0.015567 0.00242324 1.3302e-10
rs10493498 A 0.384731 188644 -0.0145481 0.00245717 3.21172e-09
rs7536869 A 0.365289 188644 -0.0138176 0.00248077 2.55267e-08
rs10789340 A 0.377089 188644 -0.0155551 0.00246801 2.93196e-10
rs751763839 TA 0.393644 188644 -0.0138952 0.00245612 1.53933e-08
rs7550173 A 0.393 188644 -0.0141098 0.00244761 8.19277e-09
rs11209972 A 0.416793 188644 -0.0154313 0.00242407 1.94652e-10
rs782212 T 0.365094 188644 0.0137616 0.00248198 2.95029e-08
rs12033462 G 0.392801 188644 -0.0141061 0.00244819 8.33346e-09
rs4649957 A 0.416773 188644 -0.0154191 0.00242409 2.01165e-10
rs1822979 C 0.416811 188644 -0.0154323 0.00242413 1.94314e-10
rs10889958 A 0.391216 188644 -0.0138241 0.00245333 1.75495e-08
1:73076115_TTTC_T T 0.279549 188644 -0.0150988 0.00273384 3.33807e-08
rs200333684 C 0.278527 188644 -0.015192 0.0027405 2.96854e-08
rs12028841 T 0.272251 188644 0.0149413 0.00270602 3.36564e-08
rs9663048 G 0.268392 188644 0.0147433 0.00269645 4.56535e-08
rs762831486 T 0.26752 188644 0.0149326 0.00271381 3.75027e-08
rs515419 A 0.419411 188644 -0.0161371 0.00242713 2.96645e-11
rs274602 A 0.416661 188644 -0.0162182 0.00242862 2.43012e-11
rs562234 C 0.418776 188644 -0.0162088 0.0024263 2.38885e-11
rs642167 C 0.424283 188644 -0.0159072 0.00242311 5.22369e-11
rs507162 C 0.416218 188644 -0.0162494 0.00242777 2.19024e-11
rs614501 C 0.423777 188644 -0.0158566 0.00242153 5.83995e-11
rs612695 G 0.419395 188644 -0.0163372 0.00242443 1.60401e-11
rs596204 A 0.416063 188644 -0.0162148 0.00242638 2.3523e-11
rs491922 G 0.422991 188644 -0.0158842 0.00242079 5.33724e-11
rs3765674 A 0.42251 188644 -0.0158711 0.00242009 5.46482e-11
rs9326112 G 0.437877 188644 -0.0158723 0.00241017 4.5433e-11
rs11422312 A 0.454257 188644 -0.0139695 0.00246522 1.45841e-08
rs507181 C 0.423565 188644 -0.0158816 0.00241945 5.24687e-11
rs648614 C 0.422444 188644 -0.0158906 0.00241776 4.96238e-11
rs649058 G 0.415537 188644 -0.0163081 0.00242336 1.70703e-11
rs274589 G 0.429638 188644 -0.0155969 0.00241559 1.07216e-10
rs274588 T 0.429858 188644 -0.0156496 0.0024164 9.41617e-11
rs274587 A 0.444006 188644 -0.0155785 0.00240821 9.89408e-11
rs274586 G 0.443516 188644 -0.0155525 0.00240933 1.08379e-10
rs274584 C 0.444111 188644 -0.0156428 0.00240872 8.36652e-11
rs36109808 T 0.476129 188644 -0.0139845 0.00249217 2.0101e-08
1:74952191_C_CT C 0.437111 188644 -0.015264 0.00245568 5.11714e-10
1:74955723_AT_A AT 0.45172 188644 -0.0161096 0.00240751 2.21708e-11
rs274604 G 0.466507 188644 -0.016069 0.00239995 2.15483e-11
rs274605 A 0.466693 188644 -0.0161167 0.0023993 1.857e-11
rs274606 A 0.440098 188644 -0.0166473 0.00240872 4.81899e-12
rs9730586 C 0.444616 188644 -0.0161038 0.00240678 2.22257e-11
rs11210465 G 0.46703 188644 -0.016194 0.00239933 1.48894e-11
rs274607 G 0.440105 188644 -0.0166332 0.00240883 5.03224e-12
rs274608 C 0.439325 188644 -0.0165822 0.00240812 5.75778e-12
rs274609 A 0.439375 188644 -0.0164941 0.00240692 7.26547e-12
rs11210467 A 0.451493 188644 0.0162203 0.00241741 1.95483e-11
rs6690871 G 0.407 188644 -0.0258473 0.00244431 3.98023e-26
rs953567 G 0.39864 188644 -0.0258286 0.00245205 6.15893e-26
rs1040070 G 0.431604 188644 0.0260675 0.00242123 5.0621e-27
rs12036473 T 0.384963 188644 -0.0251803 0.00246271 1.56054e-24
rs6691271 T 0.384794 188644 -0.025009 0.00246243 3.15444e-24
rs10493544 T 0.431127 188644 0.0259581 0.00241775 6.9839e-27
rs45556631 C 0.435247 188644 0.0265823 0.00241371 3.37308e-28
1:74989196_TA_T T 0.388311 188644 -0.025773 0.00245673 9.6784e-26
rs1514177 C 0.424745 188644 0.0260932 0.00241497 3.32925e-27
rs1514176 G 0.424805 188644 0.0261365 0.00241472 2.70409e-27
rs1514175 A 0.426261 188644 0.0259597 0.00241323 5.57881e-27
rs6604867 T 0.435306 188644 0.0265647 0.00240794 2.72815e-28
rs6604866 G 0.434877 188644 0.0264869 0.00240838 3.99219e-28
rs1514174 C 0.434839 188644 0.0265136 0.00240865 3.5807e-28
rs7526762 A 0.435057 188644 0.026624 0.00240899 2.18859e-28
rs4650277 A 0.434758 188644 0.026541 0.00240947 3.28946e-28
rs1514173 T 0.402107 188644 -0.0260554 0.0024314 8.69507e-27
rs7551507 C 0.436998 188644 0.0268736 0.00240817 6.58308e-29
rs11210476 A 0.437004 188644 0.0268939 0.00240826 6.01628e-29
rs12042908 A 0.437351 188644 0.0269027 0.00240928 6.08862e-29
rs6703637 A 0.402199 188644 -0.0261558 0.00243326 6.08176e-27
rs6698760 A 0.402195 188644 -0.0261585 0.00243322 5.99561e-27
rs6698622 A 0.402234 188644 -0.0261207 0.00243151 6.53807e-27
1:74998146_CT_C C 0.40804 188644 -0.0258245 0.0024412 3.80905e-26
rs6695685 A 0.402086 188644 -0.0261851 0.00243263 5.17992e-27
rs7552518 C 0.377032 188644 -0.0255579 0.00248173 7.27159e-25
rs2344508 G 0.437165 188644 0.0269312 0.00240876 5.186e-29
rs747582272 C 0.403765 188644 -0.0259941 0.00243341 1.25547e-26
rs12142020 T 0.40224 188644 -0.0260879 0.00243149 7.5595e-27
1:75000417_CT_C CT 0.436799 188644 0.026786 0.00241074 1.13051e-28
rs11456048 TA 0.393108 188644 -0.0255219 0.00244841 1.96086e-25
rs3843261 C 0.402237 188644 -0.0260885 0.00243148 7.53322e-27
rs7525548 A 0.437148 188644 0.0269288 0.0024087 5.22888e-29
rs3845344 T 0.392103 188644 -0.0255931 0.00244405 1.18579e-25
rs3894212 G 0.402473 188644 -0.0261349 0.00243093 5.96844e-27
rs12566985 G 0.437164 188644 0.0269257 0.00240851 5.25371e-29
rs3845345 T 0.40246 188644 -0.0261308 0.00243094 6.08255e-27
rs12041852 G 0.437193 188644 0.0269377 0.00240853 4.97022e-29
rs12041912 G 0.437191 188644 0.0269392 0.00240853 4.93723e-29
rs12568287 C 0.402722 188644 -0.0261486 0.00243114 5.67276e-27
rs3845347 G 0.437192 188644 0.0269506 0.00240852 4.67769e-29
rs6604872 T 0.437208 188644 0.0269352 0.00240854 5.03055e-29
rs10890130 T 0.40224 188644 -0.0261051 0.00243155 7.02341e-27
rs7520945 T 0.437184 188644 0.0269532 0.00240876 4.68006e-29
rs7553348 G 0.437317 188644 0.0269696 0.00240881 4.34523e-29
rs7553158 G 0.437254 188644 0.0269192 0.00240888 5.52063e-29
rs11210477 A 0.402223 188644 -0.0261334 0.0024317 6.23797e-27
rs6656785 G 0.392223 188644 -0.0256661 0.00244449 8.81873e-26
rs3895907 A 0.437099 188644 0.026917 0.00240898 5.6048e-29
rs7514705 T 0.437108 188644 0.0269567 0.00241211 5.48489e-29
rs3765680 G 0.402587 188644 -0.026224 0.00243711 5.39695e-27
rs3765681 A 0.402381 188644 -0.0262292 0.00243859 5.66029e-27
rs6604871 C 0.402376 188644 -0.0261973 0.00243866 6.54344e-27
rs11210478 G 0.402116 188644 -0.0262707 0.00243865 4.72011e-27
rs6669189 T 0.401358 188644 -0.0262906 0.00244163 4.98126e-27
rs10218727 A 0.401428 188644 -0.0266181 0.00245372 2.07513e-27
rs3843262 A 0.400921 188644 -0.0267974 0.00247817 3.03053e-27
rs7541513 A 0.423723 188644 -0.0246162 0.00251926 1.51565e-22
rs10789396 T 0.429776 188644 0.0280012 0.0025306 1.89201e-28
rs3911350 A 0.379182 188644 -0.0258769 0.00259787 2.29199e-23
rs10874340 T 0.491905 188644 0.0130897 0.00238525 4.0753e-08
rs6429838 G 0.491905 188644 0.0130744 0.00238637 4.28825e-08
rs12035347 G 0.269307 188644 -0.0155501 0.00278127 2.26076e-08
rs1336794 A 0.232511 188644 0.0181465 0.00284425 1.77441e-10
rs34650715 G 0.205306 188644 0.0177117 0.00296782 2.40752e-09
rs17434817 A 0.205307 188644 0.0176834 0.00296693 2.52437e-09
rs12140609 C 0.233041 188644 0.0178026 0.00283651 3.47613e-10
rs35337065 T 0.205448 188644 0.0176853 0.00296417 2.43032e-09
rs12120248 A 0.202576 188644 0.018219 0.00299313 1.15311e-09
rs12120249 A 0.202598 188644 0.0182157 0.00299304 1.15974e-09
rs6577293 C 0.233121 188644 -0.0177955 0.00282898 3.17278e-10
rs1415095 G 0.205861 188644 -0.0176182 0.00295712 2.55942e-09
rs28541803 C 0.205809 188644 0.0176832 0.00295735 2.24342e-09
rs4908204 G 0.20586 188644 -0.0176213 0.00295693 2.53752e-09
rs4908207 G 0.205849 188644 -0.017625 0.00295665 2.50951e-09
rs7550681 T 0.205848 188644 -0.0176238 0.00295644 2.50938e-09
rs6577295 G 0.205848 188644 -0.017623 0.00295641 2.51206e-09
rs6577296 T 0.205856 188644 -0.017616 0.00295623 2.54323e-09
rs6577297 T 0.205856 188644 -0.0176145 0.00295615 2.54894e-09
rs776333137 A 0.202441 188644 -0.0182583 0.00300914 1.30068e-09
rs12138851 C 0.205805 188644 0.0176793 0.00295575 2.21715e-09
rs2339200 T 0.205803 188644 0.017685 0.0029554 2.18154e-09
rs951897 G 0.205662 188644 0.017738 0.00295363 1.91087e-09
rs2339204 C 0.205711 188644 -0.017651 0.00295064 2.20704e-09
rs11591058 G 0.205486 188644 0.0175867 0.00295193 2.56248e-09
rs12745544 G 0.205623 188644 0.0177213 0.00295112 1.91761e-09
rs17488934 T 0.205626 188644 0.0176712 0.00295107 2.12732e-09
rs12755600 T 0.205517 188644 0.0176212 0.00295189 2.38427e-09
rs7536692 A 0.205607 188644 0.0176957 0.00295134 2.02813e-09
rs12142858 A 0.205308 188644 0.0177722 0.00295444 1.79757e-09
rs36018911 C 0.205502 188644 0.0176398 0.00295188 2.29402e-09
rs12049465 G 0.205667 188644 -0.0176361 0.00295144 2.29889e-09
rs12118113 A 0.206584 188644 0.0180614 0.0029484 9.03869e-10
rs1415092 C 0.206557 188644 0.0181226 0.00294881 7.97632e-10
rs945642 T 0.206494 188644 0.0181477 0.00294863 7.54064e-10
rs9661322 C 0.206528 188644 0.0181907 0.00294848 6.86332e-10
rs2879370 A 0.206443 188644 0.0181786 0.00294925 7.11658e-10
1:102468618_CT_C C 0.206406 188644 0.0181208 0.00294998 8.13013e-10
rs1336791 C 0.206532 188644 0.0182067 0.00294768 6.56256e-10
rs17489369 A 0.206533 188644 0.0182074 0.00294767 6.55131e-10
rs1932848 T 0.211336 188644 0.0176448 0.00292526 1.62349e-09
rs12140767 G 0.206733 188644 0.0182521 0.00294684 5.88652e-10
1:102477864_C_CT CT 0.197905 188644 0.0188068 0.0030863 1.10592e-09
rs35108510 T 0.206791 188644 0.0182614 0.00294614 5.71463e-10
rs12058183 C 0.222163 188644 -0.0166127 0.00287203 7.29195e-09
rs17436718 T 0.206903 188644 0.0184174 0.00294537 4.03436e-10
rs4636485 C 0.211357 188644 0.0177286 0.00292448 1.34563e-09
rs12039474 G 0.222194 188644 -0.0166175 0.00287181 7.20202e-09
rs12132859 T 0.206804 188644 0.0184667 0.00294533 3.62228e-10
rs12132977 C 0.206798 188644 0.0184811 0.00294522 3.50519e-10
rs17436899 G 0.206678 188644 0.0183775 0.00294574 4.4224e-10
rs28485419 C 0.206781 188644 0.0184343 0.00294464 3.85063e-10
rs12142748 C 0.206906 188644 0.0185154 0.00294526 3.2542e-10
rs12118162 C 0.207898 188644 0.0179501 0.00295177 1.19575e-09
rs4133019 A 0.462402 188644 -0.0145046 0.00240139 1.54327e-09
1:102509732_TA_T TA 0.467982 188644 -0.01442 0.00240358 1.98397e-09
rs7529091 G 0.234355 188644 0.0175651 0.00282715 5.20933e-10
rs12728183 C 0.467171 188644 -0.0141792 0.00240041 3.48985e-09
rs71512543 C 0.212625 188644 0.0176995 0.00293634 1.66551e-09
rs12736016 C 0.207996 188644 0.0176787 0.00295104 2.09377e-09
rs10449717 G 0.234179 188644 -0.0177143 0.00282737 3.72965e-10
rs7536265 A 0.234193 188644 -0.0176991 0.00282722 3.85178e-10
rs7547351 C 0.235768 188644 0.0176971 0.00281303 3.15835e-10
1:102515790_GT_G GT 0.468785 188644 -0.0144738 0.00240481 1.76178e-09
rs12563004 A 0.468486 188644 -0.0142098 0.00239427 2.94492e-09
rs4908214 A 0.468584 188644 -0.0142057 0.00239441 2.982e-09
rs34015283 T 0.209491 188644 0.0176976 0.00293486 1.64143e-09
1:102519446_AC_A A 0.23541 188644 0.0176441 0.0028205 3.96671e-10
rs4561063 T 0.468561 188644 -0.0142204 0.00239439 2.87187e-09
rs4512669 G 0.468649 188644 -0.014255 0.00239449 2.63313e-09
rs4262563 A 0.2358 188644 -0.0177437 0.0028138 2.87064e-10
rs11164369 C 0.209543 188644 0.0177017 0.00293489 1.62792e-09
rs12746978 G 0.209558 188644 0.0176977 0.00293504 1.64487e-09
rs12747450 G 0.209595 188644 0.0175951 0.00293478 2.03405e-09
rs12117008 A 0.209512 188644 0.0177259 0.00293651 1.57899e-09
rs35681507 T 0.209554 188644 0.0176915 0.00293658 1.69921e-09
rs4265447 C 0.468777 188644 -0.0142404 0.002397 2.83898e-09
rs12121781 C 0.235713 188644 0.0177068 0.00281613 3.22991e-10
rs4442387 T 0.235874 188644 -0.0176566 0.00281631 3.63223e-10
rs11164371 T 0.468809 188644 -0.0142665 0.00239867 2.72486e-09
rs538790955 G 0.481207 188644 -0.0143136 0.002428 3.74749e-09
rs4375291 A 0.235796 188644 0.0175954 0.00281791 4.27091e-10
rs553795466 G 0.47166 188644 -0.0145788 0.00241746 1.63606e-09
rs11164373 T 0.437052 188644 0.0136296 0.00241395 1.64273e-08
rs6695233 T 0.258341 188644 -0.0153182 0.002724 1.87457e-08
rs4271233 T 0.20942 188644 0.0177182 0.00293379 1.55009e-09
rs11584979 G 0.209966 188644 0.0177821 0.00293359 1.35068e-09
rs11583493 T 0.209909 188644 0.0177117 0.00293393 1.57457e-09
rs547264668 TA 0.238891 188644 0.0159945 0.00281887 1.39646e-08
rs77903552 A 0.258928 188644 0.0156855 0.00275206 1.2029e-08
rs79287432 A 0.258928 188644 0.0156855 0.00275206 1.2029e-08
rs2343505 G 0.399775 188644 0.0136042 0.00245607 3.04606e-08
rs2343506 A 0.399757 188644 0.0136043 0.00245572 3.03127e-08
rs1806753 G 0.400037 188644 0.0134254 0.00245131 4.33579e-08
1:162894420_GT_G GT 0.391485 188644 0.0136353 0.00248832 4.26606e-08
rs10799887 T 0.300587 188644 0.0143183 0.00260545 3.90039e-08
rs10799888 A 0.301317 188644 0.0142777 0.00260362 4.16891e-08
rs6427701 A 0.299487 188644 0.0142732 0.00260625 4.34336e-08
rs7549096 C 0.302806 188644 0.014249 0.00261149 4.8679e-08
rs190770 T 0.39668 188644 -0.0149534 0.0024702 1.41994e-09
rs5778448 GAGTT 0.47299 188644 -0.0147199 0.00244109 1.64216e-09
rs138963312 A 0.311814 188644 0.0188622 0.00270769 3.26729e-12
rs72687757 C 0.350312 188644 0.0193622 0.00252959 1.95292e-14
rs283695 A 0.438531 188644 -0.0142582 0.00242234 3.96037e-09
rs2134095 G 0.333297 188644 0.0160975 0.00254891 2.69994e-10
rs3767339 A 0.333264 188644 0.016156 0.00254832 2.30488e-10
rs157861 G 0.212607 188644 -0.0177897 0.00293999 1.44268e-09
rs3835578 C 0.33817 188644 0.0158061 0.00256432 7.11354e-10
rs10489744 G 0.333339 188644 0.0160787 0.00254742 2.76513e-10
rs2651860 C 0.212405 188644 -0.0176866 0.00293858 1.76093e-09
rs176110 A 0.16131 188644 -0.0278533 0.00324942 1.02639e-17
rs115079560 C 0.159452 188644 -0.0281097 0.00327154 8.59763e-18
rs114138465 A 0.159452 188644 -0.0281097 0.00327154 8.59763e-18
rs386636327 GTCC 0.151318 188644 -0.0291481 0.00339656 9.4214e-18
rs157863 G 0.161805 188644 -0.0279058 0.0032413 7.39788e-18
rs4657437 A 0.376433 188644 0.0206477 0.00247606 7.54393e-17
rs157864 T 0.161762 188644 -0.027982 0.00324307 6.27661e-18
rs188196 A 0.157884 188644 -0.028967 0.00327896 1.01644e-18
rs763142349 C 0.138717 188644 -0.0310322 0.0034638 3.3055e-19
rs6676763 A 0.380953 188644 0.0206049 0.00246688 6.72044e-17
rs78785488 G 0.13879 188644 -0.0309101 0.00345934 4.09755e-19
rs3767342 C 0.13879 188644 -0.0309101 0.00345934 4.09755e-19
rs79478468 C 0.138705 188644 -0.0309049 0.00346005 4.22251e-19
rs1128977 A 0.380961 188644 0.0206045 0.00246673 6.70015e-17
rs10918178 T 0.380969 188644 0.0205952 0.00246645 6.86306e-17
rs61800587 A 0.382272 188644 0.0204312 0.00246134 1.04028e-16
rs61800588 C 0.38335 188644 0.02033 0.00246011 1.4196e-16
rs116221243 C 0.0446093 188644 -0.0362164 0.00587444 7.05868e-10
rs3753896 G 0.372476 188644 0.0196489 0.00247335 1.96466e-15
rs10918179 A 0.371459 188644 0.0197468 0.00247316 1.41929e-15
rs466639 T 0.124515 188644 0.0361728 0.00362158 1.7414e-23
rs3767347 A 0.124516 188644 -0.0361932 0.00362124 1.62939e-23
rs6689518 G 0.371787 188644 0.0198202 0.00247285 1.10631e-15
rs157877 A 0.124529 188644 0.0363205 0.00361686 1.01014e-23
rs157878 C 0.124563 188644 0.0362235 0.00361606 1.29574e-23
rs157879 T 0.124536 188644 0.0363106 0.00361673 1.03486e-23
rs3767357 G 0.127449 188644 -0.0370169 0.0035835 5.24459e-25
rs157884 A 0.370816 188644 0.0209353 0.00247887 3.0482e-17
1:165403515_GTA_G GTA 0.263116 188644 0.0220153 0.00278676 2.80431e-15
rs457928 A 0.230214 188644 0.0226683 0.00286568 2.5817e-15
rs285480 G 0.230651 188644 0.0214106 0.00283317 4.13942e-14
rs455696 G 0.230604 188644 0.0213862 0.00283676 4.75847e-14
rs79627842 C 0.127759 188644 -0.0368099 0.00358031 8.69486e-25
rs77182452 T 0.127525 188644 -0.0368247 0.00358258 8.91136e-25
rs77875554 G 0.127498 188644 -0.0368669 0.00358333 8.06664e-25
rs1123944 A 0.153741 188644 -0.0340355 0.00332018 1.18737e-24
rs12043501 T 0.155816 188644 -0.0336865 0.00330592 2.23587e-24
rs6660577 T 0.155849 188644 -0.0336235 0.00330574 2.70368e-24
rs6675971 C 0.155833 188644 -0.0336502 0.00330638 2.5394e-24
rs75965843 A 0.131377 188644 -0.0353599 0.00355512 2.65541e-23
rs3820367 G 0.220223 188644 -0.0289434 0.00289479 1.56895e-23
rs61800589 A 0.349782 188644 0.0217558 0.00253196 8.57462e-18
rs192558 T 0.363791 188644 -0.0258115 0.00249951 5.42258e-25
rs766767283 A 0.336557 188644 -0.0253681 0.0025552 3.18547e-23
rs766767283 A 0.334275 188644 -0.0250084 0.00256164 1.64868e-22
rs139947858 C 0.248835 188644 -0.0246946 0.00295567 6.58757e-17
rs157886 A 0.336939 188644 -0.0252792 0.0025421 2.7087e-23
rs285481 T 0.337037 188644 -0.02525 0.00254273 3.1143e-23
rs11415870 CA 0.336494 188644 -0.0254153 0.00255488 2.61309e-23
rs285482 T 0.280065 188644 -0.0260402 0.00267783 2.4021e-22
rs2194899 A 0.364151 188644 0.025775 0.00250245 7.15895e-25
rs188230 T 0.278563 188644 -0.0259276 0.00268342 4.41744e-22
rs157887 G 0.362699 188644 -0.0255489 0.00250676 2.18485e-24
rs41424948 T 0.388745 188644 0.0215574 0.00248125 3.71379e-18
rs100537 A 0.465082 188644 -0.0231629 0.00242971 1.54224e-21
rs3753897 A 0.207361 188644 -0.0192276 0.00295737 7.96681e-11
rs3753898 G 0.217567 188644 -0.0172184 0.00289725 2.80302e-09
rs73022924 A 0.206847 188644 -0.0180606 0.00295219 9.51119e-10
rs73022927 G 0.206901 188644 -0.0181056 0.00295107 8.51916e-10
rs112076140 T 0.433701 188644 0.0154249 0.00254501 1.35682e-09
1:165417269_TAC_T T 0.208079 188644 -0.0178604 0.00295076 1.42604e-09
rs12411116 T 0.206905 188644 -0.01811 0.00294984 8.3045e-10
rs756854252 TTC 0.35676 188644 0.0204554 0.00250786 3.469e-16
rs12401512 G 0.206912 188644 -0.01805 0.00294842 9.2626e-10
rs6671584 A 0.206863 188644 -0.0180413 0.00294764 9.34123e-10
rs7541159 T 0.460249 188644 0.0163744 0.00239911 8.80699e-12
rs16844995 C 0.207234 188644 -0.0174996 0.00294361 2.77031e-09
rs878180 T 0.385791 188644 0.0193206 0.00245064 3.19031e-15
rs58323504 G 0.206959 188644 -0.0174867 0.0029453 2.90538e-09
rs1326379 T 0.385565 188644 0.0191663 0.00245038 5.23512e-15
rs12402931 A 0.206986 188644 -0.0175066 0.00294549 2.79474e-09
rs16845022 G 0.207006 188644 -0.0175042 0.00294585 2.82071e-09
rs7536062 G 0.385645 188644 0.0191441 0.00245175 5.82534e-15
rs7536331 G 0.385633 188644 0.0191479 0.00245251 5.8637e-15
1:165424246_TTA_T TTA 0.261443 188644 0.0183957 0.00282666 7.63787e-11
rs1033978 T 0.385686 188644 0.0191448 0.00245358 6.08564e-15
rs12137131 T 0.461814 188644 0.0163432 0.00240075 9.95906e-12
rs7539339 C 0.385612 188644 0.0192234 0.0024547 4.8552e-15
rs2217027 T 0.383001 188644 0.0193964 0.00246017 3.18299e-15
rs2194900 A 0.385577 188644 0.0191465 0.00245602 6.43462e-15
rs7519141 A 0.46173 188644 0.0164007 0.00240229 8.69086e-12
rs7542452 C 0.385783 188644 0.0193436 0.00245779 3.55563e-15
rs34220242 G 0.465997 188644 0.0163058 0.00242469 1.76199e-11
rs4657441 T 0.380622 188644 0.0198873 0.00247022 8.27092e-16
rs11587968 A 0.380871 188644 0.0200331 0.00247265 5.44355e-16
rs35347640 T 0.380375 188644 0.0199311 0.00248918 1.18121e-15
rs34450782 C 0.37319 188644 0.0191471 0.00250796 2.2773e-14
rs10800100 A 0.373273 188644 0.0195753 0.00249382 4.19727e-15
rs4478775 A 0.221888 188644 -0.017983 0.0028816 4.36692e-10
rs11585009 A 0.22199 188644 -0.0179664 0.00288045 4.4598e-10
rs56278732 G 0.221918 188644 -0.0180899 0.00288434 3.57813e-10
rs12135579 T 0.220037 188644 -0.018372 0.0028927 2.14185e-10
rs71299403 CT 0.219098 188644 -0.0182249 0.00291259 3.92614e-10
rs12125768 C 0.239913 188644 -0.0164443 0.00281167 4.96579e-09
1:177779502_GA_G G 0.239177 188644 -0.0168477 0.00281953 2.30016e-09
rs4081366 T 0.341668 188644 -0.0143422 0.00253537 1.54424e-08
rs4339825 C 0.270205 188644 -0.0186616 0.00271405 6.17765e-12
rs2068973 A 0.345374 188644 -0.0150714 0.00251638 2.11106e-09
rs34632838 T 0.328323 188644 -0.0164386 0.00254845 1.11812e-10
rs35496343 A 0.328327 188644 -0.0164339 0.00254834 1.12963e-10
rs34166952 C 0.207895 188644 -0.0242001 0.00295218 2.47229e-16
rs10913436 T 0.327941 188644 -0.0164316 0.00255142 1.19618e-10
rs12735595 A 0.208419 188644 -0.0241056 0.0029453 2.7528e-16
rs4609391 T 0.208466 188644 -0.0240516 0.0029442 3.1251e-16
rs12132236 G 0.345151 188644 -0.0151891 0.00251528 1.55627e-09
rs12132241 T 0.328364 188644 -0.0164668 0.00254671 1.00943e-10
rs10913437 T 0.328644 188644 -0.0163931 0.00254548 1.19682e-10
rs72698507 C 0.208485 188644 -0.0240314 0.00294256 3.18508e-16
rs6425451 C 0.245531 188644 -0.020223 0.00277651 3.26317e-13
rs11586243 C 0.208461 188644 -0.0240911 0.00294169 2.63809e-16
rs10753172 A 0.34489 188644 -0.0153481 0.00251228 1.00291e-09
rs10753173 T 0.344892 188644 -0.0153492 0.00251228 1.00019e-09
rs4509539 C 0.208504 188644 -0.0241389 0.00294134 2.286e-16
rs4081365 A 0.317242 188644 -0.0159527 0.00257114 5.49787e-10
rs10913442 C 0.327724 188644 -0.016577 0.00254493 7.34823e-11
rs12085082 A 0.210881 188644 -0.0242934 0.00292976 1.12118e-16
rs12736514 C 0.20946 188644 -0.0240571 0.00293738 2.62826e-16
rs4132288 A 0.209019 188644 -0.024204 0.00293881 1.79209e-16
rs1854288 A 0.32733 188644 -0.0165872 0.00254556 7.23232e-11
rs1854289 T 0.207644 188644 -0.0244066 0.00294464 1.15456e-16
rs12760319 A 0.208969 188644 -0.0240822 0.00293883 2.53248e-16
rs17360224 C 0.208969 188644 -0.0240821 0.00293883 2.53255e-16
rs12757154 C 0.32675 188644 -0.0166889 0.00254605 5.58473e-11
1:177805926_CA_C C 0.324817 188644 -0.016625 0.00255168 7.27178e-11
rs12140681 A 0.325085 188644 -0.016753 0.00254929 4.98946e-11
rs2902200 G 0.208553 188644 -0.0241973 0.00294083 1.91501e-16
rs1410411 A 0.327147 188644 -0.0167497 0.00254538 4.70277e-11
rs2862276 G 0.326653 188644 -0.0170367 0.00254731 2.26649e-11
rs1815367 T 0.206938 188644 -0.0243472 0.00294768 1.46896e-16
rs34551500 A 0.209068 188644 -0.0246297 0.00294152 5.64879e-17
rs12731430 C 0.206192 188644 -0.0244754 0.00295677 1.26326e-16
rs12735657 C 0.209994 188644 -0.0240809 0.00293175 2.15562e-16
rs10913445 C 0.210001 188644 -0.0240731 0.00293152 2.19235e-16
rs10798574 T 0.325634 188644 -0.0167177 0.00254825 5.37813e-11
rs10913446 C 0.326993 188644 -0.0168334 0.0025453 3.76231e-11
rs12737338 T 0.208526 188644 -0.0241446 0.00293765 2.0648e-16
rs4282773 G 0.343824 188644 -0.0154541 0.00251386 7.88504e-10
rs11588039 C 0.206882 188644 -0.0241164 0.00294635 2.73566e-16
rs10913447 A 0.208431 188644 -0.0241533 0.00293767 2.01514e-16
rs111552623 C 0.209822 188644 -0.0239512 0.00293116 3.07157e-16
rs202161830 C 0.280729 188644 -0.0164448 0.00276643 2.77924e-09
rs10913451 T 0.280828 188644 -0.0166515 0.00276869 1.81088e-09
rs12062843 T 0.177109 188644 -0.0254089 0.00325662 6.1128e-15
rs7546428 C 0.344122 188644 -0.0153479 0.00251363 1.02445e-09
rs12064340 T 0.20982 188644 -0.0239466 0.00293092 3.09382e-16
rs12092449 C 0.329066 188644 -0.0163937 0.0025411 1.11074e-10
rs12091553 G 0.328721 188644 -0.0165307 0.00254151 7.82649e-11
rs12757638 A 0.20688 188644 -0.0242088 0.00294538 2.06066e-16
rs12097393 A 0.20845 188644 -0.0242197 0.00293666 1.62929e-16
1:177816190_CT_C C 0.207133 188644 -0.0242011 0.00294452 2.064e-16
rs36055936 T 0.207118 188644 -0.0241715 0.00294366 2.19988e-16
rs12730934 T 0.206624 188644 -0.0241155 0.00294965 2.9594e-16
rs10798575 C 0.343711 188644 -0.0153786 0.00251488 9.67142e-10
rs6689521 G 0.328778 188644 -0.0165537 0.00254203 7.43486e-11
rs6425453 G 0.345826 188644 -0.0153004 0.00251103 1.10833e-09
rs35215534 A 0.207194 188644 -0.0241696 0.00295534 2.89664e-16
rs4142027 T 0.207281 188644 -0.0242814 0.00295917 2.31099e-16
rs34472009 T 0.20851 188644 -0.0242407 0.00295672 2.4491e-16
rs6670873 T 0.215063 188644 -0.0260972 0.00293987 6.9266e-19
rs2094510 T 0.21315 188644 -0.0261139 0.00294267 7.10323e-19
rs1359940 C 0.453807 188644 0.0140633 0.00242535 6.70279e-09
rs35163118 C 0.37951 188644 0.0145952 0.00248636 4.36283e-09
rs7518576 C 0.382804 188644 0.0148473 0.00246567 1.73016e-09
rs633715 C 0.212188 188644 -0.0278032 0.00291812 1.62471e-21
rs10913454 C 0.383024 188644 0.0148558 0.00246146 1.58913e-09
rs10798576 G 0.38306 188644 0.0148686 0.00246137 1.53659e-09
rs10798577 C 0.383087 188644 0.0149616 0.00246213 1.22938e-09
rs6692651 A 0.38288 188644 0.0147458 0.00246128 2.08799e-09
rs516636 A 0.210733 188644 -0.0277623 0.00292527 2.32424e-21
rs10798578 C 0.36015 188644 0.0156878 0.0024903 2.9916e-10
rs12749133 T 0.382782 188644 0.014725 0.00246101 2.19074e-09
rs1336785 G 0.382762 188644 0.0147219 0.00246086 2.20227e-09
rs10798579 G 0.382739 188644 0.0147389 0.00246083 2.10968e-09
rs661691 C 0.210811 188644 -0.0279516 0.00292576 1.26646e-21
rs1336780 T 0.26747 188644 0.0219444 0.00269801 4.19457e-16
rs1571349 G 0.383016 188644 0.0147462 0.00245892 2.01317e-09
rs6663622 G 0.383055 188644 0.0147961 0.00245873 1.77139e-09
rs527065 T 0.326304 188644 -0.0176563 0.00254939 4.3524e-12
rs670323 A 0.211083 188644 -0.0280349 0.00292484 9.34327e-22
rs671596 C 0.326505 188644 -0.017566 0.00254921 5.56651e-12
rs533543 C 0.326503 188644 -0.0175684 0.00254916 5.52446e-12
rs759229421 C 0.401041 188644 0.014514 0.00250237 6.6376e-09
rs57784172 T 0.382992 188644 0.0149734 0.00246807 1.30676e-09
rs685233 G 0.326303 188644 -0.0176543 0.00254926 4.3655e-12
rs1415084 T 0.382895 188644 0.0148973 0.00245853 1.36834e-09
rs623130 C 0.326289 188644 -0.0176696 0.00254889 4.1545e-12
rs571567 A 0.2109 188644 -0.0281517 0.00292482 6.33812e-22
rs574367 T 0.210918 188644 -0.0281403 0.00292467 6.55213e-22
rs10157480 A 0.382545 188644 0.0149437 0.00245882 1.22227e-09
rs576101 A 0.325954 188644 -0.0177347 0.00254973 3.52378e-12
rs490689 A 0.210907 188644 -0.0281582 0.00292486 6.21126e-22
rs527248 G 0.210902 188644 -0.0281578 0.00292488 6.22346e-22
1:177875959_GCTA_G G 0.211312 188644 -0.0281869 0.00292589 5.83337e-22
rs589500 T 0.211594 188644 -0.0278181 0.00292243 1.77101e-21
rs604388 C 0.327092 188644 -0.0174291 0.00254718 7.80373e-12
rs532504 A 0.211634 188644 -0.0278919 0.00292234 1.38484e-21
rs633754 C 0.211548 188644 -0.0278652 0.00292289 1.53852e-21
rs4142025 A 0.437776 188644 0.0134938 0.00242159 2.51756e-08
rs1266155 A 0.211391 188644 -0.0278729 0.00292369 1.5385e-21
rs693232 G 0.211447 188644 -0.0279141 0.00292366 1.34138e-21
rs585944 T 0.234014 188644 -0.0251216 0.00282038 5.28099e-19
rs617763 T 0.326919 188644 -0.0174669 0.00254782 7.12213e-12
rs618759 G 0.32693 188644 -0.017459 0.00254776 7.26995e-12
rs630372 A 0.234039 188644 -0.0256342 0.00281997 9.97551e-20
rs478788 C 0.233959 188644 -0.0256052 0.00282023 1.10479e-19
rs10913461 C 0.382752 188644 0.0149922 0.00245804 1.06787e-09
rs512898 C 0.326447 188644 -0.0176666 0.00254926 4.21876e-12
rs539515 C 0.20676 188644 -0.0283749 0.00294717 6.17011e-22
rs543874 G 0.207043 188644 -0.0282699 0.00294564 8.31107e-22
1:177890130_CT_C C 0.395189 188644 -0.0188807 0.00246242 1.76167e-14
rs35612313 GT 0.354628 188644 0.0148184 0.00253374 4.97002e-09
rs506589 C 0.207251 188644 -0.0283895 0.00294575 5.62188e-22
rs509325 G 0.207252 188644 -0.0283909 0.00294579 5.60267e-22
rs8030 T 0.299001 188644 -0.0185744 0.00261171 1.14788e-12
rs545608 C 0.207279 188644 -0.0282454 0.0029461 9.13889e-22
rs575908 C 0.29906 188644 -0.018606 0.00261109 1.03876e-12
rs531385 C 0.343199 188644 -0.0156031 0.00251935 5.90307e-10
rs10913468 G 0.386326 188644 -0.0166864 0.00245344 1.04047e-11
rs10913469 C 0.206484 188644 -0.0279097 0.00294971 3.05902e-21
rs10798583 G 0.366491 188644 0.0142798 0.00249287 1.01637e-08
rs10159282 A 0.36639 188644 0.0142053 0.00249347 1.22114e-08
rs1336783 A 0.302478 188644 -0.0154589 0.00261375 3.3355e-09
rs1336784 G 0.307593 188644 -0.0151486 0.00259986 5.662e-09
rs11583928 C 0.307672 188644 -0.0151409 0.00260004 5.77812e-09
rs2809969 T 0.468792 188644 -0.0133686 0.00240444 2.70195e-08
rs2114064 A 0.483802 188644 -0.013082 0.00239612 4.77661e-08
rs2114065 C 0.483878 188644 -0.0131133 0.00239607 4.43415e-08
rs9782959 A 0.393666 188644 0.0138518 0.00244825 1.53502e-08
rs4915185 C 0.393377 188644 0.0138173 0.00244843 1.67018e-08
rs6695240 A 0.392744 188644 0.0136244 0.00244606 2.55146e-08
rs7516541 G 0.488381 188644 0.0130464 0.00238814 4.68696e-08
rs756228725 A 0.398082 188644 0.0142709 0.00244566 5.38131e-09
rs34744354 GA 0.409067 188644 0.0135848 0.0024696 3.78563e-08
rs76015651 G 0.486553 188644 0.0132351 0.00239391 3.2315e-08
rs12748835 C 0.395226 188644 0.0136652 0.00243905 2.11383e-08
rs12748757 G 0.489561 188644 0.0130828 0.00239546 4.72746e-08
rs59488369 G 0.389113 188644 0.0137029 0.00246171 2.60379e-08
rs35738051 GA 0.38798 188644 0.0141247 0.00249216 1.44951e-08
rs6670899 A 0.397279 188644 0.0135373 0.00244407 3.04883e-08
rs34777525 A 0.373393 188644 0.0138932 0.00248878 2.37633e-08
rs11578938 T 0.379971 188644 0.0136124 0.00246692 3.43348e-08
rs12029406 T 0.408873 188644 0.0137807 0.00243395 1.49956e-08
rs12024418 C 0.409242 188644 0.0137204 0.00243416 1.73657e-08
rs4915189 A 0.410121 188644 0.0137667 0.00243296 1.52993e-08
rs970707 A 0.403349 188644 0.0135829 0.00243731 2.50823e-08
rs1991245 A 0.399444 188644 0.0138155 0.00243807 1.45896e-08
1:199927919_CAAAAAAAAAAAAAAAAAAA_C C 0.480333 188644 0.0137587 0.00241285 1.18398e-08
rs12047611 T 0.39885 188644 0.0137641 0.00243798 1.64751e-08
rs12726728 T 0.398867 188644 0.0137519 0.00243788 1.69402e-08
rs10919786 G 0.399264 188644 0.0135533 0.00243667 2.66736e-08
rs5707 C 0.229131 188644 -0.0168146 0.00286944 4.63986e-09
rs7513165 C 0.247101 188644 -0.0168286 0.00277707 1.36529e-09
rs12040580 C 0.246293 188644 -0.0168107 0.00278037 1.48553e-09
rs11240694 T 0.246921 188644 -0.0167886 0.00277374 1.42716e-09
rs11240695 A 0.246936 188644 -0.0167229 0.00277307 1.63803e-09
rs35128240 CA 0.206163 188644 -0.0168335 0.00297919 1.60356e-08
rs4889 C 0.246296 188644 -0.0168414 0.00277329 1.26011e-09
rs7524621 A 0.24506 188644 -0.0168054 0.00277567 1.4107e-09
rs7538038 G 0.2454 188644 -0.0168406 0.00277389 1.27251e-09
rs7538055 G 0.246264 188644 -0.0167877 0.00277086 1.37519e-09
rs4951316 C 0.245341 188644 -0.0167647 0.00277288 1.48822e-09
rs4951318 C 0.241177 188644 -0.0171925 0.00280483 8.8268e-10
rs11428399 GT 0.243398 188644 -0.0171441 0.00278831 7.83564e-10
rs35737316 T 0.24513 188644 -0.0172967 0.00278414 5.22273e-10
rs2510 C 0.245372 188644 -0.0167808 0.00277243 1.4268e-09
rs12097666 C 0.246124 188644 -0.0167032 0.00277238 1.69581e-09
rs4951319 C 0.246171 188644 -0.0167088 0.00277239 1.6749e-09
rs74495980 G 0.0384216 188644 0.0459339 0.00619858 1.26445e-13
rs141224959 A 0.0384502 188644 0.0460493 0.00622292 1.36793e-13
rs62117020 T 0.255712 188644 -0.0155663 0.00280234 2.78382e-08
rs62117023 A 0.252912 188644 -0.0160012 0.00277565 8.18532e-09
rs6710972 A 0.252773 188644 -0.015796 0.00274778 9.01099e-09
rs62106251 T 0.252513 188644 -0.0158868 0.00274324 6.99711e-09
rs62106252 A 0.049029 188644 0.0560264 0.00564691 3.39754e-23
rs66468975 T 0.250635 188644 -0.0157299 0.00275811 1.17799e-08
rs4459763 A 0.252354 188644 -0.0157584 0.00274524 9.46708e-09
rs752702315 T 0.251831 188644 -0.0157735 0.00275224 9.99112e-09
rs34596817 CTT 0.310483 188644 -0.0163128 0.0027802 4.43131e-09
rs72774592 A 0.252105 188644 -0.015913 0.00274673 6.90693e-09
rs4610082 G 0.252371 188644 -0.0158439 0.0027462 7.96774e-09
rs58596155 A 0.258935 188644 -0.0158616 0.00274713 7.75981e-09
rs62106258 C 0.0486207 188644 0.0569149 0.00554473 1.03195e-24
rs4577313 A 0.251388 188644 -0.0155142 0.00276179 1.94065e-08
rs62106259 G 0.239956 188644 -0.0154361 0.00279438 3.31821e-08
rs563738408 A 0.0339424 188644 0.0627426 0.0067881 2.42006e-20
rs62107261 C 0.0484059 188644 0.0569035 0.00557573 1.89977e-24
rs62107262 C 0.239931 188644 -0.0154265 0.00279391 3.36567e-08
rs62107263 T 0.239915 188644 -0.0154632 0.00279392 3.12343e-08
rs2667218 A 0.239978 188644 -0.015443 0.00279353 3.24073e-08
rs62107265 C 0.243425 188644 -0.015809 0.00278468 1.37177e-08
rs1567554 G 0.243109 188644 -0.0159531 0.00278888 1.06531e-08
rs77165542 T 0.0356533 188644 0.0584225 0.00650752 2.78975e-19
rs11903948 C 0.23966 188644 -0.015396 0.00280498 4.05125e-08
rs4854306 G 0.242858 188644 -0.015445 0.00279511 3.2854e-08
rs62104175 T 0.240117 188644 -0.0159878 0.00280297 1.17277e-08
rs11902339 T 0.26059 188644 -0.0159264 0.00272849 5.32104e-09
rs62104176 C 0.340953 188644 -0.0178473 0.00251883 1.38983e-12
rs12475496 A 0.373211 188644 -0.0175947 0.00246793 1.01221e-12
2:434781_TTC_T T 0.290991 188644 -0.0155014 0.00282472 4.07596e-08
2:434845_CCTTTCCTTA_C C 0.314004 188644 -0.0162627 0.00272451 2.39114e-09
rs28471040 C 0.331259 188644 -0.0162701 0.00256305 2.18693e-10
2:434971_CCTTCCTTCCTT_C C 0.33252 188644 -0.0169146 0.00256023 3.94094e-11
2:435155_CAA_C C 0.365167 188644 -0.016444 0.00262324 3.6512e-10
rs2685229 T 0.473378 188644 -0.0131444 0.00240751 4.7744e-08
rs2902855 G 0.340085 188644 -0.0181777 0.00251818 5.27291e-13
rs62104177 G 0.33603 188644 -0.0173969 0.0025256 5.66734e-12
rs2685230 G 0.373646 188644 -0.017559 0.00246604 1.08065e-12
rs780236499 C 0.369868 188644 -0.0171229 0.00247402 4.49562e-12
rs7585330 T 0.369741 188644 -0.0170452 0.00247206 5.39874e-12
rs7585605 A 0.369765 188644 -0.0170218 0.00247227 5.79367e-12
rs2685231 G 0.369939 188644 -0.0170082 0.00247208 5.99983e-12
rs883153 C 0.369633 188644 -0.0170447 0.00247275 5.47873e-12
rs3961049 A 0.373234 188644 -0.0174948 0.00246826 1.36635e-12
rs7558604 C 0.385216 188644 -0.0158484 0.00246299 1.24093e-10
rs112690379 G 0.380374 188644 -0.0151987 0.00249068 1.04807e-09
rs11375118 TG 0.370849 188644 -0.0169391 0.00248017 8.52822e-12
rs2685233 G 0.290206 188644 -0.0151399 0.00264564 1.05063e-08
rs7566599 G 0.287342 188644 -0.0145891 0.00265414 3.8737e-08
rs6756459 C 0.280869 188644 -0.0146809 0.00267674 4.14845e-08
rs6716246 G 0.281295 188644 -0.0147206 0.00267474 3.72676e-08
rs1033098 G 0.287526 188644 -0.0148426 0.00265498 2.26768e-08
rs2667214 G 0.323829 188644 -0.0150664 0.00256884 4.49675e-09
rs6732624 G 0.253628 188644 -0.0157649 0.00276398 1.17428e-08
rs2685258 C 0.324238 188644 -0.0150378 0.00257027 4.90389e-09
rs67177246 T 0.285994 188644 -0.0146824 0.00266423 3.57393e-08
rs67364346 T 0.317511 188644 -0.014416 0.00258736 2.52591e-08
rs76111507 T 0.0371255 188644 0.0552749 0.0063187 2.19237e-18
rs62104180 A 0.0503594 188644 0.0538615 0.00545393 5.37425e-23
rs145706543 CA 0.0555433 188644 0.0385015 0.005655 9.89864e-12
rs2683989 A 0.374683 188644 -0.0137972 0.0024793 2.62573e-08
rs2683992 G 0.180081 188644 -0.0253438 0.00313198 5.90658e-16
rs6759177 T 0.377214 188644 -0.0142354 0.00247342 8.6606e-09
rs2867105 T 0.178577 188644 -0.025475 0.0031361 4.56911e-16
rs12996547 T 0.347735 188644 -0.014077 0.00252753 2.55889e-08
rs2903487 A 0.37671 188644 -0.0144004 0.00246851 5.43182e-09
rs62650890 T 0.170054 188644 -0.0281365 0.00320292 1.58132e-18
rs7565774 A 0.368764 188644 -0.0149579 0.00247811 1.5826e-09
rs2867133 T 0.368756 188644 -0.0149583 0.00247816 1.5823e-09
rs2947415 A 0.169822 188644 -0.0283995 0.00320536 8.06738e-19
rs2867131 T 0.169924 188644 -0.0278589 0.00319165 2.59685e-18
rs7601009 C 0.361733 188644 -0.0169529 0.00248043 8.24432e-12
rs7556831 T 0.364608 188644 -0.0162498 0.00247466 5.16533e-11
rs3029550 C 0.173022 188644 -0.0292615 0.00315443 1.77179e-20
rs4318419 C 0.364573 188644 -0.0162845 0.0024742 4.66266e-11
rs2903495 T 0.364562 188644 -0.0162844 0.00247411 4.65655e-11
rs2947413 G 0.364562 188644 -0.0162845 0.00247411 4.65476e-11
rs2966403 T 0.36458 188644 -0.0162969 0.0024741 4.49956e-11
rs34017538 C 0.363968 188644 -0.0162928 0.00247704 4.79582e-11
rs2966402 T 0.364562 188644 -0.0162852 0.00247412 4.64652e-11
rs2947412 A 0.364554 188644 -0.0162743 0.00247415 4.7892e-11
rs2966401 G 0.364554 188644 -0.0162744 0.00247415 4.78748e-11
rs2966400 G 0.364555 188644 -0.0162731 0.00247414 4.80432e-11
rs11270365 A 0.371533 188644 -0.0160803 0.00247613 8.37226e-11
rs17041285 G 0.367129 188644 -0.0164235 0.00247874 3.46464e-11
rs67654037 A 0.365804 188644 -0.0162816 0.00247621 4.8701e-11
rs67083646 T 0.36481 188644 -0.0163892 0.00247432 3.51161e-11
rs17042105 G 0.364812 188644 -0.0163846 0.00247434 3.55741e-11
rs2947411 A 0.17401 188644 -0.0288911 0.00314634 4.25488e-20
rs2860323 A 0.173079 188644 -0.0293265 0.00315293 1.40082e-20
rs34347366 C 0.364615 188644 -0.0163238 0.00247393 4.16978e-11
rs2947410 C 0.364602 188644 -0.0163195 0.00247396 4.22023e-11
rs2966399 A 0.364592 188644 -0.0163422 0.00247398 3.9688e-11
rs774998214 ATCTT 0.364146 188644 -0.0162583 0.00247546 5.11972e-11
rs774998214 ATCTTT 0.36454 188644 -0.0163214 0.00247422 4.21875e-11
rs6709992 A 0.363158 188644 -0.0163641 0.00247342 3.70041e-11
2:615069_CA_C CA 0.361789 188644 -0.0170755 0.00248246 6.06909e-12
rs764375914 GAGAC 0.364666 188644 -0.0163658 0.00247604 3.86145e-11
rs7567570 T 0.172981 188644 -0.0294183 0.00315324 1.07444e-20
rs6548236 C 0.364538 188644 -0.0163772 0.00247392 3.60347e-11
rs10676932 A 0.364491 188644 -0.0164141 0.00247423 3.27552e-11
rs7559547 C 0.17391 188644 -0.0290225 0.00314694 2.93242e-20
rs7564851 A 0.411348 188644 -0.0133972 0.00244575 4.31335e-08
rs7571168 T 0.364585 188644 -0.0163807 0.00247406 3.57774e-11
rs7605313 G 0.36454 188644 -0.0163958 0.00247391 3.42379e-11
rs71299839 A 0.364778 188644 -0.0164759 0.00247417 2.76157e-11
rs7571872 T 0.364579 188644 -0.0164471 0.00247391 2.97457e-11
rs4854268 T 0.364553 188644 -0.0164041 0.00247386 3.34363e-11
rs4854327 T 0.364744 188644 -0.0164814 0.00247453 2.73792e-11
rs4854328 T 0.365696 188644 -0.0164702 0.00247549 2.87358e-11
rs4854329 C 0.365765 188644 -0.0164642 0.00247507 2.89918e-11
rs4854269 C 0.365759 188644 -0.0164674 0.00247504 2.87244e-11
rs11685767 A 0.368506 188644 -0.0163795 0.00247739 3.81237e-11
rs138612314 T 0.413096 188644 -0.0149332 0.00246368 1.35228e-09
rs4854331 G 0.361258 188644 -0.0170862 0.00248017 5.63211e-12
rs7578764 T 0.364573 188644 -0.0164147 0.00247379 3.24383e-11
rs4854332 T 0.364574 188644 -0.0164149 0.00247379 3.24237e-11
rs35666201 G 0.364268 188644 -0.0165638 0.00247622 2.25098e-11
rs7575617 G 0.335766 188644 -0.0152015 0.00253781 2.10215e-09
rs7575831 A 0.364581 188644 -0.0164108 0.00247374 3.2757e-11
rs7560005 G 0.364652 188644 -0.0163695 0.00247386 3.67588e-11
rs2867130 T 0.364534 188644 -0.0163936 0.00247415 3.45886e-11
rs2867129 C 0.364752 188644 -0.0163919 0.00247405 3.46929e-11
rs2903493 C 0.36734 188644 -0.0169703 0.00247804 7.49764e-12
rs2867126 T 0.367273 188644 -0.0169711 0.0024778 7.44602e-12
rs5016125 G 0.364496 188644 -0.0164027 0.00247462 3.40279e-11
rs7563362 A 0.142132 188644 -0.0299391 0.00343703 3.04266e-18
rs10180960 T 0.348962 188644 -0.0159795 0.00251825 2.22252e-10
rs7570232 T 0.172772 188644 -0.0295322 0.00315747 8.59879e-21
rs6548237 A 0.172927 188644 -0.0295922 0.00315411 6.53325e-21
rs939584 C 0.172975 188644 -0.0294837 0.00315283 8.73159e-21
rs5828773 G 0.179387 188644 -0.027797 0.00311746 4.85251e-19
rs6717005 A 0.172355 188644 -0.0294317 0.00315848 1.194e-20
rs1320332 T 0.172358 188644 -0.029486 0.00315795 1.00042e-20
rs1320331 G 0.172277 188644 -0.0294933 0.00315741 9.64291e-21
rs1320330 T 0.172268 188644 -0.0295344 0.00315748 8.54515e-21
rs6760543 G 0.172091 188644 -0.0296318 0.00315854 6.57387e-21
rs939583 C 0.172075 188644 -0.0296101 0.0031585 7.00862e-21
rs939582 A 0.17209 188644 -0.0296329 0.00315853 6.55034e-21
rs2867125 T 0.172091 188644 -0.0296053 0.00315849 7.10757e-21
rs2867124 A 0.172076 188644 -0.029609 0.00315849 7.02955e-21
rs4854339 T 0.17208 188644 -0.0296122 0.00315852 6.96802e-21
rs4854340 G 0.17208 188644 -0.0296118 0.00315852 6.97516e-21
rs939581 C 0.172082 188644 -0.0296147 0.00315857 6.92587e-21
rs11127483 G 0.172074 188644 -0.0296102 0.00315854 7.0154e-21
rs11687052 A 0.172075 188644 -0.0296112 0.00315852 6.98923e-21
rs11127484 T 0.172076 188644 -0.0296141 0.00315855 6.93392e-21
2:623863_GTTC_G GTTC 0.172155 188644 -0.029675 0.00315887 5.82704e-21
rs6719518 C 0.172077 188644 -0.0296097 0.00315856 7.02718e-21
rs6728726 T 0.172228 188644 -0.0296841 0.00315786 5.50992e-21
rs6711012 G 0.172231 188644 -0.0296852 0.00315784 5.49007e-21
rs6711039 G 0.172106 188644 -0.0295835 0.00315861 7.61305e-21
rs6731872 T 0.172112 188644 -0.0295951 0.00315865 7.36134e-21
rs6711254 G 0.172113 188644 -0.0295941 0.00315864 7.38143e-21
rs2867123 G 0.172086 188644 -0.029618 0.0031586 6.8647e-21
rs2867122 A 0.172087 188644 -0.0296183 0.00315862 6.8613e-21
rs2903492 G 0.172087 188644 -0.0296186 0.00315862 6.85459e-21
rs7576624 C 0.172083 188644 -0.0296212 0.00315871 6.81896e-21
rs7576635 C 0.172083 188644 -0.0296212 0.00315871 6.81896e-21
rs12476198 T 0.171994 188644 -0.0296337 0.00316022 6.85324e-21
rs6744646 A 0.171104 188644 -0.0292881 0.00316959 2.48181e-20
rs6744653 A 0.171101 188644 -0.0292681 0.00316964 2.63543e-20
rs6739303 C 0.17093 188644 -0.0294733 0.00317161 1.51722e-20
rs12463617 A 0.171345 188644 -0.0296303 0.00316838 8.69997e-21
rs6743060 C 0.171208 188644 -0.0295178 0.00316944 1.25235e-20
rs6748821 A 0.171208 188644 -0.0295307 0.00316927 1.19982e-20
rs6752470 T 0.171263 188644 -0.0294816 0.00316932 1.38988e-20
2:629771_TTATC_T TTATC 0.170989 188644 -0.0294733 0.00317307 1.57967e-20
rs774946618 TTGATAGATAA 0.170986 188644 -0.0294921 0.00317304 1.49293e-20
rs6732341 G 0.170985 188644 -0.0294845 0.00317304 1.5265e-20
rs6749087 A 0.170986 188644 -0.0294846 0.00317304 1.52606e-20
rs6752706 T 0.178272 188644 -0.0295985 0.00316726 9.27268e-21
rs71392527 C 0.170996 188644 -0.0294701 0.00317292 1.58794e-20
rs12995480 T 0.172001 188644 -0.0295164 0.00316732 1.18609e-20
rs6732471 G 0.17159 188644 -0.0295214 0.00316899 1.22396e-20
rs12995666 T 0.171603 188644 -0.0295002 0.00316871 1.29319e-20
rs13007080 A 0.171848 188644 -0.0294186 0.00316768 1.60148e-20
rs13007086 A 0.171993 188644 -0.0295362 0.00316738 1.11985e-20
rs66906321 T 0.181131 188644 -0.0292119 0.00316007 2.39623e-20
rs73139123 C 0.181505 188644 -0.0291749 0.00316078 2.72597e-20
rs71415991 A 0.168813 188644 -0.0299323 0.00319914 8.33992e-21
rs12997450 C 0.171517 188644 -0.0295955 0.00316889 9.78862e-21
rs6731225 A 0.171294 188644 -0.0296939 0.00316894 7.30946e-21
rs6725549 C 0.171309 188644 -0.0296747 0.00316874 7.6981e-21
rs6731348 A 0.171428 188644 -0.0298768 0.00316753 4.05916e-21
rs6725686 C 0.171172 188644 -0.0297426 0.00316983 6.47758e-21
rs6735024 T 0.171281 188644 -0.0296911 0.00316837 7.25477e-21
2:630553_GA_G GA 0.169999 188644 -0.0295944 0.00318843 1.68301e-20
rs115910474 A 0.17 188644 -0.0295946 0.00318842 1.68177e-20
rs6735049 T 0.171204 188644 -0.0297468 0.00316959 6.35331e-21
rs6731688 A 0.171209 188644 -0.0297449 0.00316936 6.34942e-21
rs13028737 G 0.170255 188644 -0.0296824 0.00318421 1.15634e-20
rs13008590 A 0.170256 188644 -0.0296831 0.00318418 1.15257e-20
rs759188499 TTTAA 0.183823 188644 -0.0279916 0.00312968 3.78899e-19
rs5017305 A 0.170709 188644 -0.0296082 0.00317781 1.20722e-20
rs5017304 A 0.170719 188644 -0.0296082 0.00317783 1.20805e-20
rs5017303 T 0.171315 188644 -0.0297281 0.00316685 6.22308e-21
rs5017302 G 0.175329 188644 -0.0297904 0.00316755 5.26549e-21
2:631071_AT_A AT 0.171544 188644 -0.0300165 0.00316727 2.6433e-21
rs5017301 G 0.171319 188644 -0.0297253 0.00316651 6.21518e-21
rs5017300 C 0.17132 188644 -0.0297253 0.00316651 6.21462e-21
2:631165_TA_T TA 0.171053 188644 -0.0297721 0.00317111 6.14805e-21
rs7579427 C 0.171321 188644 -0.0297247 0.00316642 6.21031e-21
rs7588007 T 0.171339 188644 -0.0297605 0.00316637 5.57044e-21
rs7569102 G 0.17134 188644 -0.0297836 0.0031661 5.15898e-21
rs11387790 T 0.172401 188644 -0.0298554 0.00317029 4.68098e-21
rs7569210 G 0.171352 188644 -0.0297226 0.00316621 6.21432e-21
rs7585056 A 0.171353 188644 -0.0297235 0.00316613 6.18306e-21
rs7579971 C 0.171358 188644 -0.0297125 0.00316604 6.37195e-21
rs10865548 A 0.171584 188644 -0.0298657 0.00316513 3.92059e-21
rs10865549 G 0.17136 188644 -0.0297215 0.00316578 6.15878e-21
rs11127485 C 0.171948 188644 -0.0295055 0.00316321 1.09303e-20
2:632087_TA_T TA 0.171373 188644 -0.0297512 0.00316563 5.61062e-21
rs11127486 C 0.171324 188644 -0.0297028 0.00316544 6.45051e-21
rs12623218 T 0.171324 188644 -0.0297031 0.00316544 6.4453e-21
rs142115876 T 0.172229 188644 -0.0295765 0.00316589 9.52967e-21
rs12992154 G 0.171322 188644 -0.0297092 0.00316546 6.33258e-21
rs13021737 A 0.171336 188644 -0.0297148 0.00316545 6.2245e-21
rs13027828 T 0.171352 188644 -0.0297232 0.00316545 6.07051e-21
rs13028252 T 0.171357 188644 -0.0297365 0.00316538 5.82166e-21
rs13022164 A 0.171969 188644 -0.0289959 0.00317591 6.91634e-20
rs13012571 C 0.171395 188644 -0.0297695 0.00316512 5.23456e-21
2:632578_AT_A AT 0.172147 188644 -0.029087 0.00317457 5.11964e-20
rs13028310 T 0.172134 188644 -0.0293404 0.00318051 2.86163e-20
rs12992672 G 0.171419 188644 -0.0297609 0.00316512 5.37088e-21
rs13022337 A 0.171422 188644 -0.0297222 0.00316499 6.00973e-21
rs13013021 C 0.171377 188644 -0.0297716 0.00316529 5.22701e-21
rs34119520 T 0.171382 188644 -0.0297671 0.00316532 5.30146e-21
rs10634531 C 0.172063 188644 -0.0292548 0.00318793 4.48609e-20
rs12993295 G 0.17138 188644 -0.0298072 0.00316539 4.70939e-21
rs35802221 A 0.171346 188644 -0.0298068 0.00316568 4.7532e-21
rs62105303 G 0.171367 188644 -0.0298072 0.00316533 4.70089e-21
rs62105304 A 0.171367 188644 -0.0298071 0.00316533 4.70205e-21
rs77611399 T 0.169046 188644 -0.0300633 0.00320114 5.98041e-21
rs143684747 A 0.171497 188644 -0.0299154 0.00318066 5.23901e-21
rs374892365 A 0.171497 188644 -0.0299154 0.00318066 5.23877e-21
rs74676797 G 0.19106 188644 -0.0286002 0.00313267 6.93742e-20
rs201215061 AT 0.170522 188644 -0.0296953 0.00318365 1.0957e-20
rs13035713 T 0.17134 188644 -0.0297762 0.00316541 5.17224e-21
rs62105306 C 0.170745 188644 -0.0294237 0.00317818 2.10361e-20
rs62105307 A 0.17134 188644 -0.0297762 0.00316541 5.17199e-21
rs4854342 G 0.171324 188644 -0.0297268 0.00316544 6.00409e-21
rs6548238 T 0.171312 188644 -0.0296851 0.00316588 6.88757e-21
rs6548239 G 0.171315 188644 -0.0297148 0.00316546 6.22747e-21
rs6734363 G 0.171307 188644 -0.0297195 0.00316544 6.13656e-21
2:635607_TA_T TA 0.171308 188644 -0.0297048 0.00316547 6.41828e-21
2:635629_ATATAT_A ATATAT 0.171473 188644 -0.0296813 0.00317287 8.46769e-21
rs6755502 T 0.171307 188644 -0.0297235 0.00316545 6.0655e-21
rs6746275 C 0.171268 188644 -0.0298761 0.00316603 3.89787e-21
rs6751993 A 0.172019 188644 -0.0305401 0.00320658 1.68178e-21
rs6751994 A 0.171259 188644 -0.029882 0.00316601 3.82605e-21
rs6749375 C 0.171625 188644 -0.0297698 0.00316395 5.05899e-21
rs35142762 C 0.171886 188644 0.0294509 0.00316427 1.32421e-20
rs35796073 A 0.171473 188644 0.029744 0.0031657 5.74431e-21
rs6548240 C 0.171479 188644 -0.0297394 0.00316571 5.82497e-21
rs13387939 C 0.171574 188644 -0.0299292 0.00316491 3.21628e-21
rs13396119 T 0.171571 188644 -0.0299032 0.00316489 3.47712e-21
rs13388043 C 0.171537 188644 -0.0298882 0.00316433 3.58023e-21
rs13393304 A 0.171614 188644 -0.0299099 0.00316309 3.23756e-21
rs4854343 G 0.172397 188644 -0.0294491 0.00315861 1.13786e-20
rs4854344 G 0.171578 188644 -0.030113 0.00316358 1.77412e-21
rs4854345 A 0.171463 188644 -0.0299603 0.00316441 2.88697e-21
rs7561556 T 0.171461 188644 -0.0299568 0.00316444 2.91987e-21
rs7606023 C 0.171461 188644 -0.0299568 0.00316444 2.91987e-21
rs71392529 G 0.212816 188644 -0.025451 0.00296667 9.64302e-18
rs4854346 A 0.171462 188644 -0.0299542 0.00316448 2.9462e-21
rs7564708 T 0.170969 188644 -0.0300006 0.0031857 4.68021e-21
rs62105327 T 0.170139 188644 -0.0298171 0.00318393 7.69458e-21
rs7564711 T 0.171583 188644 -0.0299465 0.00316409 2.98261e-21
rs11127487 C 0.171574 188644 -0.0301025 0.0031637 1.83798e-21
rs10166979 A 0.171573 188644 -0.0300979 0.00316373 1.86534e-21
rs756027409 CACAT 0.171589 188644 -0.0301023 0.00316361 1.83451e-21
rs10169736 A 0.171572 188644 -0.0300957 0.00316374 1.87827e-21
rs71392531 A 0.171742 188644 -0.0300916 0.00316385 1.90801e-21
rs4854347 A 0.171572 188644 -0.0300948 0.00316374 1.88358e-21
rs10865550 T 0.171571 188644 -0.0300917 0.00316375 1.90204e-21
rs10865551 T 0.171571 188644 -0.0300907 0.00316375 1.90813e-21
rs12714413 T 0.17157 188644 -0.0300876 0.00316375 1.92541e-21
rs13391851 A 0.171455 188644 -0.0299333 0.00316458 3.1473e-21
rs7601028 C 0.171569 188644 -0.0300862 0.00316374 1.93393e-21
rs7591067 G 0.171584 188644 -0.0300896 0.0031638 1.9166e-21
rs7604609 C 0.171568 188644 -0.0300806 0.00316373 1.96608e-21
rs7560127 T 0.171561 188644 -0.0300822 0.00316381 1.96128e-21
rs7594220 G 0.171563 188644 -0.030084 0.00316381 1.95046e-21
rs7604752 C 0.171561 188644 -0.0300498 0.00316382 2.16455e-21
rs7560246 T 0.171617 188644 -0.0300477 0.00316339 2.15105e-21
rs13025697 T 0.171566 188644 -0.0300729 0.00316368 2.0093e-21
rs7561317 A 0.172044 188644 -0.0299386 0.00316032 2.74218e-21
rs7567368 T 0.171567 188644 -0.0300679 0.00316366 2.03901e-21
rs7558910 C 0.171567 188644 -0.0300679 0.00316366 2.03901e-21
rs7564167 A 0.0618586 188644 -0.0283361 0.00504201 1.91228e-08
rs7559018 C 0.171565 188644 -0.0300685 0.00316365 2.03544e-21
rs7567710 T 0.171565 188644 -0.0300686 0.00316366 2.03454e-21
rs7559447 C 0.171561 188644 -0.0300713 0.00316369 2.01997e-21
rs56149576 G 0.181203 188644 -0.0287259 0.00315025 7.68146e-20
rs11127488 T 0.171547 188644 -0.0300573 0.00316388 2.11934e-21
rs11127489 C 0.171547 188644 -0.0300573 0.00316388 2.11934e-21
rs11127490 C 0.171547 188644 -0.0300575 0.00316388 2.11792e-21
rs11127491 T 0.171585 188644 -0.0300705 0.00316398 2.04176e-21
rs10172769 G 0.171547 188644 -0.0300581 0.00316388 2.11468e-21
rs10189761 T 0.171547 188644 -0.0300583 0.00316389 2.11342e-21
rs10190052 T 0.171547 188644 -0.0300569 0.00316389 2.12222e-21
rs11405596 A 0.171256 188644 -0.0301555 0.00316909 1.82867e-21
rs10173167 G 0.171549 188644 -0.0300642 0.0031639 2.07667e-21
rs7571957 T 0.171542 188644 -0.0300659 0.00316399 2.07105e-21
rs7571967 T 0.171568 188644 -0.0301053 0.00316385 1.83024e-21
rs7571970 T 0.173751 188644 -0.0300706 0.00316486 2.09366e-21
rs35362504 T 0.171612 188644 -0.0300747 0.00316368 1.99904e-21
rs10190313 A 0.171781 188644 -0.0300153 0.00316279 2.33278e-21
rs10193244 T 0.171781 188644 -0.0300153 0.00316279 2.33278e-21
rs4854348 A 0.171781 188644 -0.0300154 0.00316279 2.33186e-21
rs4854349 T 0.171778 188644 -0.0300104 0.00316278 2.36705e-21
rs7570198 C 0.175449 188644 -0.0287495 0.00313653 4.95535e-20
rs4407278 C 0.198462 188644 -0.0283495 0.0031085 7.58237e-20
rs4423631 T 0.173953 188644 -0.0294093 0.00314938 9.90602e-21
rs4452188 G 0.171629 188644 0.0301766 0.00316348 1.45765e-21
rs1320338 G 0.171629 188644 0.0301767 0.00316348 1.45711e-21
rs2903489 T 0.171593 188644 0.0302141 0.00316385 1.31416e-21
rs1320337 T 0.171686 188644 0.0302058 0.00316317 1.32179e-21
rs1320336 A 0.171438 188644 0.0302143 0.0031655 1.37787e-21
rs2867108 C 0.171673 188644 0.0301733 0.00316356 1.47595e-21
rs13386517 C 0.171721 188644 0.0301902 0.00316365 1.40564e-21
rs13401686 G 0.172002 188644 0.030113 0.00316166 1.67795e-21
rs13386627 C 0.171656 188644 0.0301795 0.00316344 1.44327e-21
rs4613321 G 0.171604 188644 0.0301644 0.00316378 1.52625e-21
rs13386964 A 0.171634 188644 0.0301765 0.00316352 1.46021e-21
rs13405307 C 0.171633 188644 0.0301772 0.00316353 1.45705e-21
rs13387090 T 0.169518 188644 0.0304569 0.00319352 1.48531e-21
rs13387091 A 0.171489 188644 0.0300137 0.00316453 2.46418e-21
rs2867109 G 0.171634 188644 0.0301775 0.00316354 1.45612e-21
rs2867110 C 0.171635 188644 0.0301773 0.00316349 1.45509e-21
rs2867111 C 0.171499 188644 0.0301793 0.00316518 1.51856e-21
rs2903490 G 0.171493 188644 0.0301659 0.00316517 1.58153e-21
rs2867112 G 0.164855 188644 0.0306343 0.00325968 5.62303e-21
rs2867113 A 0.130515 188644 0.0345087 0.00383539 2.33057e-19
rs12714414 C 0.151694 188644 0.0313487 0.00345757 1.23824e-19
rs12714415 C 0.1628 188644 0.0307892 0.0032899 8.15754e-21
rs6719883 G 0.171205 188644 0.0303319 0.00317172 1.15419e-21
rs6756518 A 0.171207 188644 0.0303311 0.0031717 1.15645e-21
rs6719980 C 0.171323 188644 0.0302682 0.00316963 1.31873e-21
rs7608050 A 0.171834 188644 0.0298969 0.0031657 3.62695e-21
rs6760274 A 0.17169 188644 0.0297022 0.00316679 6.7144e-21
rs7574359 C 0.170583 188644 0.030314 0.00318046 1.57073e-21
rs7570993 G 0.170245 188644 0.030356 0.00318592 1.61874e-21
rs4429506 C 0.170538 188644 -0.0302316 0.00318317 2.17724e-21
rs10192350 C 0.17016 188644 0.0303874 0.00318681 1.51034e-21
rs13415094 C 0.171664 188644 0.0302624 0.00317193 1.43499e-21
rs13396935 A 0.17174 188644 0.0301807 0.00317222 1.85388e-21
rs13412194 C 0.171736 188644 0.0302224 0.0031737 1.7054e-21
rs13412197 G 0.17175 188644 0.0301974 0.00317329 1.81754e-21
rs13397165 A 0.171665 188644 0.0302132 0.00317479 1.8094e-21
rs35913461 T 0.170796 188644 0.0305038 0.00318616 1.04158e-21
rs35628463 A 0.170981 188644 0.030598 0.00318495 7.55141e-22
rs10188334 T 0.171467 188644 0.0299395 0.00318732 5.87731e-21
rs13029479 A 0.108382 188644 0.0245326 0.00393063 4.34613e-10
rs7574085 C 0.224477 188644 0.0203297 0.00290619 2.65531e-12
rs2867121 G 0.0818066 188644 0.0268463 0.0044374 1.45103e-09
rs56277911 T 0.0973845 188644 0.0224011 0.00403743 2.88761e-08
rs72771625 T 0.0957943 188644 0.0226298 0.00408403 3.01088e-08
rs115866594 T 0.0957811 188644 0.0226146 0.00408604 3.12355e-08
rs749914408 G 0.0878565 188644 -0.0242817 0.00427119 1.31015e-08
rs113467400 T 0.0880745 188644 -0.0239549 0.00423932 1.60079e-08
rs7608976 A 0.427653 188644 -0.0133148 0.00242199 3.85809e-08
rs7597332 G 0.427338 188644 -0.0133692 0.00242119 3.36068e-08
rs13387729 G 0.427251 188644 -0.0131914 0.00241974 4.99858e-08
2:25085048_GGTCTGGGTCCCTT_G G 0.0988873 188644 -0.0219236 0.00402012 4.94606e-08
rs77605687 A 0.0995518 188644 -0.0217971 0.00399169 4.75056e-08
rs75239292 T 0.0995444 188644 -0.0218192 0.00399161 4.60206e-08
rs75367830 T 0.0973328 188644 -0.022113 0.00403177 4.14732e-08
rs76533282 G 0.0973446 188644 -0.0222487 0.0040328 3.45406e-08
rs56157935 C 0.0973275 188644 -0.0222335 0.00403314 3.53806e-08
rs55985335 G 0.0972345 188644 -0.022171 0.00403549 3.93412e-08
rs80306571 A 0.097247 188644 -0.0221301 0.00403499 4.15064e-08
rs77207027 A 0.118959 188644 -0.0217199 0.00369657 4.21815e-09
rs74370213 C 0.0978542 188644 -0.0221997 0.00402574 3.50354e-08
rs56003423 T 0.0966411 188644 -0.0224579 0.00404992 2.93877e-08
rs17800401 C 0.0972945 188644 -0.0221218 0.00403289 4.13183e-08
rs56215558 C 0.0973104 188644 -0.0220955 0.00403259 4.27731e-08
rs138166226 A 0.0971114 188644 -0.0221985 0.00403869 3.87994e-08
rs17738465 C 0.097318 188644 -0.0221594 0.00403215 3.89727e-08
rs75973443 T 0.0972855 188644 -0.0221108 0.00403253 4.18467e-08
rs7599796 C 0.101394 188644 -0.0236834 0.00396246 2.27748e-09
rs141029407 A 0.0973341 188644 -0.0219735 0.00402741 4.87632e-08
rs144916872 T 0.12143 188644 -0.0224107 0.00364939 8.21889e-10
rs6712986 C 0.12268 188644 -0.0227484 0.00363473 3.89235e-10
rs6545812 A 0.102011 188644 -0.0229936 0.00394075 5.39305e-09
rs10200566 G 0.451882 188644 -0.0131133 0.00240296 4.84491e-08
rs10198275 C 0.452688 188644 -0.0130936 0.00239913 4.83096e-08
rs10198356 G 0.452687 188644 -0.0130922 0.00239914 4.84765e-08
rs10186242 T 0.452679 188644 -0.0130959 0.00239913 4.80477e-08
rs6733224 C 0.452674 188644 -0.0131214 0.0023991 4.52433e-08
rs6736210 C 0.452659 188644 -0.013081 0.00239889 4.96092e-08
rs6718628 G 0.452638 188644 -0.0130989 0.00239894 4.75942e-08
2:25131761_GC_G G 0.122615 188644 -0.0229157 0.0036342 2.87778e-10
rs11900505 C 0.452915 188644 -0.0130794 0.00239905 4.99022e-08
rs6722587 A 0.452362 188644 -0.0132286 0.00239936 3.52447e-08
rs6744205 C 0.452672 188644 -0.0131728 0.00240089 4.10158e-08
rs6754997 A 0.452397 188644 -0.0131282 0.00240166 4.60108e-08
rs13035244 C 0.451646 188644 -0.0133114 0.00240528 3.13012e-08
rs13003430 C 0.452451 188644 -0.0131632 0.00240204 4.25833e-08
rs11896954 C 0.378011 188644 -0.0144256 0.00257294 2.06545e-08
rs11896955 C 0.379501 188644 -0.0144825 0.00257279 1.81415e-08
rs763597949 T 0.452867 188644 -0.0131144 0.00240269 4.81554e-08
rs10203482 C 0.449892 188644 -0.0132877 0.00240459 3.28109e-08
rs78989253 G 0.100992 188644 -0.0234824 0.00396186 3.08867e-09
rs55784418 G 0.0974282 188644 -0.0225776 0.00402046 1.96075e-08
rs55893453 G 0.21439 188644 -0.01657 0.00291701 1.34529e-08
rs59117299 T 0.100043 188644 -0.0237811 0.00397239 2.1467e-09
rs73920610 A 0.214307 188644 -0.0165521 0.00291725 1.39817e-08
rs61732745 A 0.100061 188644 -0.023794 0.00397197 2.09618e-09
rs11676272 G 0.487341 188644 -0.0135383 0.00238633 1.4029e-08
rs10176214 G 0.213795 188644 -0.0169027 0.00293009 8.00374e-09
rs533270135 G 0.213774 188644 -0.0169125 0.0029308 7.91117e-09
rs551916635 A 0.0999934 188644 -0.0239566 0.00397689 1.70513e-09
rs112215462 C 0.214526 188644 -0.0167548 0.00291847 9.42899e-09
rs6746013 G 0.488935 188644 -0.0134892 0.00238779 1.61384e-08
rs75698381 A 0.0974293 188644 -0.022818 0.00402362 1.42148e-08
rs59086897 A 0.488858 188644 -0.0134965 0.00238864 1.60408e-08
rs73920612 G 0.214803 188644 -0.0168631 0.00291895 7.61153e-09
rs13393590 C 0.222815 188644 -0.0164603 0.00288379 1.14566e-08
2:25148461_TGAGA_T T 0.101191 188644 -0.0236933 0.00397367 2.48728e-09
rs55633509 T 0.214064 188644 -0.0170003 0.00293316 6.80568e-09
rs6719538 A 0.100237 188644 -0.0242595 0.00397775 1.07068e-09
rs6749422 G 0.487402 188644 -0.0133692 0.00238981 2.21886e-08
rs6752378 A 0.487538 188644 -0.0133025 0.00238968 2.60063e-08
rs10182181 G 0.487513 188644 -0.0133077 0.00238957 2.56441e-08
rs10182458 G 0.487327 188644 -0.0132234 0.00238969 3.143e-08
rs10185143 C 0.490518 188644 -0.0134187 0.00239113 2.00413e-08
rs7569646 G 0.367375 188644 -0.0139022 0.00248133 2.11326e-08
rs11417831 CA 0.348552 188644 -0.0148551 0.00254743 5.50584e-09
rs6726261 C 0.367521 188644 -0.0137638 0.00248078 2.89061e-08
rs2384054 C 0.490452 188644 -0.0134797 0.00238676 1.62839e-08
rs713586 C 0.490262 188644 -0.0135897 0.00238634 1.23713e-08
rs713587 T 0.490106 188644 -0.0134566 0.00238727 1.73468e-08
rs6728219 C 0.480379 188644 -0.0132977 0.00239316 2.75522e-08
rs11461653 GC 0.480332 188644 -0.0134533 0.00239689 1.9936e-08
rs6738433 C 0.480335 188644 -0.013242 0.00239325 3.151e-08
rs10865320 G 0.480273 188644 -0.0132841 0.00239339 2.85485e-08
rs10865321 C 0.480419 188644 -0.0132082 0.00239638 3.55796e-08
rs10865322 G 0.480583 188644 -0.013207 0.00239648 3.57274e-08
rs4343432 G 0.480439 188644 -0.0133435 0.00239018 2.37219e-08
rs4459693 T 0.480401 188644 -0.0133224 0.00239023 2.49758e-08
rs112058391 CA 0.478438 188644 -0.0132392 0.00239537 3.26189e-08
rs4430895 T 0.480478 188644 -0.0133573 0.00238967 2.27901e-08
rs3731623 C 0.491835 188644 -0.013182 0.0023862 3.31305e-08
rs1172294 G 0.491975 188644 -0.0131021 0.00238542 3.96616e-08
rs58048722 C 0.492032 188644 0.0130369 0.00238506 4.60756e-08
rs2118826 A 0.491825 188644 0.0130987 0.0023861 4.03386e-08
rs80078501 A 0.0955211 188644 -0.0231476 0.00406575 1.24784e-08
rs75147138 T 0.0913063 188644 -0.0232812 0.00415774 2.1528e-08
2:25217408_AC_A A 0.095782 188644 -0.023112 0.00406434 1.29839e-08
rs4303677 T 0.0958144 188644 -0.0229091 0.00405884 1.66136e-08
rs76928871 G 0.194164 188644 0.016698 0.00303844 3.89944e-08
rs3136228 G 0.373513 188644 0.0140606 0.00246182 1.12171e-08
rs1042820 A 0.19353 188644 0.0170792 0.00303616 1.85485e-08
rs55927047 G 0.193534 188644 0.0170858 0.00303618 1.83209e-08
rs3136237 C 0.302933 188644 0.0141826 0.00259891 4.84468e-08
rs3136240 T 0.193311 188644 0.0170348 0.00303752 2.04806e-08
rs3136241 C 0.193606 188644 0.0170038 0.00303628 2.14385e-08
rs3136247 G 0.193306 188644 0.0171794 0.00303739 1.55182e-08
rs3136249 C 0.193443 188644 0.0170196 0.00303686 2.09355e-08
rs3136267 C 0.372702 188644 0.0139131 0.00246443 1.64884e-08
rs3136269 A 0.192952 188644 0.0169411 0.00303894 2.48335e-08
rs3136272 T 0.372104 188644 0.0137803 0.0024659 2.29559e-08
rs3136279 A 0.193889 188644 0.0166068 0.0030327 4.35801e-08
rs1800932 G 0.194385 188644 0.0166379 0.00303003 4.00181e-08
rs3136282 A 0.372406 188644 0.0138953 0.00248456 2.23913e-08
rs3136284 C 0.194045 188644 0.0167508 0.00303125 3.28007e-08
rs3136288 A 0.19426 188644 0.0166888 0.00303104 3.67589e-08
rs114416712 A 0.0134553 188644 -0.0608804 0.0104191 5.13002e-09
rs77724152 C 0.0149753 188644 -0.0538107 0.00985027 4.69103e-08
rs114280760 T 0.0135029 188644 -0.0579282 0.0103831 2.42105e-08
rs113172947 G 0.0137218 188644 -0.0607644 0.010357 4.44528e-09
rs113531241 A 0.0135228 188644 -0.0598806 0.0103842 8.105e-09
2:48131720_AACAC_A AACAC 0.109725 188644 -0.0230765 0.00397317 6.32937e-09
rs565675098 ATT 0.0136691 188644 -0.0587701 0.0103462 1.34604e-08
rs151180092 G 0.0128601 188644 -0.0588729 0.0107623 4.49835e-08
rs149957269 T 0.0281448 188644 0.0398877 0.00729177 4.50009e-08
rs1549031 C 0.0988275 188644 0.0248171 0.00403248 7.55533e-10
rs13389344 G 0.0994211 188644 0.0254642 0.00402374 2.48116e-10
rs13392111 G 0.0992872 188644 0.0255646 0.00402597 2.15889e-10
rs72803024 G 0.0986844 188644 0.0249407 0.00403489 6.37201e-10
rs72803026 C 0.0986039 188644 0.025073 0.00403448 5.15382e-10
rs7566597 G 0.0995741 188644 0.0256014 0.00401678 1.85057e-10
rs535779642 GAT 0.0999746 188644 0.0258303 0.00401783 1.28826e-10
rs4672105 C 0.0994678 188644 0.0255645 0.00401711 1.97133e-10
rs4672106 G 0.099453 188644 0.0255663 0.00401718 1.96703e-10
rs4672107 T 0.0984927 188644 0.0256175 0.00403573 2.19087e-10
rs7355411 G 0.0994924 188644 0.0255877 0.00401526 1.86263e-10
rs13384655 A 0.0992051 188644 0.0258329 0.00401949 1.30535e-10
rs13384837 T 0.0992321 188644 0.0258454 0.00401831 1.26301e-10
rs6732270 T 0.0992762 188644 0.0257845 0.00401282 1.31724e-10
rs4671278 C 0.10803 188644 0.0238822 0.00385076 5.58921e-10
rs116461374 A 0.10795 188644 0.0239155 0.00385307 5.41566e-10
rs12463587 G 0.109192 188644 0.0240154 0.00382971 3.59929e-10
2:56532070_CAAAA_C C 0.0817184 188644 0.0268338 0.00474558 1.5655e-08
rs12465842 G 0.119963 188644 0.0239001 0.00367915 8.2631e-11
rs72803034 C 0.121236 188644 0.0234461 0.00365999 1.49684e-10
rs17047781 T 0.119569 188644 0.0234611 0.00368469 1.92982e-10
rs17047791 C 0.109449 188644 0.0251254 0.00382985 5.37939e-11
rs4672109 G 0.12159 188644 0.024254 0.00365798 3.35598e-11
rs11125619 C 0.120891 188644 0.0233296 0.00366887 2.03807e-10
rs11125620 T 0.120903 188644 0.0233121 0.00366919 2.10966e-10
rs11125621 C 0.120756 188644 0.0233567 0.00367235 2.02004e-10
rs11125622 C 0.120866 188644 0.023326 0.00367025 2.08311e-10
rs28456238 C 0.121379 188644 0.0231471 0.0036651 2.69818e-10
rs28741029 G 0.121388 188644 0.0232565 0.00366497 2.22044e-10
rs10203280 G 0.121641 188644 0.0232795 0.00366247 2.07244e-10
rs17047802 C 0.121828 188644 0.0231468 0.00366031 2.55925e-10
rs541478873 AT 0.121827 188644 0.0238333 0.00371828 1.4609e-10
rs10172020 T 0.118737 188644 0.0238691 0.00370175 1.13559e-10
rs13419278 T 0.282451 188644 0.0234291 0.00266964 1.70535e-18
rs10178971 A 0.290099 188644 0.0216493 0.0026512 3.21171e-16
rs10202401 C 0.289993 188644 0.0216896 0.00265137 2.84285e-16
rs2869809 G 0.2926 188644 0.0217601 0.00264366 1.86744e-16
rs80068792 A 0.0290851 188644 0.0440925 0.00734806 1.96998e-09
rs2111472 C 0.302006 188644 0.0214408 0.00261855 2.67151e-16
rs6721952 A 0.301328 188644 0.0214764 0.00261925 2.43005e-16
rs56777938 G 0.290619 188644 0.0216396 0.00264867 3.10282e-16
rs1990759 C 0.300416 188644 0.0215392 0.00262061 2.0621e-16
rs2111470 G 0.299325 188644 0.021685 0.00262389 1.41248e-16
rs13393981 G 0.182334 188644 0.0318071 0.00310315 1.20219e-24
rs6731831 C 0.301877 188644 0.0220509 0.00261574 3.47737e-17
rs12233052 C 0.119883 188644 0.0243127 0.00368866 4.3741e-11
rs10200099 A 0.291237 188644 0.0235721 0.00264403 4.91066e-19
rs2216329 G 0.305372 188644 0.0215678 0.00260809 1.3529e-16
rs7601878 T 0.300433 188644 0.0216658 0.00261837 1.29771e-16
rs6732854 A 0.121255 188644 0.0241295 0.00367064 4.92265e-11
rs6748308 C 0.182521 188644 0.0319708 0.00310272 6.85553e-25
rs68160486 C 0.0613342 188644 0.0385075 0.00501949 1.70686e-14
rs756967558 AT 0.175593 188644 0.032606 0.00318782 1.50299e-24
rs6760269 A 0.180504 188644 0.0320008 0.00311592 9.75806e-25
rs796720494 C 0.185451 188644 0.0318583 0.0031152 1.52741e-24
rs12467246 C 0.180653 188644 0.0319983 0.0031146 9.40168e-25
rs10460558 A 0.299869 188644 0.0216448 0.00261946 1.42877e-16
rs9309278 G 0.181932 188644 0.0321814 0.00310348 3.46796e-25
rs10166638 T 0.30103 188644 0.0218686 0.00261389 5.98449e-17
rs9917186 G 0.303511 188644 0.0222003 0.00260507 1.58014e-17
rs6706818 G 0.303715 188644 0.0220776 0.00260389 2.29339e-17
rs6736091 T 0.301212 188644 0.0220692 0.00261198 2.95316e-17
rs10200604 A 0.174812 188644 0.0338162 0.0031511 7.36878e-27
rs12616389 A 0.493822 188644 -0.0139465 0.00239624 5.88806e-09
rs4672110 C 0.168286 188644 0.0353041 0.00319628 2.35507e-28
rs56140649 C 0.164917 188644 0.0348549 0.00322518 3.24433e-27
2:56577307_AT_A A 0.310864 188644 0.0214715 0.00260717 1.79857e-16
rs11893331 G 0.169404 188644 0.0354448 0.0031878 1.03624e-28
rs113765955 G 0.164634 188644 0.0350919 0.00323217 1.8809e-27
rs10166259 T 0.290173 188644 0.0227608 0.00266293 1.2696e-17
rs7600671 A 0.308971 188644 0.0210348 0.00260595 6.96482e-16
rs7561763 G 0.167721 188644 0.035196 0.00320945 5.65512e-28
rs6545571 T 0.304003 188644 0.0222651 0.00260826 1.39496e-17
rs6756427 A 0.164539 188644 0.0348981 0.00322736 3.0364e-27
rs6735003 G 0.167551 188644 0.0352566 0.00320388 3.71313e-28
rs2193481 A 0.304044 188644 0.0222784 0.00260956 1.3849e-17
rs6545572 T 0.167266 188644 0.0353003 0.00320601 3.46255e-28
rs7573049 A 0.167354 188644 0.0352117 0.00320505 4.53447e-28
rs7562381 C 0.167407 188644 0.0350889 0.00320482 6.86715e-28
rs79379976 T 0.027763 188644 0.0469409 0.0075383 4.7649e-10
rs10175691 A 0.304394 188644 -0.0175278 0.00259768 1.50867e-11
rs7602657 C 0.169541 188644 0.0338197 0.00319499 3.54857e-26
rs6747380 A 0.168387 188644 0.0335279 0.00319353 8.90297e-26
rs111567162 A 0.166465 188644 0.0342987 0.0032389 3.38596e-26
rs11125625 C 0.284624 188644 0.0194727 0.00264758 1.91811e-13
rs6545574 T 0.168453 188644 0.0338018 0.00319324 3.54144e-26
rs17268785 G 0.169809 188644 0.033753 0.00318176 2.77471e-26
rs11886381 T 0.275847 188644 0.0200228 0.00267512 7.19507e-14
rs6704684 A 0.168964 188644 0.0342944 0.0031934 6.78691e-27
rs17047851 G 0.169297 188644 0.0342002 0.00319127 8.64064e-27
rs17047854 A 0.167857 188644 0.0347878 0.00321331 2.63631e-27
rs13026685 G 0.180458 188644 0.0180816 0.00310347 5.67738e-09
rs12464096 C 0.180466 188644 0.0179859 0.00310298 6.78897e-09
rs12998880 A 0.180436 188644 0.0179357 0.00310296 7.47293e-09
rs13005116 C 0.17996 188644 0.0177927 0.00310888 1.047e-08
rs35976602 C 0.179959 188644 0.0177885 0.00310889 1.05553e-08
rs62150970 G 0.180467 188644 0.0179311 0.0031008 7.3603e-09
rs12988616 C 0.180544 188644 0.0181269 0.00310042 5.02607e-09
rs12996059 C 0.1803 188644 0.0179098 0.00310319 7.87324e-09
2:61245604_AT_A A 0.181226 188644 0.0175875 0.0031029 1.44607e-08
rs35217978 G 0.18024 188644 0.0178746 0.00310327 8.42848e-09
rs4564760 C 0.180517 188644 0.0179996 0.00310136 6.49402e-09
rs13017457 A 0.180343 188644 0.0178587 0.00310287 8.64993e-09
rs72809436 T 0.180247 188644 0.0177995 0.00310377 9.77715e-09
rs35780543 C 0.18032 188644 0.0178551 0.00310349 8.76769e-09
rs547417473 CA 0.181282 188644 0.0177439 0.00312257 1.3295e-08
rs62150977 T 0.180269 188644 0.0177973 0.00310471 9.9201e-09
rs62150978 C 0.18051 188644 0.0178802 0.0031032 8.33213e-09
rs36064706 A 0.161078 188644 0.0177632 0.00325526 4.85473e-08
rs35431464 TC 0.150046 188644 0.0213297 0.00357112 2.33572e-09
rs2049747 A 0.42852 188644 0.0131953 0.00241263 4.52462e-08
rs148785604 T 0.439635 188644 -0.0138758 0.00241017 8.56514e-09
rs10205969 T 0.14192 188644 -0.0234161 0.00342202 7.79085e-12
rs77871695 A 0.141984 188644 -0.0231154 0.00342069 1.40779e-11
rs1177274 T 0.439337 188644 -0.0137214 0.00240666 1.18977e-08
rs11647 G 0.141242 188644 -0.0233883 0.00342819 8.98444e-12
rs75422967 C 0.441026 188644 -0.0135768 0.00240576 1.66921e-08
rs1729658 G 0.44253 188644 -0.013707 0.00240302 1.17146e-08
rs72811407 A 0.141027 188644 -0.0230737 0.00343017 1.74038e-11
rs72811408 C 0.141162 188644 -0.0229297 0.00342849 2.26861e-11
rs72811410 A 0.141117 188644 -0.02274 0.00342874 3.31707e-11
rs72811412 A 0.141256 188644 -0.0227038 0.00342759 3.50924e-11
rs1665269 T 0.440768 188644 -0.0133451 0.00240382 2.83453e-08
rs1665272 T 0.446572 188644 -0.0131226 0.00240181 4.67038e-08
rs62151042 G 0.168261 188644 0.0200128 0.00320288 4.15638e-10
rs74992513 A 0.14143 188644 -0.0227308 0.00342649 3.2795e-11
rs2698197 C 0.441211 188644 -0.013322 0.00240341 2.97804e-08
2:61382969_GT_G GT 0.440898 188644 -0.0137256 0.00240511 1.1526e-08
rs17006627 C 0.199195 188644 0.0207134 0.00299253 4.47665e-12
rs1729662 G 0.438047 188644 -0.0138038 0.00240588 9.62108e-09
rs56052101 G 0.141322 188644 -0.0230476 0.00342335 1.67285e-11
rs35312043 CA 0.141822 188644 -0.0230223 0.00342283 1.74787e-11
rs12469680 T 0.16664 188644 0.021006 0.00321391 6.33571e-11
rs200849129 CT 0.168495 188644 0.0208781 0.003207 7.52499e-11
rs72811428 A 0.141027 188644 -0.022995 0.00342755 1.96681e-11
rs746032 T 0.155109 188644 -0.0230204 0.00329063 2.64705e-12
rs3856521 A 0.155102 188644 -0.0229285 0.00329088 3.2416e-12
rs3856522 G 0.155073 188644 -0.0229864 0.00329043 2.84088e-12
rs6741734 T 0.141318 188644 -0.0232863 0.00342216 1.01658e-11
rs9653547 A 0.141468 188644 -0.0231528 0.0034205 1.30212e-11
rs759559680 A 0.152677 188644 0.0192841 0.0033379 7.60225e-09
rs1059541 G 0.140374 188644 -0.0232053 0.00343492 1.42549e-11
rs72811447 G 0.155354 188644 -0.0234121 0.00329123 1.13553e-12
rs72811450 C 0.154757 188644 -0.0231856 0.00329625 2.01434e-12
rs1823685 A 0.154233 188644 -0.0230931 0.00329992 2.60362e-12
rs72811458 A 0.15469 188644 -0.0235263 0.00329551 9.44228e-13
2:61445299_GT_G G 0.154992 188644 -0.0227105 0.00330639 6.49961e-12
2:61445451_GA_G G 0.252957 188644 -0.0183509 0.0029087 2.81475e-10
rs17007164 G 0.155045 188644 -0.0235367 0.00329324 8.90308e-13
rs17007356 T 0.15371 188644 -0.0230343 0.0033018 3.04096e-12
rs199638788 GTCAC 0.288011 188644 -0.0170268 0.00263739 1.07832e-10
rs78404002 T 0.0513849 188644 -0.0335015 0.00541256 6.04481e-10
rs72811463 G 0.15491 188644 -0.023393 0.00329132 1.18581e-12
rs72811465 C 0.155362 188644 -0.0234442 0.00328786 1.00345e-12
rs59157557 T 0.153966 188644 -0.0235869 0.00329995 8.85933e-13
rs72811469 C 0.154383 188644 -0.0234217 0.00329688 1.21448e-12
rs34823499 G 0.147771 188644 0.0200718 0.00336533 2.46142e-09
rs71420397 C 0.147463 188644 0.0199446 0.00336761 3.1765e-09
rs62152266 C 0.147721 188644 0.0200306 0.00336602 2.67263e-09
rs62152267 A 0.147302 188644 0.0201085 0.00337171 2.46741e-09
rs80021043 T 0.0508815 188644 -0.0325112 0.00543881 2.26807e-09
rs12474871 C 0.148026 188644 0.0199709 0.00336494 2.94392e-09
rs35522020 T 0.147763 188644 0.0198808 0.00336658 3.52554e-09
rs7564507 A 0.15379 188644 -0.0234051 0.00330223 1.36873e-12
rs62152273 A 0.145225 188644 0.0205763 0.0033921 1.31417e-09
rs58204468 A 0.153769 188644 -0.0236501 0.00330477 8.31637e-13
rs4353638 G 0.154221 188644 -0.0238266 0.00329951 5.17089e-13
rs72811492 A 0.154226 188644 -0.0234876 0.00330208 1.1398e-12
2:61501578_GA_G G 0.184838 188644 -0.0180792 0.00318923 1.43992e-08
2:61503469_TATAACTTC_T T 0.154491 188644 -0.0235878 0.00330265 9.22623e-13
rs72813503 T 0.154366 188644 -0.0235632 0.00329787 9.03398e-13
rs17007967 C 0.154927 188644 -0.0236164 0.00329267 7.39509e-13
rs17007989 C 0.154483 188644 -0.0236007 0.00329628 8.10781e-13
rs72813509 G 0.154891 188644 -0.0232919 0.00329307 1.52136e-12
rs2123113 C 0.154365 188644 -0.0233417 0.00329813 1.47568e-12
rs72813516 T 0.154081 188644 -0.0234005 0.00330026 1.34084e-12
rs17008097 G 0.155216 188644 -0.0235521 0.00329104 8.3109e-13
rs72813521 A 0.155788 188644 -0.0234972 0.003295 9.98728e-13
rs12474734 T 0.136017 188644 0.0199598 0.00348926 1.06463e-08
rs6736612 A 0.154783 188644 -0.0231412 0.00329632 2.22107e-12
rs6736948 T 0.154741 188644 -0.0230989 0.00329686 2.45471e-12
rs17008217 C 0.154999 188644 -0.0230372 0.00329469 2.7144e-12
rs17008218 A 0.0513259 188644 -0.0316829 0.00542498 5.22289e-09
rs72813527 A 0.15539 188644 -0.0233288 0.00329307 1.40322e-12
rs72813528 G 0.155294 188644 -0.023403 0.00329149 1.16337e-12
rs17039811 C 0.155879 188644 -0.0234625 0.00328665 9.45365e-13
rs34835259 C 0.155533 188644 -0.0235681 0.00328664 7.47982e-13
rs72813533 C 0.155153 188644 -0.0233613 0.00329018 1.24924e-12
rs72813537 G 0.155399 188644 -0.0234129 0.00328764 1.07136e-12
rs200821675 CA 0.179716 188644 -0.0199506 0.00322022 5.82508e-10
rs72813541 C 0.155279 188644 -0.0232638 0.00328874 1.51293e-12
rs7572600 A 0.153841 188644 -0.0231541 0.00330318 2.39726e-12
rs56399248 G 0.155328 188644 -0.0234385 0.00328973 1.04649e-12
rs7587280 A 0.154333 188644 -0.0230166 0.00329826 2.99565e-12
2:61563254_TTG_T T 0.172307 188644 -0.0232206 0.00324057 7.77276e-13
rs921153 A 0.159376 188644 -0.0234904 0.00326122 5.91387e-13
rs1017584 C 0.153526 188644 -0.023347 0.00330996 1.74986e-12
rs561049040 AT 0.14279 188644 -0.0243177 0.0035182 4.79501e-12
rs72813555 G 0.152861 188644 -0.0233441 0.00331424 1.88023e-12
rs2166720 C 0.153725 188644 -0.0234933 0.00330674 1.21039e-12
2:61578601_TA_T T 0.153742 188644 -0.0236583 0.00331103 9.01212e-13
rs72813556 C 0.153953 188644 -0.0235218 0.00330516 1.10944e-12
rs35115993 T 0.139362 188644 0.0222512 0.00346144 1.29332e-10
rs72813558 G 0.151483 188644 -0.0233895 0.00333161 2.21848e-12
rs2839831 G 0.153481 188644 -0.0239832 0.00330968 4.29677e-13
rs34606253 C 0.153481 188644 -0.023983 0.00330968 4.29882e-13
rs201144364 G 0.170893 188644 -0.0217883 0.00324511 1.89655e-11
rs370744461 G 0.153181 188644 -0.0236871 0.00332089 9.87329e-13
rs4597510 C 0.153888 188644 -0.0237579 0.00330531 6.60839e-13
rs1584300 C 0.153357 188644 -0.0235269 0.00330929 1.1699e-12
rs1584301 C 0.15394 188644 -0.0235684 0.00330492 9.97697e-13
rs79962550 TA 0.154242 188644 -0.0237623 0.00330418 6.42758e-13
rs55697150 G 0.154462 188644 -0.0234318 0.0032996 1.2393e-12
rs72813566 G 0.154755 188644 -0.0236047 0.00329663 8.08225e-13
rs72813567 C 0.154921 188644 -0.0236382 0.00329553 7.37353e-13
rs56412918 G 0.155042 188644 -0.023552 0.00329423 8.74266e-13
rs55706607 C 0.155016 188644 -0.0237228 0.00329446 6.00697e-13
rs72813571 C 0.155568 188644 -0.0234517 0.00328809 9.90439e-13
rs72813572 A 0.1555 188644 -0.0236231 0.00328866 6.83419e-13
rs17008755 G 0.133643 188644 -0.024372 0.0035046 3.55494e-12
rs17008851 G 0.133698 188644 -0.0244954 0.00350464 2.76908e-12
rs988911 A 0.134232 188644 -0.0240135 0.00349883 6.74958e-12
rs17008881 G 0.134312 188644 -0.0242124 0.00349783 4.46311e-12
rs34635213 G 0.141486 188644 0.0212768 0.0034336 5.77932e-10
rs6717124 C 0.127062 188644 -0.0238892 0.00358235 2.59006e-11
rs56110893 C 0.127028 188644 -0.0238854 0.0035825 2.61339e-11
rs9677596 C 0.128005 188644 -0.0239183 0.0035779 2.31536e-11
rs9678189 G 0.160052 188644 -0.0219277 0.0033117 3.5709e-11
rs9679583 T 0.126968 188644 -0.0240089 0.00358853 2.23092e-11
2:61616381_TTC_T T 0.0496266 188644 -0.0311313 0.00558298 2.46291e-08
rs72813588 A 0.122483 188644 -0.0234421 0.00363888 1.18104e-10
rs17008940 T 0.122466 188644 -0.0234084 0.00363935 1.26214e-10
rs10496093 T 0.123289 188644 -0.0234394 0.0036296 1.06467e-10
rs72813590 A 0.127027 188644 -0.0239098 0.00358278 2.50416e-11
rs72813592 G 0.12699 188644 -0.0238144 0.00358309 3.01292e-11
rs75828768 T 0.126986 188644 -0.0238156 0.00358314 3.00761e-11
rs33954205 T 0.16122 188644 -0.0203463 0.00342937 2.98051e-09
rs183307912 G 0.126825 188644 -0.0238167 0.00358566 3.09874e-11
rs6545863 C 0.143261 188644 0.0215248 0.00341531 2.93606e-10
rs2034311 A 0.12703 188644 -0.0238383 0.00358256 2.86049e-11
rs72813601 C 0.127843 188644 -0.0236128 0.00357895 4.18724e-11
rs4387777 T 0.122547 188644 -0.0232284 0.0036384 1.72651e-10
rs12998931 A 0.141755 188644 0.0215191 0.00342844 3.46725e-10
rs55902012 C 0.127161 188644 -0.0235776 0.00358127 4.60457e-11
rs17483532 A 0.141686 188644 0.0214643 0.00342895 3.86433e-10
rs7559099 G 0.127207 188644 -0.0238066 0.00358066 2.96609e-11
rs79629188 T 0.123143 188644 -0.0231461 0.00363171 1.85368e-10
rs57444330 T 0.123094 188644 -0.023174 0.00363127 1.75427e-10
rs80111875 T 0.127706 188644 -0.0237456 0.00357431 3.07307e-11
rs7603751 T 0.115957 188644 -0.0212436 0.00373469 1.28588e-08
rs72815518 A 0.0558878 188644 -0.0305247 0.00535001 1.16147e-08
rs2100123 T 0.122426 188644 -0.0233089 0.003638 1.487e-10
rs6711692 A 0.122566 188644 -0.0232665 0.0036372 1.59012e-10
rs13410306 T 0.122129 188644 -0.0234344 0.00364295 1.25572e-10
rs6755743 C 0.122907 188644 -0.0239621 0.00363192 4.18801e-11
rs55683289 T 0.118191 188644 -0.0236014 0.00369425 1.67701e-10
rs6735309 A 0.122812 188644 -0.0238692 0.00363231 4.99858e-11
rs7588959 A 0.141898 188644 0.0215574 0.00342359 3.04659e-10
rs72815549 C 0.117895 188644 -0.0227319 0.00369819 7.92356e-10
2:61673230_CAG_C C 0.11834 188644 -0.0229965 0.00369813 5.03291e-10
rs35776849 C 0.380834 188644 -0.0149321 0.00249956 2.32103e-09
rs72815560 A 0.122475 188644 -0.0231049 0.00363765 2.13558e-10
rs61391136 A 0.259192 188644 -0.015943 0.00272142 4.6827e-09
rs12467441 C 0.124181 188644 0.021905 0.00361904 1.42692e-09
rs60056397 C 0.134262 188644 -0.0214506 0.00349953 8.82921e-10
rs79473171 C 0.1219 188644 -0.0229751 0.00364526 2.93087e-10
rs72815573 C 0.126533 188644 -0.0234326 0.00358745 6.51354e-11
rs1467354 A 0.121067 188644 -0.0242033 0.00365673 3.62996e-11
rs1050567 T 0.111301 188644 -0.0208959 0.00379444 3.65522e-08
rs72815582 A 0.111032 188644 -0.0208284 0.00380118 4.27162e-08
rs71405127 GTA 0.131311 188644 0.0226547 0.00363144 4.4278e-10
rs17009924 C 0.0506304 188644 -0.0327396 0.00545878 2.00614e-09
rs78534076 C 0.0507625 188644 -0.0327424 0.00545032 1.88841e-09
rs778754 T 0.124029 188644 -0.0226813 0.00362263 3.8335e-10
rs778759 T 0.124251 188644 -0.0226665 0.00361999 3.8216e-10
rs778761 T 0.124222 188644 -0.0226955 0.00362014 3.63574e-10
2:61813866_TTCTC_T T 0.0485904 188644 -0.0321233 0.0055867 8.94042e-09
rs78382157 G 0.053224 188644 -0.029289 0.00536402 4.76017e-08
rs76308943 T 0.00766775 188644 0.0842947 0.0140793 2.13925e-09
rs62151852 C 0.00909889 188644 0.0821435 0.0128779 1.79104e-10
rs13024891 T 0.0143624 188644 0.0902322 0.010169 7.16291e-19
rs34437050 A 0.0151061 188644 0.0856315 0.00987938 4.44351e-18
rs59072247 T 0.0295568 188644 0.0462344 0.00709506 7.21865e-11
rs35894164 T 0.0295751 188644 0.0461302 0.00709395 7.90575e-11
rs35327298 C 0.0166816 188644 0.0778985 0.00943225 1.48148e-16
rs35025678 T 0.0146788 188644 0.0844604 0.0100666 4.88881e-17
rs35273932 T 0.0145704 188644 0.0825573 0.0101031 3.06423e-16
rs13000150 G 0.0084826 188644 0.0848914 0.0134376 2.66536e-10
rs45501594 G 0.0153093 188644 0.0784305 0.00972796 7.52576e-16
2:73823779_AG_A A 0.0394404 188644 0.0374168 0.00648515 7.9579e-09
rs62149784 T 0.0339635 188644 0.0390487 0.00674374 7.03444e-09
rs62149805 T 0.0363138 188644 0.0383647 0.00658292 5.62115e-09
rs34884351 C 0.00988667 188644 0.0705932 0.0127121 2.80794e-08
rs62149809 G 0.0145982 188644 0.0848153 0.0100389 2.968e-17
rs78636755 G 0.00854939 188644 0.0847024 0.0132823 1.80925e-10
rs13011195 A 0.00789225 188644 0.0868976 0.0141295 7.7606e-10
rs62150709 T 0.0144107 188644 0.0849241 0.0102071 8.84756e-17
rs62150735 T 0.0162678 188644 0.0594747 0.0098644 1.65058e-09
rs4851743 A 0.151338 188644 0.0188708 0.00333833 1.58129e-08
rs4851745 A 0.15145 188644 0.0189794 0.00333925 1.31968e-08
rs4851746 G 0.151306 188644 0.0189999 0.00334028 1.28628e-08
rs4851748 G 0.15224 188644 0.0187793 0.00333006 1.70957e-08
rs881706 A 0.151789 188644 0.0184092 0.00332683 3.14233e-08
rs12477290 G 0.151704 188644 0.0182003 0.00332914 4.58383e-08
rs6758290 T 0.489805 188644 -0.019559 0.00239825 3.49697e-16
rs35697404 A 0.489715 188644 -0.0195535 0.0023984 3.57996e-16
rs144956283 T 0.49822 188644 -0.019913 0.00243141 2.63095e-16
rs76327949 C 0.185197 188644 0.0178696 0.00313958 1.25943e-08
rs7576651 G 0.484488 188644 -0.0205163 0.00241597 2.04618e-17
rs12466659 C 0.180883 188644 0.0190754 0.00317445 1.86958e-09
rs2679894 A 0.421955 188644 -0.0227938 0.00242642 5.83801e-21
rs2438086 A 0.421802 188644 -0.0225823 0.00242256 1.1573e-20
rs34061350 C 0.488998 188644 -0.0197661 0.00241188 2.51517e-16
rs35255930 G 0.489118 188644 -0.0198872 0.00243005 2.7658e-16
rs776983923 C 0.364413 188644 -0.0140595 0.00257009 4.49516e-08
rs2576733 T 0.421836 188644 -0.0237449 0.00250037 2.19367e-21
rs10170108 G 0.437099 188644 -0.0139268 0.0024045 6.96827e-09
rs11691925 C 0.43752 188644 -0.0137899 0.00240414 9.71342e-09
rs4299384 T 0.3058 188644 -0.0146936 0.00258781 1.36467e-08
rs12472562 C 0.363113 188644 0.0137373 0.00247966 3.02852e-08
rs4375925 G 0.437277 188644 -0.0138207 0.00240462 9.06768e-09
rs4528819 C 0.437128 188644 -0.0136601 0.00240383 1.32826e-08
rs1427611 C 0.363432 188644 -0.0135266 0.00247922 4.87552e-08
rs1427609 C 0.437166 188644 -0.0136751 0.00240413 1.28592e-08
rs1593762 A 0.363175 188644 -0.0136022 0.0024796 4.1249e-08
2:137509838_CAAA_C CAAA 0.45915 188644 -0.0138701 0.00241545 9.35644e-09
rs4384718 G 0.452201 188644 -0.0132768 0.00240239 3.271e-08
rs10803485 G 0.449012 188644 0.0135879 0.00239978 1.49727e-08
rs62169796 T 0.448417 188644 0.0132762 0.00240296 3.30016e-08
rs6747911 G 0.460175 188644 0.0140896 0.00239674 4.14375e-09
rs59318490 A 0.439536 188644 0.0133666 0.00240548 2.75244e-08
rs71417151 G 0.436834 188644 -0.0132548 0.00240813 3.71352e-08
rs752677640 T 0.435974 188644 -0.0132307 0.00241142 4.10144e-08
rs10203978 T 0.487146 188644 -0.0143508 0.00239022 1.92909e-09
rs6429912 G 0.438245 188644 -0.013351 0.00240775 2.94358e-08
rs59069112 C 0.162451 188644 0.0192501 0.00323524 2.68384e-09
rs70974877 TCAAAA 0.16263 188644 0.0197197 0.00324382 1.21044e-09
rs7596408 A 0.340988 188644 0.0143785 0.00253617 1.43517e-08
rs13417781 A 0.161992 188644 0.020323 0.00325096 4.07729e-10
rs78416242 A 0.0782347 188644 0.0249152 0.00443887 1.9918e-08
rs6434128 A 0.370012 188644 -0.0139299 0.00249862 2.4783e-08
rs10208744 G 0.0822995 188644 0.0237861 0.00434299 4.33396e-08
2:153489059_GT_G G 0.0782412 188644 0.0245823 0.00444183 3.1295e-08
rs77283526 T 0.078528 188644 0.02442 0.00443395 3.64397e-08
rs7576847 G 0.368753 188644 -0.0136853 0.00247001 3.01837e-08
rs55785027 A 0.158123 188644 0.0236687 0.00329211 6.5256e-13
rs1065266 C 0.172212 188644 -0.0234098 0.00316022 1.29096e-13
rs9789521 C 0.366973 188644 -0.0135909 0.00247607 4.04973e-08
rs13031469 C 0.171651 188644 0.0232145 0.00316485 2.22437e-13
rs9288121 A 0.171804 188644 -0.023049 0.00316355 3.21029e-13
rs57704403 T 0.172784 188644 -0.0234987 0.00316173 1.07238e-13
rs34419942 G 0.103584 188644 0.021412 0.00391884 4.66431e-08
rs34996853 G 0.172402 188644 -0.0233847 0.00315918 1.3457e-13
rs1437678 G 0.172104 188644 -0.0233608 0.00316082 1.46622e-13
rs6713779 G 0.172219 188644 -0.0232959 0.00315946 1.67031e-13
rs6746079 C 0.32221 188644 -0.0165253 0.00255719 1.03371e-10
rs10931229 C 0.172259 188644 -0.0233583 0.00315861 1.41887e-13
rs11899051 A 0.319474 188644 -0.0162419 0.00256397 2.38391e-10
rs13419068 A 0.319485 188644 -0.0162459 0.00256399 2.36085e-10
rs1036526 A 0.172326 188644 -0.0232899 0.00315747 1.63644e-13
rs3762507 A 0.172341 188644 -0.0233182 0.00315724 1.52333e-13
rs3762506 C 0.172132 188644 -0.0234844 0.00315941 1.06478e-13
rs1370498 G 0.172361 188644 -0.0233067 0.00315702 1.55982e-13
rs2346534 T 0.172318 188644 -0.0233153 0.00315721 1.53322e-13
rs3171980 G 0.172224 188644 -0.0233899 0.00315822 1.3068e-13
rs9288125 A 0.172244 188644 -0.02331 0.00315794 1.57309e-13
rs16831548 C 0.172071 188644 0.0234766 0.00315946 1.08582e-13
rs7582253 G 0.324349 188644 -0.0164384 0.00255153 1.17749e-10
rs7556673 C 0.324349 188644 -0.0164384 0.00255153 1.17749e-10
rs6727279 A 0.324369 188644 -0.0164954 0.00255139 1.01369e-10
rs9288126 A 0.172338 188644 -0.0233218 0.00315701 1.50473e-13
rs2118377 C 0.172157 188644 -0.0234261 0.00315887 1.21223e-13
rs1992146 C 0.172227 188644 -0.0234125 0.00315801 1.23347e-13
rs200013413 TC 0.172425 188644 -0.0233044 0.00315764 1.58555e-13
rs2346535 C 0.170801 188644 -0.0237429 0.00317651 7.78154e-14
rs2304559 T 0.172307 188644 -0.0233312 0.00315699 1.47042e-13
rs17328643 G 0.103721 188644 0.0213936 0.00391534 4.65968e-08
rs1036525 G 0.103721 188644 0.0213941 0.0039153 4.65518e-08
rs4664121 G 0.322217 188644 -0.0165596 0.00255589 9.25631e-11
2:153532147_CAA_C CAA 0.171458 188644 -0.0235602 0.00316689 1.01476e-13
2:153532454_CT_C C 0.171993 188644 0.023436 0.00316169 1.24451e-13
rs11544718 A 0.172055 188644 0.0235039 0.00315922 1.01281e-13
2:153534663_TA_T TA 0.17169 188644 -0.0234817 0.00316674 1.22022e-13
rs34668102 A 0.172056 188644 0.0234997 0.00315917 1.02213e-13
rs6746321 A 0.172304 188644 -0.0233425 0.00315682 1.42725e-13
rs4664122 A 0.172304 188644 -0.0233438 0.0031568 1.42248e-13
rs9288127 G 0.172347 188644 -0.0233352 0.00315662 1.44706e-13
2:153540431_TA_T TA 0.17221 188644 -0.0234857 0.00315868 1.04765e-13
rs12997814 G 0.172076 188644 0.0234942 0.00315891 1.03094e-13
rs71394497 A 0.171991 188644 -0.0235757 0.0031617 8.91228e-14
rs10181485 T 0.17227 188644 -0.0234039 0.0031574 1.24574e-13
2:153542107_GAAAA_G GAAAA 0.10453 188644 -0.0214831 0.00390552 3.78784e-08
rs4664602 C 0.171991 188644 -0.0235984 0.0031602 8.21532e-14
rs2346539 T 0.32583 188644 -0.0164868 0.0025575 1.14792e-10
rs17400610 G 0.103728 188644 0.021405 0.00391472 4.56165e-08
rs7593347 T 0.172345 188644 -0.0233447 0.00315648 1.41113e-13
rs754001416 G 0.102265 188644 0.0222171 0.00395567 1.95126e-08
rs12621561 A 0.322119 188644 -0.016542 0.00255615 9.72896e-11
rs10172024 G 0.172336 188644 -0.0233242 0.00315659 1.48483e-13
rs7559219 T 0.172372 188644 -0.0232974 0.00315715 1.59828e-13
rs7592669 A 0.172152 188644 -0.0235124 0.00315836 9.77372e-14
rs7605709 G 0.172268 188644 -0.0234211 0.00315726 1.19259e-13
rs10200667 A 0.172329 188644 -0.023357 0.0031566 1.37328e-13
rs561541203 C 0.196302 188644 -0.0195292 0.00303056 1.16578e-10
rs2346541 T 0.172329 188644 -0.0233557 0.00315664 1.37868e-13
rs2346542 G 0.172329 188644 -0.0233559 0.00315664 1.37795e-13
rs11392999 G 0.191481 188644 -0.0219826 0.00312833 2.1185e-12
rs6434161 T 0.172333 188644 -0.0233271 0.00315691 1.48276e-13
rs6434162 G 0.17442 188644 -0.0231038 0.00314555 2.06738e-13
rs369506667 C 0.176118 188644 -0.0231063 0.00315226 2.30967e-13
rs2346544 T 0.172445 188644 -0.0234797 0.00315994 1.08712e-13
rs779014744 AT 0.176118 188644 -0.0231063 0.00315226 2.30967e-13
rs13005368 C 0.172318 188644 0.023466 0.00315934 1.11136e-13
rs13012521 T 0.10364 188644 0.0214323 0.00391574 4.42105e-08
rs34615281 C 0.172844 188644 -0.0231739 0.00315532 2.0751e-13
2:153560962_AC_A AC 0.324515 188644 -0.0165931 0.00255477 8.32629e-11
rs7560393 T 0.172449 188644 -0.023268 0.00315716 1.71445e-13
rs4267470 G 0.322273 188644 -0.0164666 0.00255605 1.18046e-10
rs1962313 G 0.322284 188644 -0.016471 0.00255621 1.17019e-10
rs34121167 T 0.10371 188644 0.0214472 0.00391504 4.30336e-08
rs13017428 C 0.172136 188644 0.0234897 0.00316006 1.06365e-13
rs7576152 T 0.170787 188644 -0.0236899 0.00317823 9.10747e-14
2:153566516_AAAAC_A AAAAC 0.171293 188644 -0.0236455 0.00317637 9.79505e-14
rs200050148 A 0.103683 188644 0.0214048 0.00391479 4.5656e-08
rs71422252 TA 0.103683 188644 0.0214048 0.00391479 4.5656e-08
rs4664604 C 0.169011 188644 -0.0229933 0.003184 5.16026e-13
rs4664605 C 0.35034 188644 -0.0175449 0.00251918 3.30575e-12
rs3811566 G 0.169063 188644 -0.0230988 0.00318447 4.07468e-13
rs3748939 G 0.169096 188644 -0.0230322 0.00318527 4.81779e-13
rs3748938 A 0.319618 188644 -0.0160451 0.00256652 4.06893e-10
rs3748937 T 0.320552 188644 -0.0160534 0.0025611 3.66144e-10
rs9646744 G 0.169143 188644 -0.0229834 0.00318474 5.3457e-13
rs4664606 C 0.320619 188644 -0.0160249 0.0025611 3.93226e-10
rs4233660 C 0.320701 188644 -0.0159977 0.00256112 4.20969e-10
rs2346549 A 0.320579 188644 -0.016079 0.00256153 3.45658e-10
rs55946135 T 0.320751 188644 -0.0162754 0.00256567 2.25039e-10
2:153581411_TA_T TA 0.317491 188644 -0.0163204 0.00257996 2.52445e-10
rs7608603 G 0.320518 188644 -0.0160938 0.00256174 3.3414e-10
rs4664607 G 0.169137 188644 -0.022981 0.00318543 5.43733e-13
rs7599946 T 0.319889 188644 -0.0162405 0.00256421 2.40186e-10
rs10693969 C 0.16876 188644 -0.0231396 0.00319476 4.40595e-13
rs7570759 G 0.169079 188644 -0.0230341 0.00318955 5.15178e-13
rs7558920 A 0.320063 188644 -0.0161204 0.00256423 3.25094e-10
rs1986743 A 0.319526 188644 -0.0163068 0.00256576 2.08127e-10
rs2346550 A 0.169976 188644 -0.0225489 0.00318667 1.48876e-12
rs13010731 C 0.169826 188644 0.0225724 0.00318769 1.435e-12
2:153590880_AAG_A A 0.16942 188644 0.0224482 0.00320366 2.44221e-12
rs6748160 C 0.334371 188644 -0.0156863 0.00253746 6.34621e-10
2:153592340_ATACT_A ATACT 0.333822 188644 -0.0154609 0.00254563 1.25395e-09
rs6723574 G 0.324767 188644 -0.0161127 0.00256619 3.41827e-10
rs12477881 A 0.169979 188644 -0.0225583 0.00318705 1.46643e-12
rs61049574 G 0.321261 188644 -0.0158821 0.00256272 5.75437e-10
rs7589899 T 0.321302 188644 -0.0158498 0.00256261 6.22186e-10
rs2346553 C 0.211202 188644 0.0203041 0.00309952 5.74068e-11
rs56283545 T 0.16978 188644 0.022536 0.00318852 1.57878e-12
rs16831740 G 0.169769 188644 0.0225345 0.00318854 1.58469e-12
rs34585982 G 0.169996 188644 0.0224334 0.00318739 1.95442e-12
rs70974885 AT 0.166752 188644 0.0218565 0.00322832 1.28943e-11
rs1128804 C 0.17044 188644 -0.0224742 0.00321659 2.81825e-12
rs116222700 G 0.0322325 188644 0.0375909 0.0068736 4.53467e-08
rs6719208 G 0.278664 188644 -0.0216026 0.00266844 5.73232e-16
rs766913138 G 0.0368033 188644 0.0418937 0.00635072 4.21542e-11
rs143621835 G 0.0371086 188644 0.0422114 0.00632346 2.47299e-11
rs80326246 C 0.037116 188644 0.0421914 0.0063232 2.52221e-11
rs12993572 C 0.207765 188644 -0.0167269 0.00294571 1.36181e-08
rs55986635 C 0.128757 188644 0.0289596 0.00356877 4.89765e-16
rs2056242 A 0.207739 188644 -0.016752 0.00294558 1.29357e-08
rs56226421 A 0.128948 188644 0.0289243 0.00356439 4.89579e-16
rs139195120 G 0.0371179 188644 0.0421655 0.00632297 2.58928e-11
rs116248868 C 0.0371179 188644 0.0421655 0.00632297 2.58943e-11
rs72887143 T 0.166004 188644 0.0343432 0.00320823 9.84513e-27
rs72887152 A 0.166001 188644 0.0343213 0.00320783 1.04447e-26
rs114783440 C 0.0371212 188644 0.0421588 0.00632239 2.59715e-11
rs13035923 G 0.207683 188644 -0.0168039 0.00294631 1.17633e-08
rs35928914 C 0.207699 188644 -0.0167694 0.00294618 1.25794e-08
rs114354627 C 0.0371994 188644 0.0414841 0.00631365 5.02586e-11
rs34215692 T 0.20778 188644 -0.0167559 0.00294583 1.2871e-08
rs113115898 A 0.166027 188644 0.0346619 0.00320778 3.2989e-27
rs144116147 T 0.0372062 188644 0.0415161 0.00631259 4.82183e-11
rs140298211 TA 0.135978 188644 0.0272198 0.00352048 1.06524e-14
rs150863311 C 0.0372006 188644 0.0415103 0.00631213 4.83642e-11
rs34769699 A 0.207821 188644 -0.016817 0.00294573 1.13844e-08
rs72899095 T 0.16635 188644 0.0346137 0.00320543 3.56541e-27
rs151022843 A 0.0426271 188644 0.0339385 0.0059189 9.82844e-09
rs116669783 T 0.0372232 188644 0.041521 0.00630665 4.60087e-11
rs55799317 T 0.129162 188644 0.0295458 0.00355752 1.00334e-16
rs55902219 G 0.129162 188644 0.0295458 0.00355752 1.00334e-16
rs142058842 G 0.166385 188644 0.0346576 0.00320226 2.73255e-27
rs143378023 C 0.129151 188644 0.0295413 0.00355773 1.01826e-16
rs150793499 G 0.0372249 188644 0.0415205 0.00630604 4.58385e-11
rs114780194 A 0.0372143 188644 0.0417471 0.00630799 3.64731e-11
rs34110265 C 0.207693 188644 -0.0165695 0.00294601 1.86411e-08
rs79915511 A 0.0372155 188644 0.0417471 0.00630767 3.63907e-11
rs115911582 G 0.0372357 188644 0.0415078 0.00630529 4.62233e-11
rs72899098 A 0.129154 188644 0.029518 0.00355731 1.06717e-16
rs72899099 C 0.129177 188644 0.0294368 0.00355697 1.28397e-16
rs116754102 G 0.0372149 188644 0.041708 0.00630637 3.75997e-11
rs112758913 T 0.0375154 188644 0.0418776 0.00628338 2.65724e-11
rs72899101 G 0.150099 188644 0.0249398 0.00334513 8.98613e-14
rs114685916 A 0.0372149 188644 0.041708 0.00630637 3.75997e-11
2:156631785_GTTC_G G 0.0370336 188644 0.0414911 0.00632171 5.27746e-11
2:156633090_TTC_T T 0.0363941 188644 0.0425723 0.00641879 3.31036e-11
rs116779936 C 0.0371416 188644 0.041785 0.00631717 3.73777e-11
rs16839589 C 0.0374942 188644 0.0414903 0.00629145 4.27187e-11
rs116560147 T 0.037441 188644 0.0415781 0.0062918 3.89775e-11
rs114448583 A 0.0374408 188644 0.0415749 0.00629179 3.91115e-11
rs115065364 T 0.0374007 188644 0.0417436 0.00629205 3.26836e-11
rs148042259 T 0.0373894 188644 0.0417748 0.00629306 3.18334e-11
rs148781397 A 0.037391 188644 0.0418134 0.00629078 3.00387e-11
rs536444942 A 0.0372814 188644 0.0416484 0.00629818 3.78205e-11
rs115467013 T 0.0374676 188644 0.0417594 0.00628652 3.08856e-11
rs72901035 T 0.128853 188644 0.0292521 0.00356207 2.18693e-16
rs114791087 A 0.0374138 188644 0.0417916 0.00628695 2.99222e-11
rs76937201 C 0.0374166 188644 0.0418255 0.00628699 2.88542e-11
rs116360512 C 0.0374105 188644 0.0418183 0.00628877 2.94519e-11
2:156664695_CACA_C C 0.0356533 188644 0.0423563 0.0064739 6.06019e-11
2:156664695_CACAATTCTT_C C 0.0373346 188644 0.0419118 0.00629923 2.87021e-11
2:156664700_TTCTTAA_T T 0.0358485 188644 0.0423082 0.00647208 6.29106e-11
2:156666389_TAGTATC_T T 0.0373354 188644 0.0419151 0.00629925 2.86029e-11
rs114345831 G 0.0373947 188644 0.0419284 0.00629334 2.70227e-11
rs115560561 C 0.0373939 188644 0.0419315 0.0062934 2.69435e-11
rs114133607 T 0.0373922 188644 0.041935 0.00629354 2.68679e-11
rs115067022 T 0.0373923 188644 0.0419405 0.00629357 2.67158e-11
rs115881908 T 0.0373922 188644 0.0419397 0.00629359 2.67432e-11
rs147461865 C 0.037392 188644 0.0419386 0.00629364 2.67822e-11
rs116754363 C 0.0373913 188644 0.0419366 0.00629375 2.6865e-11
rs138175910 A 0.0374813 188644 0.0420407 0.00628997 2.33537e-11
rs116638149 C 0.0373917 188644 0.0419859 0.00629411 2.55337e-11
rs114326058 A 0.0373864 188644 0.0420021 0.00629437 2.51371e-11
rs115076920 C 0.0373238 188644 0.0419341 0.00630311 2.88095e-11
rs116146652 A 0.0373759 188644 0.0419688 0.0062953 2.62352e-11
2:156682723_GCTGT_G G 0.0373839 188644 0.0420965 0.00629708 2.31439e-11
rs114754054 A 0.0373738 188644 0.0419629 0.00629527 2.63965e-11
rs115224811 G 0.0373716 188644 0.041949 0.00629523 2.67903e-11
rs114690772 A 0.037602 188644 0.0412281 0.00627635 5.08528e-11
rs116721176 A 0.0376031 188644 0.0412395 0.00627638 5.02496e-11
rs115678249 G 0.0375992 188644 0.0412363 0.00627634 5.04021e-11
rs115155003 T 0.0376033 188644 0.0412592 0.00627633 4.91829e-11
2:156696361_TAA_T T 0.160255 188644 0.0225902 0.00327192 5.06206e-12
rs115793576 A 0.0376272 188644 0.0414151 0.00627527 4.12979e-11
rs114552570 C 0.0376028 188644 0.0412069 0.00627473 5.14274e-11
rs190664815 C 0.0376931 188644 0.0417668 0.00626765 2.67453e-11
rs189638073 C 0.0376637 188644 0.0415127 0.00626945 3.56709e-11
rs77711277 C 0.0377346 188644 0.0417823 0.00626259 2.53495e-11
rs116578886 G 0.0377207 188644 0.0417371 0.00626261 2.663e-11
rs74847146 A 0.0377194 188644 0.0417261 0.00626251 2.69325e-11
2:156707778_TAAAG_T T 0.0377327 188644 0.0415689 0.00626499 3.25142e-11
rs200878201 C 0.0376829 188644 0.0414912 0.00626723 3.59332e-11
rs150462186 C 0.0377077 188644 0.0417298 0.00626015 2.63709e-11
rs115604560 C 0.0377057 188644 0.0417084 0.00625937 2.68374e-11
rs79478945 T 0.0377176 188644 0.041613 0.00625888 2.96611e-11
rs76627026 A 0.0377188 188644 0.0416301 0.00625885 2.91114e-11
rs142584053 A 0.037717 188644 0.0416109 0.00625884 2.97221e-11
rs200744421 AATATTTG 0.0375346 188644 0.0414683 0.00627645 3.9329e-11
rs115245612 C 0.0377075 188644 0.0416447 0.0062589 2.86639e-11
rs75757274 T 0.0377162 188644 0.0416164 0.00625873 2.95235e-11
rs75751361 T 0.0377155 188644 0.0416075 0.00625872 2.98073e-11
rs77095483 C 0.0377064 188644 0.0416457 0.00625882 2.86159e-11
rs76945914 T 0.037715 188644 0.0416189 0.00625865 2.94241e-11
rs115738457 C 0.0377017 188644 0.0417047 0.00625895 2.68644e-11
rs75972328 C 0.0377152 188644 0.0416086 0.00625851 2.9727e-11
rs11898359 G 0.0376423 188644 0.0418526 0.00626413 2.37472e-11
rs147494513 T 0.0376959 188644 0.0420451 0.00626103 1.88128e-11
rs190455477 C 0.0376197 188644 0.041736 0.00626669 2.7462e-11
rs539028730 G 0.0376463 188644 0.0416868 0.00626587 2.87976e-11
2:156734278_CA_C C 0.0373351 188644 0.042135 0.00630317 2.31983e-11
rs78982459 T 0.0376399 188644 0.0418631 0.00626429 2.35056e-11
rs35915131 G 0.16057 188644 0.0222319 0.00325138 8.07239e-12
rs139769208 C 0.0376442 188644 0.0419184 0.00626401 2.20823e-11
rs151179005 C 0.0376569 188644 0.0418339 0.00626364 2.41504e-11
rs114145977 T 0.0376573 188644 0.0418355 0.00626354 2.40891e-11
rs74812916 T 0.0376576 188644 0.0418331 0.00626352 2.41501e-11
rs115793324 A 0.0376576 188644 0.0418331 0.00626352 2.41501e-11
rs76854406 C 0.0376565 188644 0.041816 0.00626295 2.45016e-11
rs112320557 A 0.037657 188644 0.0418158 0.00626272 2.44665e-11
rs115465661 A 0.0379286 188644 0.0411825 0.00624036 4.13965e-11
rs80016441 A 0.0376625 188644 0.0417841 0.00626317 2.54089e-11
rs17236969 T 0.159077 188644 0.0223989 0.00327087 7.51228e-12
rs115588040 G 0.0376623 188644 0.0417852 0.00626333 2.54086e-11
rs569235606 C 0.13346 188644 0.0255846 0.00365167 2.4555e-12
rs114802884 G 0.0376518 188644 0.0419574 0.0062658 2.14412e-11
rs79925551 G 0.0376626 188644 0.0418558 0.00626587 2.3966e-11
rs116160092 C 0.0376358 188644 0.0419695 0.00626843 2.15714e-11
rs114537919 T 0.0376442 188644 0.0419708 0.00626968 2.17373e-11
rs201813833 TA 0.0405155 188644 0.0419156 0.0062317 1.74664e-11
rs17246529 A 0.0649369 188644 -0.030481 0.00490559 5.19159e-10
rs72902159 C 0.0649288 188644 -0.0305426 0.004905 4.7694e-10
rs10497170 A 0.0649597 188644 -0.0305284 0.00489759 4.57483e-10
rs56303288 T 0.0649535 188644 -0.0304895 0.00489734 4.80338e-10
2:157000204_AT_A A 0.0637007 188644 -0.0308648 0.00499319 6.3674e-10
rs72902166 G 0.0650476 188644 -0.0305196 0.00489003 4.35193e-10
rs17247108 T 0.0649674 188644 -0.030711 0.00488395 3.21977e-10
rs17187538 G 0.0564054 188644 -0.0306753 0.00523935 4.78377e-09
rs17187573 C 0.0564077 188644 -0.03073 0.00523916 4.48685e-09
rs112939153 G 0.0649213 188644 -0.0308687 0.00488557 2.64969e-10
rs72902194 T 0.064817 188644 -0.0307463 0.00488755 3.16659e-10
rs17188189 G 0.064828 188644 -0.0307976 0.00488182 2.82124e-10
rs17247894 G 0.064754 188644 -0.0307303 0.00488196 3.08745e-10
rs72902199 T 0.0576554 188644 -0.0315199 0.00523801 1.77412e-09
rs55723553 A 0.0650461 188644 -0.0311707 0.00484481 1.24726e-10
rs17248011 G 0.065044 188644 -0.0312054 0.00484464 1.18801e-10
rs111782225 A 0.0651391 188644 -0.031356 0.00484261 9.50317e-11
rs72904295 T 0.0650503 188644 -0.0312318 0.00484096 1.10961e-10
rs72906107 T 0.0650534 188644 -0.031241 0.00483987 1.08532e-10
rs72906111 G 0.0650208 188644 -0.0314584 0.0048349 7.70976e-11
rs72906116 T 0.0650165 188644 -0.0314018 0.00483492 8.3352e-11
rs72906124 C 0.0564018 188644 -0.03182 0.00519079 8.80029e-10
rs72906131 A 0.0650132 188644 -0.0314588 0.0048351 7.71953e-11
rs113435818 G 0.0650167 188644 -0.0314033 0.00483492 8.31749e-11
rs72907883 A 0.0650306 188644 -0.0314011 0.00483444 8.30798e-11
rs548720079 GA 0.0220933 188644 -0.0491268 0.0088831 3.19989e-08
rs72907892 C 0.065038 188644 -0.0313565 0.0048341 8.80537e-11
rs17188434 C 0.0650405 188644 -0.0313036 0.00483356 9.42352e-11
2:157098837_TTTA_T T 0.0659575 188644 -0.0313409 0.00482774 8.50083e-11
2:157099707_TTAAAA_T T 0.0649551 188644 -0.0315236 0.0048383 7.26606e-11
rs17188483 A 0.0650319 188644 -0.031355 0.00483433 8.84235e-11
rs72909904 T 0.0650329 188644 -0.0313768 0.00483432 8.58025e-11
rs72909905 A 0.0650329 188644 -0.0313768 0.00483432 8.58025e-11
rs13410664 C 0.0650355 188644 -0.0313467 0.00483433 8.94343e-11
rs72909910 A 0.0650453 188644 -0.0313897 0.00483541 8.51266e-11
rs56004078 A 0.065149 188644 -0.0308658 0.00483769 1.77171e-10
rs112667742 C 0.0654921 188644 -0.0304822 0.00482808 2.73364e-10
rs539330327 G 0.0654561 188644 -0.0311078 0.00483242 1.219e-10
rs72909979 C 0.0655985 188644 -0.0304615 0.00482362 2.70657e-10
rs72892105 A 0.0656343 188644 -0.0305577 0.00482222 2.35034e-10
rs72892108 G 0.0656258 188644 -0.0304476 0.00482118 2.70087e-10
rs4369815 G 0.0656112 188644 -0.0305711 0.00482089 2.28213e-10
rs72892121 C 0.0656052 188644 -0.0306604 0.00481761 1.96708e-10
rs72892124 G 0.0666679 188644 -0.0312203 0.00478354 6.74456e-11
rs201895846 CT 0.0656237 188644 -0.0305838 0.00481529 2.13859e-10
rs112576099 G 0.0656567 188644 -0.030468 0.00481516 2.49711e-10
rs111506532 A 0.065617 188644 -0.0303808 0.0048163 2.83461e-10
rs56273981 C 0.0656306 188644 -0.0305274 0.0048167 2.33547e-10
rs72892147 A 0.0656445 188644 -0.0304542 0.00481609 2.56392e-10
rs2436071 T 0.065858 188644 -0.0303747 0.00481666 2.86652e-10
rs72892152 A 0.0656187 188644 -0.0304055 0.00481704 2.75956e-10
rs72899346 G 0.0656187 188644 -0.0304022 0.00481708 2.7727e-10
rs72899348 T 0.0656542 188644 -0.0305512 0.00481671 2.26217e-10
rs17195587 A 0.0656228 188644 -0.0302812 0.00481868 3.30439e-10
rs72899358 C 0.0655643 188644 -0.0302533 0.00482364 3.57489e-10
rs56207670 T 0.0656139 188644 -0.0304894 0.00482044 2.5378e-10
rs139474080 A 0.0657282 188644 -0.0301443 0.00481949 3.99233e-10
rs72899364 A 0.0656173 188644 -0.0303377 0.00482139 3.13456e-10
rs72899367 A 0.0655998 188644 -0.0303316 0.00482213 3.17993e-10
rs56355754 T 0.0665287 188644 -0.028114 0.0048179 5.3772e-09
rs145438026 T 0.0640099 188644 -0.0279767 0.00488407 1.01675e-08
rs148407690 AT 0.066342 188644 -0.026463 0.00480127 3.55905e-08
2:164551580_GTC_G G 0.267906 188644 -0.0148061 0.00269865 4.10506e-08
rs10210512 G 0.420004 188644 0.0156065 0.0024202 1.13287e-10
rs2054122 G 0.471653 188644 -0.0140153 0.0023942 4.81107e-09
rs10445788 G 0.470825 188644 -0.0141284 0.00239673 3.75562e-09
rs1455351 G 0.418645 188644 0.0154797 0.00242392 1.70403e-10
rs4850855 A 0.47027 188644 -0.0143066 0.00239947 2.48973e-09
rs12693853 G 0.469886 188644 -0.0141409 0.00239929 3.78086e-09
rs7557664 T 0.475053 188644 -0.0134799 0.00239681 1.86731e-08
rs10180895 C 0.417966 188644 -0.0153619 0.00242676 2.45391e-10
rs12477961 A 0.417591 188644 -0.0155611 0.00242903 1.49429e-10
rs10931821 A 0.474459 188644 -0.0133874 0.00240129 2.47735e-08
rs11892399 C 0.417572 188644 -0.0155296 0.00243137 1.69351e-10
rs1455350 A 0.476682 188644 0.0134662 0.00240433 2.13652e-08
rs1455349 G 0.461222 188644 0.0135401 0.00241523 2.07222e-08
rs10497818 T 0.432001 188644 0.0164546 0.00242645 1.19407e-11
rs1809194 T 0.431545 188644 0.0165403 0.00242668 9.38967e-12
rs11687833 T 0.402904 188644 0.0155893 0.00245663 2.21749e-10
rs9941524 G 0.431685 188644 0.0163762 0.00242657 1.49604e-11
rs897399 G 0.431553 188644 0.0163455 0.00242673 1.63688e-11
rs7587930 G 0.452491 188644 0.0153599 0.0024076 1.77793e-10
rs992005 G 0.431849 188644 0.0163805 0.00242608 1.46395e-11
rs767267170 C 0.445737 188644 -0.0153932 0.00247864 5.298e-10
rs7569314 T 0.430738 188644 0.0167415 0.00242452 5.03393e-12
rs7602269 G 0.437285 188644 0.0155504 0.00242127 1.3446e-10
rs76872066 TA 0.451751 188644 0.0158851 0.00240757 4.17951e-11
2:199513476_AAAAT_A A 0.443633 188644 0.016416 0.00241232 1.01309e-11
rs7601848 T 0.42947 188644 0.0167826 0.00242411 4.42961e-12
rs12693854 G 0.429454 188644 0.0166854 0.0024245 5.92006e-12
2:199514437_TA_T T 0.426912 188644 0.0167147 0.00243362 6.51911e-12
rs10931822 T 0.444602 188644 0.0163892 0.00240859 1.01708e-11
rs1455344 A 0.429906 188644 0.0163677 0.00242465 1.47736e-11
rs13393754 T 0.449992 188644 0.0155902 0.00240569 9.1616e-11
rs1455343 T 0.379902 188644 0.0167836 0.00248396 1.41466e-11
rs7562655 C 0.465709 188644 0.0140155 0.00240873 5.94253e-09
rs7601948 A 0.451951 188644 0.0154886 0.00240442 1.1841e-10
rs1455342 C 0.445858 188644 0.0164936 0.00240527 7.04016e-12
rs7592562 A 0.445958 188644 0.0164093 0.00240462 8.87596e-12
rs9973442 A 0.430768 188644 0.0168716 0.00242034 3.16227e-12
rs17229285 C 0.484952 188644 -0.0138489 0.00239433 7.30426e-09
rs199602167 C 0.402433 188644 0.0165144 0.00253498 7.30619e-11
rs11381395 AG 0.453599 188644 0.0156831 0.00240393 6.86586e-11
2:199528836_CT_C C 0.433696 188644 0.0170666 0.00243688 2.5057e-12
rs17229432 A 0.446372 188644 0.0166012 0.00240203 4.81745e-12
rs13431124 G 0.445561 188644 0.0163513 0.00240151 9.87355e-12
rs7566330 A 0.44629 188644 0.0165142 0.00240216 6.23031e-12
rs79154702 T 0.448461 188644 0.0161816 0.00240288 1.65218e-11
rs35645546 C 0.446938 188644 0.0162109 0.00240358 1.54e-11
rs2343636 G 0.452958 188644 0.0155557 0.00240191 9.41662e-11
rs4266009 G 0.453329 188644 0.0153779 0.00240188 1.53252e-10
rs34479423 C 0.453254 188644 0.0153755 0.00240193 1.54399e-10
rs12997439 G 0.453254 188644 0.0153572 0.00240186 1.62122e-10
rs13024258 C 0.45169 188644 0.0156184 0.00240459 8.30998e-11
rs71422701 A 0.452549 188644 0.0155532 0.00240146 9.40759e-11
rs76315705 T 0.452836 188644 0.015532 0.00240201 1.00699e-10
rs568502848 GT 0.452292 188644 0.015635 0.00240363 7.80104e-11
rs10196804 T 0.451174 188644 0.0155453 0.00240159 9.63549e-11
rs7568972 A 0.446857 188644 0.0162833 0.0024041 1.2637e-11
rs11691766 T 0.444417 188644 0.0164864 0.00240439 7.06404e-12
rs10203265 T 0.444694 188644 0.0165213 0.00240451 6.39693e-12
2:199537789_CCTAA_C C 0.443122 188644 0.0164129 0.00241073 9.90734e-12
rs12693855 T 0.449522 188644 0.015577 0.002403 9.05535e-11
rs201992454 CGATTCTCCA 0.449599 188644 0.0155669 0.00240307 9.32228e-11
rs12693856 G 0.450759 188644 0.0157208 0.00240315 6.0969e-11
rs10174785 C 0.450039 188644 0.0156087 0.00240165 8.09828e-11
rs13031573 T 0.449922 188644 0.0156303 0.00240154 7.61192e-11
rs10210021 C 0.451605 188644 0.0157254 0.00240215 5.9102e-11
rs10175313 C 0.449767 188644 0.0157531 0.00240206 5.461e-11
rs112644658 T 0.449782 188644 0.015452 0.0024048 1.31746e-10
rs10186646 G 0.451544 188644 0.0157208 0.00240129 5.89274e-11
rs1350014 C 0.452551 188644 0.015687 0.00240084 6.42144e-11
rs1350013 C 0.452997 188644 0.015418 0.00240081 1.34797e-10
rs6711590 G 0.453084 188644 0.0154689 0.00240088 1.17419e-10
rs6725176 G 0.453012 188644 0.0154715 0.00240088 1.1657e-10
rs13396912 G 0.453122 188644 0.0156179 0.00240153 7.87658e-11
rs10201987 A 0.444488 188644 0.016216 0.00240383 1.5253e-11
rs12693857 A 0.445706 188644 0.0161849 0.00240302 1.64127e-11
rs13385754 C 0.445785 188644 0.0161568 0.00240276 1.76959e-11
rs13423255 A 0.445752 188644 0.0161452 0.00240277 1.82944e-11
rs12693858 A 0.44541 188644 0.0158671 0.00240195 3.96129e-11
rs34309101 G 0.445295 188644 0.0160322 0.00240463 2.61383e-11
rs1455335 T 0.441555 188644 0.0162469 0.00240655 1.47133e-11
rs1455334 A 0.440385 188644 0.0162899 0.00240715 1.31574e-11
rs12693859 A 0.440929 188644 0.0162036 0.00240822 1.7195e-11
2:199543346_TA_T T 0.441379 188644 0.0160511 0.00240743 2.61241e-11
rs13426764 T 0.440307 188644 0.0162934 0.00240802 1.32509e-11
rs11694806 T 0.4452 188644 0.0161597 0.00240437 1.8106e-11
rs2343637 C 0.413126 188644 0.0167942 0.00247094 1.07368e-11
rs12693860 A 0.446516 188644 0.0157436 0.00240667 6.09968e-11
rs6741429 T 0.443383 188644 0.016219 0.00240973 1.69386e-11
rs6741542 C 0.448253 188644 0.0154992 0.00240752 1.21464e-10
rs2007176 C 0.449901 188644 0.0153061 0.00241056 2.16332e-10
rs7420621 C 0.451838 188644 -0.0154077 0.00240882 1.59495e-10
rs10931825 A 0.46479 188644 -0.0138258 0.00241147 9.86164e-09
rs13000380 G 0.437522 188644 0.0159185 0.00242221 4.98083e-11
rs34532566 G 0.43193 188644 0.0158687 0.00243144 6.75037e-11
2:199553441_CA_C C 0.430301 188644 0.0158578 0.00243623 7.57667e-11
rs35390433 G 0.433144 188644 0.0157446 0.00242542 8.51928e-11
rs34349601 T 0.432341 188644 0.0158624 0.00242627 6.26011e-11
rs7578102 T 0.432256 188644 0.0159894 0.00242627 4.40695e-11
rs79993383 C 0.448794 188644 0.0154633 0.00241144 1.43498e-10
rs7581489 T 0.44899 188644 0.0154245 0.00241114 1.58641e-10
rs74860168 C 0.450047 188644 0.0156105 0.00240975 9.31334e-11
rs17826222 T 0.43276 188644 0.0151948 0.00242703 3.84239e-10
rs13410413 T 0.43272 188644 0.015199 0.002427 3.79697e-10
rs17826270 A 0.432707 188644 0.0151592 0.002427 4.21783e-10
rs66729503 G 0.448647 188644 0.0145077 0.00241355 1.84803e-09
rs17229594 T 0.448608 188644 0.0145058 0.00241365 1.86003e-09
rs10931828 C 0.487773 188644 -0.0131708 0.00240262 4.21411e-08
rs17229728 C 0.451327 188644 0.0143938 0.00241331 2.46051e-09
rs17229763 C 0.45134 188644 0.0143592 0.00241342 2.69046e-09
rs17826492 G 0.436467 188644 0.0148622 0.00242683 9.13632e-10
rs6757686 G 0.451076 188644 0.014232 0.00241799 3.96616e-09
rs10202115 G 0.450062 188644 0.0144735 0.00241745 2.14003e-09
rs149438600 AAG 0.435117 188644 0.0143835 0.00249231 7.88625e-09
rs1400979 A 0.265156 188644 0.0148145 0.00270971 4.57783e-08
rs6434978 T 0.473771 188644 0.0146428 0.00239851 1.03022e-09
rs781657165 G 0.470219 188644 0.0148479 0.00240856 7.07853e-10
2:199568365_GAGT_G G 0.470139 188644 0.0149141 0.00240867 5.95934e-10
rs67434847 T 0.476579 188644 0.014679 0.00240003 9.60173e-10
rs6434979 A 0.470301 188644 0.0147225 0.00240027 8.60372e-10
rs1356486 T 0.266139 188644 0.0147647 0.00270368 4.74182e-08
rs1356485 C 0.488805 188644 0.014457 0.00239335 1.5394e-09
rs6757941 T 0.484767 188644 0.0145175 0.00239379 1.32513e-09
rs6434980 C 0.484796 188644 0.0145153 0.002394 1.33694e-09
rs1356493 A 0.470245 188644 0.0146693 0.00240055 9.93144e-10
rs535334372 A 0.472801 188644 0.0152558 0.00241029 2.46643e-10
rs6434981 C 0.491658 188644 0.0146953 0.00239578 8.59529e-10
rs13020013 T 0.265799 188644 0.0147798 0.00270778 4.8136e-08
rs6434983 T 0.265649 188644 0.0147736 0.00270848 4.91554e-08
rs1533540 T 0.265643 188644 0.014807 0.00270905 4.61562e-08
rs1533541 A 0.265649 188644 0.0148041 0.00270926 4.65443e-08
rs1518099 G 0.265572 188644 0.0148899 0.00270923 3.89069e-08
rs1518100 C 0.265809 188644 0.0149107 0.00270879 3.70578e-08
rs6740484 T 0.265725 188644 0.0148774 0.00271016 4.03599e-08
rs6743457 T 0.265726 188644 0.0148724 0.00271031 4.08588e-08
rs6434984 C 0.294668 188644 0.0148573 0.00262945 1.60366e-08
rs6434986 A 0.26599 188644 0.0149064 0.00271507 4.01903e-08
rs7605650 A 0.265242 188644 0.0149533 0.0027137 3.58692e-08
rs12693863 C 0.265462 188644 0.0148459 0.00271191 4.39706e-08
rs1878666 T 0.265114 188644 0.0149677 0.00271583 3.56681e-08
rs1878667 T 0.265165 188644 0.0149834 0.00271584 3.45234e-08
rs1878668 G 0.493668 188644 0.0144908 0.0024018 1.60935e-09
rs4675232 G 0.285615 188644 0.0146807 0.00265878 3.36368e-08
rs4673212 A 0.283864 188644 0.0148075 0.00266445 2.74155e-08
rs4673214 T 0.28408 188644 0.014904 0.00266442 2.2259e-08
rs4673217 T 0.28003 188644 0.0148757 0.00267618 2.72376e-08
rs4675238 T 0.284149 188644 0.0149698 0.00266423 1.92541e-08
rs34119476 G 0.450652 188644 0.0155428 0.00242423 1.44482e-10
rs11271458 GACTTTTATT 0.482651 188644 0.0156815 0.00244043 1.31556e-10
rs199804030 A 0.490419 188644 0.0154395 0.00241971 1.76679e-10
rs6434987 A 0.29981 188644 0.0151967 0.00262781 7.34858e-09
rs1518101 G 0.323887 188644 0.014174 0.0025792 3.9013e-08
rs2344696 G 0.324199 188644 0.0140889 0.00257843 4.65767e-08
rs1850569 A 0.452831 188644 0.0156442 0.0024266 1.1439e-10
rs1878671 A 0.452629 188644 0.0157509 0.0024282 8.7982e-11
rs1607331 G 0.324096 188644 0.0141627 0.00258146 4.10919e-08
rs11897530 A 0.470117 188644 0.015208 0.00242522 3.60052e-10
rs11893063 A 0.449734 188644 0.0152124 0.00243743 4.35213e-10
rs569252965 GT 0.469721 188644 0.0160639 0.00244404 4.95466e-11
rs569252965 GTTTTTTTT 0.468027 188644 0.0159659 0.00244566 6.6708e-11
rs12105585 A 0.448508 188644 0.0155389 0.00246235 2.7855e-10
2:199608287_GT_G G 0.325769 188644 -0.021841 0.00264045 1.32936e-16
rs10208482 A 0.351986 188644 -0.0220287 0.00252557 2.74839e-18
rs763047424 TAAC 0.346509 188644 0.0222195 0.00255745 3.71212e-18
rs66937569 T 0.335383 188644 0.0225146 0.00256701 1.78912e-18
rs66937568 C 0.333652 188644 0.0224839 0.00257449 2.49228e-18
rs72928115 G 0.334936 188644 0.0219095 0.00255486 9.92669e-18
2:199611151_GC_G G 0.330957 188644 -0.02269 0.00257049 1.08295e-18
rs7570167 A 0.350404 188644 -0.021914 0.00252246 3.73131e-18
2:199612126_GA_G G 0.356428 188644 0.0203635 0.00250605 4.47268e-16
rs11884596 C 0.379585 188644 0.0188591 0.0024583 1.70662e-14
rs10497820 A 0.340321 188644 -0.0217266 0.00253925 1.17404e-17
rs1533528 G 0.368616 188644 0.0194745 0.00248243 4.3546e-15
rs7585666 T 0.346426 188644 -0.0221771 0.00252883 1.80591e-18
rs7588872 T 0.336514 188644 -0.0225262 0.00255087 1.04811e-18
rs10197229 G 0.350822 188644 -0.0218959 0.00251958 3.64366e-18
rs11887855 T 0.34461 188644 -0.0215095 0.00252983 1.87143e-17
rs10177265 C 0.35162 188644 0.0217297 0.00251818 6.22906e-18
rs72928140 C 0.364137 188644 0.0201517 0.00249285 6.31453e-16
rs4673338 C 0.35247 188644 0.0215034 0.00251505 1.24078e-17
rs11674671 C 0.35244 188644 0.0214893 0.00251519 1.30818e-17
2:199621456_AT_A AT 0.348283 188644 0.0222724 0.00253752 1.68923e-18
rs10931830 C 0.346915 188644 -0.021994 0.00252515 3.06331e-18
rs10931831 T 0.346908 188644 -0.0219586 0.00252517 3.46859e-18
2:199621714_AAAAC_A A 0.346453 188644 -0.0221115 0.00253918 3.11407e-18
rs2344697 C 0.34776 188644 0.0218996 0.00252383 4.08934e-18
rs1533535 C 0.349271 188644 0.0214975 0.00252006 1.4672e-17
rs2048968 C 0.355443 188644 0.0211018 0.00251098 4.35083e-17
rs16830407 A 0.35291 188644 0.0198924 0.00252302 3.17845e-15
rs1518086 G 0.357963 188644 0.0215212 0.0025021 7.94551e-18
rs4675598 A 0.255936 188644 0.0172359 0.00274986 3.6673e-10
rs10189746 G 0.26075 188644 0.0174058 0.00273055 1.84035e-10
rs10202112 T 0.250559 188644 0.0168681 0.00276806 1.10462e-09
rs1533533 G 0.260651 188644 0.0173573 0.00272991 2.04629e-10
rs62180106 A 0.332496 188644 -0.0196172 0.00254184 1.19002e-14
rs536289614 CT 0.335806 188644 -0.0215614 0.00260535 1.28412e-16
rs62180107 C 0.352269 188644 -0.0216566 0.00252389 9.50232e-18
rs12619940 A 0.356803 188644 -0.0213766 0.00249761 1.14871e-17
rs200497662 AG 0.357401 188644 0.0210435 0.00249489 3.34571e-17
rs1518083 G 0.260941 188644 0.0168426 0.00271984 5.93425e-10
rs12617311 A 0.324922 188644 -0.019961 0.00254557 4.47578e-15
rs146802127 T 0.404579 188644 0.0177804 0.00257104 4.67169e-12
rs16830436 T 0.359989 188644 0.0210991 0.00249038 2.4244e-17
rs16824421 A 0.359615 188644 0.0210419 0.0024895 2.8769e-17
rs201353797 CT 0.347006 188644 0.0216864 0.00251359 6.30991e-18
rs1518082 G 0.347571 188644 0.0212973 0.00250925 2.12603e-17
rs4145998 C 0.356671 188644 -0.02128 0.00249521 1.49555e-17
rs4145999 C 0.356824 188644 -0.0212914 0.00249419 1.39501e-17
rs16830440 T 0.344263 188644 -0.0215351 0.00251453 1.09552e-17
rs1518080 G 0.356627 188644 -0.0212976 0.00249518 1.40574e-17
rs16830444 A 0.353234 188644 0.0200078 0.00253976 3.34952e-15
rs7566892 G 0.353952 188644 0.0198876 0.00253937 4.83714e-15
rs10497821 T 0.254817 188644 -0.017398 0.00275272 2.61648e-10
rs10497822 G 0.261244 188644 -0.0166732 0.00273181 1.04065e-09
rs55905347 A 0.357253 188644 0.0202475 0.00253464 1.37527e-15
rs1400974 G 0.359412 188644 0.0210857 0.00249577 2.9699e-17
rs1996466 C 0.359281 188644 -0.0211108 0.00249639 2.77415e-17
rs16830466 C 0.358649 188644 0.0202457 0.0025364 1.44715e-15
rs938856 G 0.358611 188644 -0.0212002 0.00249788 2.13066e-17
2:199644436_AT_A A 0.352917 188644 0.0210129 0.00256906 2.87434e-16
rs1518075 C 0.359307 188644 -0.0211476 0.0024965 2.45207e-17
rs1518073 G 0.346201 188644 -0.0213521 0.00251778 2.25804e-17
rs7608145 G 0.357419 188644 -0.0212729 0.0025036 1.96068e-17
rs7581846 T 0.353625 188644 -0.0216401 0.00251137 6.93445e-18
rs1400971 C 0.36156 188644 -0.0210959 0.00250212 3.4446e-17
rs9332426 G 0.360573 188644 -0.0210685 0.0025019 3.75799e-17
rs67373417 G 0.288381 188644 -0.0183936 0.00266006 4.70213e-12
rs1518070 A 0.348975 188644 0.0200408 0.00257173 6.59014e-15
rs1533532 C 0.362379 188644 0.0211234 0.00250531 3.43746e-17
rs1533529 G 0.353239 188644 -0.0206239 0.00264175 5.8917e-15
rs10931833 T 0.298469 188644 0.0238255 0.00276815 7.55495e-18
rs4413098 C 0.298415 188644 0.0262955 0.00269712 1.87724e-22
rs2344700 G 0.323255 188644 0.0240953 0.00262127 3.88511e-20
rs10451571 T 0.298357 188644 0.0260955 0.00266328 1.15966e-22
rs12478955 G 0.299316 188644 0.0261249 0.00265476 7.60718e-23
rs13413152 A 0.298719 188644 0.0258439 0.00263162 9.30183e-23
rs72915221 A 0.296902 188644 0.0259882 0.00264342 8.35989e-23
rs12474120 G 0.298359 188644 0.0259046 0.00262916 6.75103e-23
rs62180151 T 0.298372 188644 0.0258478 0.00262667 7.62965e-23
rs7564969 G 0.298108 188644 0.0258294 0.00262711 8.31276e-23
rs1818645 T 0.298301 188644 0.0258448 0.00262565 7.42901e-23
rs61061880 C 0.298506 188644 0.0258405 0.00262376 7.03454e-23
rs62178764 A 0.29847 188644 0.0258737 0.00262376 6.20162e-23
rs115472778 G 0.294984 188644 0.0258242 0.00269014 8.1198e-22
rs58513831 C 0.297924 188644 0.0258535 0.00262487 6.98113e-23
rs56322003 C 0.326004 188644 0.0235719 0.00255752 3.09385e-20
rs1405108 C 0.32778 188644 -0.0240205 0.00254833 4.30827e-21
rs61024583 A 0.327197 188644 0.0239949 0.00254832 4.73713e-21
rs62178772 A 0.303177 188644 0.0258909 0.00260017 2.3726e-23
rs1917932 A 0.303082 188644 0.0258021 0.00260038 3.36897e-23
rs369434084 TTG 0.200206 188644 -0.020929 0.00324511 1.12557e-10
rs12328463 G 0.344522 188644 -0.0229764 0.00251735 7.09529e-20
rs13023912 G 0.34451 188644 -0.0229538 0.00251707 7.63368e-20
rs13024106 G 0.34453 188644 -0.0229682 0.00251745 7.33558e-20
rs12693868 C 0.327233 188644 -0.0238818 0.00254855 7.27958e-21
rs60671203 CA 0.312174 188644 0.024578 0.00263114 9.6231e-21
rs12693869 A 0.327222 188644 -0.023891 0.0025485 7.02218e-21
rs6707753 G 0.303177 188644 0.0258175 0.00260028 3.1633e-23
rs17831072 A 0.303124 188644 0.0258282 0.0026008 3.09631e-23
rs1456524 T 0.344613 188644 -0.0230589 0.00251677 5.13903e-20
rs17241771 G 0.303467 188644 0.0259218 0.00259866 1.9863e-23
rs17241778 C 0.30342 188644 0.0259133 0.00259865 2.05204e-23
rs1456522 A 0.327534 188644 -0.0240572 0.00254675 3.55104e-21
rs6434989 C 0.32762 188644 -0.0240356 0.0025467 3.84388e-21
rs1840751 G 0.327506 188644 -0.0240224 0.00254674 4.04442e-21
rs72917342 T 0.0775527 188644 0.0266483 0.00446324 2.36796e-09
rs983402 T 0.327474 188644 -0.0239703 0.00254608 4.80005e-21
rs7571513 T 0.303479 188644 0.0258799 0.00259784 2.26372e-23
rs72917344 A 0.0832887 188644 0.0258929 0.00432577 2.15816e-09
rs1526070 A 0.493695 188644 -0.0148756 0.00239245 5.05417e-10
rs72917347 A 0.0775853 188644 0.0263772 0.00445784 3.28377e-09
2:199789732_AG_A AG 0.328439 188644 -0.0240091 0.00255061 4.86914e-21
rs66650238 G 0.327011 188644 0.0239358 0.00254907 6.063e-21
rs10931837 C 0.303339 188644 0.0258382 0.0025985 2.72745e-23
rs7558826 A 0.327541 188644 -0.0239615 0.00254714 5.14955e-21
rs6743850 T 0.32758 188644 0.0240024 0.00254789 4.53872e-21
2:199794146_CT_C CT 0.327437 188644 -0.0238084 0.00254716 9.10601e-21
rs1456547 A 0.323494 188644 -0.024437 0.00255547 1.1612e-21
rs1456548 C 0.323494 188644 -0.0244408 0.00255546 1.14408e-21
rs7564883 T 0.321005 188644 -0.0247095 0.00256011 4.89045e-22
rs12477735 C 0.118413 188644 0.0218354 0.00378769 8.18687e-09
rs11695021 C 0.341038 188644 -0.0232881 0.00252208 2.64044e-20
rs62178808 A 0.3034 188644 0.0257775 0.00259887 3.49635e-23
rs72917367 C 0.303352 188644 0.0258062 0.00259894 3.13956e-23
rs10210386 G 0.342073 188644 -0.0233266 0.00252075 2.18708e-20
rs7573315 C 0.321465 188644 0.0246194 0.00256542 8.35642e-22
rs772774197 AT 0.341981 188644 -0.0233517 0.00253434 3.17021e-20
rs1963496 T 0.303268 188644 0.0257516 0.00259918 3.90846e-23
rs35307550 G 0.312754 188644 -0.0252546 0.00259155 1.96219e-22
rs720527 A 0.479801 188644 -0.0146988 0.00239643 8.60684e-10
rs12477199 G 0.323315 188644 0.0243401 0.00255521 1.6578e-21
rs1585118 A 0.323423 188644 -0.024313 0.00255514 1.832e-21
rs12105021 G 0.323314 188644 0.0244402 0.00255612 1.17441e-21
rs71015866 G 0.308613 188644 -0.0258495 0.00260277 3.07521e-23
rs62178811 T 0.303296 188644 0.0258253 0.00260005 3.0434e-23
rs1026416 A 0.3033 188644 0.0258222 0.00260007 3.08098e-23
rs12466992 A 0.303351 188644 0.0258127 0.00260009 3.19898e-23
rs17182856 G 0.303318 188644 0.0256995 0.0025994 4.81465e-23
rs12693871 T 0.497424 188644 -0.0149728 0.00239316 3.94595e-10
rs10205216 A 0.323421 188644 -0.0243051 0.00255522 1.89235e-21
rs2219315 T 0.323456 188644 -0.0243125 0.00255501 1.82697e-21
rs12465472 T 0.322888 188644 0.0243403 0.00255872 1.87873e-21
rs12473502 C 0.322977 188644 0.0244105 0.0025593 1.47318e-21
rs12473576 G 0.323498 188644 0.0244105 0.00255595 1.30559e-21
rs4491667 T 0.323299 188644 0.0244393 0.00255657 1.1977e-21
rs1563491 T 0.323503 188644 -0.0243615 0.00255578 1.56139e-21
rs4602161 C 0.303492 188644 0.0258291 0.00259976 2.96574e-23
rs1984930 G 0.323494 188644 0.0244112 0.00255593 1.30128e-21
rs7592570 C 0.323544 188644 0.0244186 0.00255582 1.2608e-21
2:199816245_CTTGTGTGTATATAGCACATT_C C 0.493698 188644 -0.0152027 0.00240434 2.57038e-10
rs12474334 A 0.303313 188644 0.0256371 0.00259899 6.02455e-23
rs6759845 G 0.308402 188644 0.0258768 0.00258743 1.52952e-23
rs9288299 C 0.328338 188644 -0.0244184 0.00254532 8.61467e-22
rs80260750 A 0.133831 188644 0.0200894 0.00353876 1.37304e-08
rs6751571 T 0.328336 188644 -0.0243915 0.00254526 9.52354e-22
rs17242784 C 0.308323 188644 0.0257495 0.00258679 2.44898e-23
2:199823648_TAGAG_T T 0.495997 188644 -0.0153151 0.00239431 1.59376e-10
rs6759265 T 0.328354 188644 -0.0243634 0.00254475 1.04041e-21
rs6434991 C 0.328335 188644 0.0243716 0.00254478 1.00984e-21
rs4675033 T 0.328341 188644 0.0243846 0.00254487 9.6402e-22
rs6434993 G 0.32836 188644 -0.0243652 0.00254469 1.03119e-21
rs777945691 GAT 0.327976 188644 -0.0244086 0.00254724 9.59507e-22
rs1456536 T 0.307144 188644 0.025736 0.00259218 3.17691e-23
rs6714279 T 0.328163 188644 -0.0242212 0.00254472 1.78131e-21
rs6714524 T 0.328146 188644 -0.0242154 0.0025447 1.82003e-21
rs11386936 GT 0.327161 188644 0.0240517 0.00254856 3.86375e-21
rs1379007 A 0.328154 188644 -0.0242178 0.00254465 1.80005e-21
rs1379008 C 0.328167 188644 -0.024228 0.00254465 1.73218e-21
rs1379010 A 0.328142 188644 0.0243272 0.0025449 1.20039e-21
rs7572632 T 0.328175 188644 -0.0242033 0.00254475 1.90797e-21
rs10209920 C 0.328148 188644 -0.0242198 0.00254468 1.78801e-21
rs7576497 T 0.328197 188644 -0.0242861 0.00254561 1.43927e-21
rs1159772 T 0.3282 188644 -0.0242711 0.00254559 1.52214e-21
rs1840750 C 0.308095 188644 0.0257431 0.00258701 2.53243e-23
rs749833190 CCTGCTCTCTT 0.328696 188644 -0.0241101 0.00254598 2.83332e-21
rs62178838 G 0.308735 188644 0.0257589 0.00258661 2.34465e-23
rs62178839 C 0.308805 188644 0.0258631 0.00258751 1.61931e-23
rs974392 C 0.32819 188644 -0.024222 0.0025446 1.76822e-21
rs974393 T 0.328238 188644 -0.024286 0.00254555 1.43638e-21
rs5837658 AACAC 0.325867 188644 0.0243539 0.00255704 1.68136e-21
rs12693872 T 0.328201 188644 -0.0243304 0.00254573 1.22178e-21
rs1379011 A 0.308048 188644 0.0256413 0.00258656 3.69244e-23
rs4453634 C 0.308076 188644 0.0256277 0.00258668 3.91e-23
rs2345171 T 0.308079 188644 0.0256356 0.00258667 3.78991e-23
rs2345172 A 0.308104 188644 0.0256842 0.00258787 3.2892e-23
rs12615032 A 0.491782 188644 -0.0151627 0.0023931 2.36306e-10
rs62178842 C 0.327932 188644 0.0242482 0.002545 1.62483e-21
rs62178843 A 0.32793 188644 0.0242401 0.00254502 1.67655e-21
rs62178844 G 0.307935 188644 0.0257175 0.00258817 2.92446e-23
rs1824103 A 0.307888 188644 0.0255981 0.00258697 4.43227e-23
rs1119401 C 0.32795 188644 0.0242237 0.00254467 1.76156e-21
rs10200311 A 0.328298 188644 -0.0243829 0.0025453 9.85579e-22
rs2124695 G 0.328301 188644 -0.0243832 0.00254529 9.83925e-22
rs2124696 A 0.327445 188644 -0.0244849 0.00254833 7.467e-22
rs2124697 T 0.328301 188644 -0.0243825 0.00254529 9.86464e-22
rs9646828 A 0.307946 188644 0.0255682 0.00258674 4.93287e-23
rs62180179 C 0.309712 188644 0.0258298 0.00258728 1.8267e-23
rs11427617 TA 0.308659 188644 0.0253007 0.00258742 1.41221e-22
2:199846857_CA_C C 0.348876 188644 0.0237152 0.00251721 4.50726e-21
rs6739678 G 0.328352 188644 -0.0243156 0.00254408 1.21755e-21
rs6739860 C 0.328353 188644 -0.0243169 0.00254408 1.21153e-21
rs1119058 C 0.327996 188644 0.0242763 0.00254465 1.44292e-21
rs4675214 A 0.328091 188644 0.0243286 0.0025454 1.21599e-21
rs6705128 A 0.32809 188644 0.0243104 0.0025454 1.30266e-21
rs62180180 T 0.307967 188644 0.0256248 0.00258639 3.91044e-23
rs2345175 A 0.328364 188644 -0.0243558 0.00254386 1.03654e-21
rs6752114 T 0.308018 188644 0.0256918 0.00258742 3.13848e-23
rs62180181 T 0.308022 188644 0.0257 0.00258739 3.03673e-23
rs983522 T 0.328357 188644 -0.0243856 0.00254365 9.18683e-22
rs1947530 C 0.328399 188644 -0.024459 0.00254467 7.2096e-22
rs62180182 A 0.308036 188644 0.0255646 0.00258659 4.97312e-23
rs35913038 T 0.308243 188644 0.0256173 0.00258716 4.14439e-23
rs1840752 C 0.328322 188644 -0.0242246 0.00254494 1.77266e-21
rs4145757 T 0.328263 188644 -0.0241701 0.002544 2.10568e-21
rs1158687 T 0.328403 188644 0.0243699 0.00254499 1.02395e-21
rs7583546 G 0.338514 188644 0.0243943 0.00258496 3.8767e-21
rs10206567 C 0.328312 188644 -0.0241665 0.00254391 2.12734e-21
rs6737927 G 0.328264 188644 0.0242699 0.00254514 1.50432e-21
rs13431513 G 0.312955 188644 -0.0253443 0.00259408 1.53277e-22
rs1456529 A 0.328267 188644 -0.0242255 0.00254525 1.78596e-21
rs7559736 T 0.328098 188644 0.0241565 0.00254459 2.26369e-21
2:199864229_GA_G GA 0.345901 188644 -0.0251635 0.00258167 1.92348e-22
rs12478558 A 0.308064 188644 0.0255115 0.00258681 6.15184e-23
rs921889 A 0.328267 188644 -0.0241894 0.00254535 2.05498e-21
rs6434996 G 0.328167 188644 0.0242471 0.00254578 1.6785e-21
rs6712573 T 0.308036 188644 0.0254927 0.00258691 6.63775e-23
rs775345549 CA 0.328439 188644 -0.0241982 0.00254423 1.90969e-21
rs12465722 A 0.308153 188644 0.0256086 0.00258791 4.41223e-23
rs12473750 T 0.132948 188644 0.0200036 0.00355241 1.79431e-08
rs11687364 T 0.328288 188644 -0.0242646 0.00254485 1.5186e-21
rs12998141 T 0.328361 188644 -0.0243227 0.00254571 1.25734e-21
rs4675234 A 0.308202 188644 0.0257011 0.00258832 3.13415e-23
rs1120719 C 0.328402 188644 -0.0243523 0.00254584 1.12915e-21
rs11884583 G 0.328289 188644 0.0242993 0.00254515 1.3463e-21
rs12612141 G 0.328395 188644 -0.024372 0.00254591 1.05033e-21
rs12616381 C 0.492195 188644 -0.0148482 0.0023926 5.45051e-10
rs62180184 A 0.307915 188644 0.0255558 0.00258825 5.47819e-23
rs11532563 G 0.328288 188644 -0.0243488 0.0025467 1.18054e-21
rs77041497 A 0.32781 188644 -0.024155 0.0025466 2.44602e-21
rs10931839 G 0.307679 188644 0.0255452 0.00258899 5.87022e-23
rs13019013 A 0.327887 188644 -0.0242255 0.00254746 1.93387e-21
rs12468687 T 0.307743 188644 0.0256248 0.00258976 4.44854e-23
rs13019823 A 0.327799 188644 -0.024157 0.00254675 2.44045e-21
rs1598656 A 0.307665 188644 0.0255219 0.00258898 6.41651e-23
rs12473108 G 0.307744 188644 0.0256203 0.00258976 4.52483e-23
rs141199585 GGGGGCC 0.327055 188644 0.0242982 0.00255027 1.62616e-21
rs10187067 C 0.328192 188644 -0.0243456 0.00254724 1.21861e-21
rs12472442 C 0.307737 188644 0.0255178 0.00258911 6.55161e-23
2:199878585_TAA_T T 0.30756 188644 0.0254931 0.00259225 8.10968e-23
rs16830816 T 0.32825 188644 0.0243588 0.00254659 1.13215e-21
rs9646829 C 0.30812 188644 0.0256684 0.0025882 3.53993e-23
rs7601627 C 0.326497 188644 0.024067 0.00255967 5.39251e-21
rs6711976 A 0.328466 188644 0.024066 0.00254785 3.57182e-21
rs6725590 G 0.328468 188644 0.0240682 0.00254788 3.54593e-21
rs10700971 TTG 0.326779 188644 0.0239489 0.00255466 7.0158e-21
rs62180224 A 0.306649 188644 0.025308 0.00259627 1.90778e-22
rs16830832 A 0.328416 188644 0.0240524 0.00254819 3.80286e-21
rs4444454 A 0.30849 188644 0.0254857 0.00259082 7.90783e-23
rs1563486 C 0.32853 188644 0.0241597 0.00254894 2.61211e-21
rs1563488 A 0.306444 188644 0.0254251 0.00259905 1.35569e-22
rs3916066 A 0.307814 188644 0.0255558 0.00259134 6.16137e-23
rs3913345 A 0.307759 188644 0.0255376 0.00259194 6.75934e-23
rs4675253 G 0.327645 188644 0.0241191 0.00255261 3.46493e-21
rs994261 T 0.420383 188644 0.0175645 0.00242249 4.1646e-13
rs77715330 C 0.131178 188644 0.0212274 0.00364978 6.03421e-09
rs1451488 A 0.44202 188644 0.0184 0.00241149 2.35626e-14
rs2345457 A 0.41752 188644 0.0179406 0.00242302 1.32451e-13
rs12624145 G 0.417381 188644 -0.017942 0.00242298 1.3174e-13
rs4144848 A 0.41724 188644 -0.0179055 0.00242285 1.47155e-13
rs1530873 C 0.417412 188644 -0.0179442 0.00242261 1.29764e-13
rs4673248 G 0.417676 188644 0.0180366 0.00242206 9.60412e-14
rs3963519 C 0.417426 188644 0.0179885 0.00242191 1.11237e-13
rs16831039 C 0.417372 188644 0.01797 0.00242128 1.16101e-13
rs1376584 A 0.417206 188644 0.0178918 0.00242142 1.48566e-13
rs1451484 T 0.417406 188644 0.0179898 0.00242112 1.08764e-13
rs1349505 T 0.417324 188644 0.0179761 0.00242121 1.13753e-13
rs16831051 C 0.417347 188644 0.017965 0.00242114 1.17554e-13
rs6733580 T 0.417084 188644 -0.0178858 0.00242119 1.50587e-13
rs1451483 G 0.417404 188644 0.0179957 0.00242107 1.0664e-13
rs1901321 T 0.417421 188644 0.0179934 0.00242111 1.07499e-13
rs1817081 T 0.417114 188644 -0.0178824 0.00242109 1.51845e-13
rs2345458 T 0.417123 188644 -0.0178739 0.00242105 1.55753e-13
rs12471454 T 0.41867 188644 0.0179381 0.00242415 1.36996e-13
rs1451473 C 0.417339 188644 0.0179852 0.0024214 1.1105e-13
rs921465 T 0.417105 188644 -0.0179377 0.00242116 1.28023e-13
rs921464 A 0.417132 188644 -0.0179159 0.00242126 1.37365e-13
rs1868915 C 0.417321 188644 0.0179941 0.00242132 1.07807e-13
rs1376595 A 0.41715 188644 -0.0179246 0.00242124 1.33613e-13
rs1562874 C 0.418048 188644 -0.0180763 0.00242043 8.16331e-14
rs4673254 C 0.418255 188644 0.0181953 0.00242009 5.56684e-14
rs1562873 A 0.417963 188644 -0.0181082 0.00242033 7.3673e-14
rs11883544 A 0.418199 188644 0.0182156 0.00242019 5.23413e-14
rs1376593 G 0.418093 188644 0.0182012 0.00242028 5.4896e-14
rs9288302 T 0.417937 188644 -0.018122 0.00242038 7.0636e-14
rs1451503 C 0.418224 188644 0.0182161 0.00242003 5.20636e-14
rs2122846 C 0.417944 188644 -0.0181294 0.00242035 6.8959e-14
rs55857304 T 0.417167 188644 0.0180527 0.00242085 8.87741e-14
rs4101817 C 0.417147 188644 0.0180609 0.00242078 8.63728e-14
rs2345459 G 0.416994 188644 -0.0179526 0.00242084 1.21369e-13
rs10208243 T 0.416993 188644 -0.0179542 0.00242078 1.20586e-13
rs2198154 C 0.417161 188644 0.0180697 0.00242069 8.38524e-14
rs35814227 GC 0.424879 188644 -0.0176173 0.00244735 6.10902e-13
rs6760109 A 0.41699 188644 -0.0179724 0.00242076 1.13868e-13
rs6731445 C 0.416992 188644 -0.0179536 0.00242076 1.20738e-13
2:200024714_AAATT_A A 0.417717 188644 -0.0180399 0.00242334 9.79062e-14
rs2881160 T 0.416988 188644 -0.0179545 0.00242061 1.20004e-13
2:200025842_GT_G GT 0.385478 188644 0.0171035 0.00246256 3.78629e-12
rs6743084 T 0.417013 188644 -0.0179755 0.00242052 1.12156e-13
rs7566154 C 0.417114 188644 0.0180106 0.00242036 1.0014e-13
rs1868913 T 0.417015 188644 -0.0179554 0.00242036 1.18938e-13
rs1901323 T 0.417299 188644 0.0180953 0.00242039 7.68351e-14
rs10931853 C 0.417149 188644 0.0180507 0.00242013 8.78347e-14
rs748010224 G 0.293914 188644 0.0260765 0.00266058 1.12804e-22
rs60642146 T 0.417405 188644 0.0179611 0.00242053 1.17345e-13
rs896350 A 0.417234 188644 -0.0178887 0.00242063 1.47313e-13
rs6730991 A 0.419882 188644 -0.0182728 0.00241511 3.86539e-14
rs12693881 G 0.408442 188644 -0.0183215 0.00242566 4.26612e-14
rs16831114 T 0.420112 188644 0.0183954 0.00241467 2.58417e-14
rs1376587 C 0.420112 188644 0.0183949 0.00241465 2.58765e-14
rs2122844 C 0.420107 188644 0.0183827 0.00241454 2.68352e-14
rs2345460 T 0.420097 188644 0.0183706 0.00241444 2.78255e-14
rs6755019 G 0.41986 188644 -0.0182632 0.0024145 3.92704e-14
rs1584661 G 0.420153 188644 0.0183826 0.00241403 2.6505e-14
rs1584660 C 0.420295 188644 0.0183303 0.0024147 3.18548e-14
rs9973950 A 0.419866 188644 -0.0182821 0.00241447 3.69453e-14
rs10931854 G 0.420216 188644 0.0183869 0.00241421 2.62586e-14
rs10931855 A 0.420207 188644 0.0184856 0.00241412 1.90823e-14
rs59097191 C 0.420124 188644 0.0183863 0.00241409 2.62381e-14
rs59447251 G 0.420127 188644 0.0183863 0.00241408 2.62311e-14
2:200036359_TA_T T 0.449563 188644 -0.0172836 0.00246131 2.19264e-12
rs4675342 A 0.420127 188644 0.0183882 0.00241412 2.60971e-14
rs1470755 C 0.419884 188644 -0.0182998 0.00241443 3.48877e-14
rs4675343 A 0.420128 188644 0.0183829 0.00241414 2.656e-14
rs6435004 C 0.420207 188644 0.0183872 0.00241422 2.62453e-14
rs6713045 G 0.419844 188644 -0.0182603 0.0024146 3.97279e-14
rs6742079 G 0.420138 188644 0.0183876 0.00241417 2.61807e-14
rs142905544 C 0.42293 188644 0.0184067 0.00242055 2.87713e-14
rs12618784 G 0.419876 188644 -0.0182669 0.00241456 3.88626e-14
rs6750308 C 0.420149 188644 0.0183986 0.00241427 2.53328e-14
rs10177617 C 0.420814 188644 -0.0184408 0.00241415 2.20607e-14
rs56317974 C 0.420151 188644 0.0183994 0.0024143 2.52825e-14
rs56071403 T 0.421451 188644 0.0182772 0.00246866 1.32983e-13
rs7567954 G 0.421075 188644 0.0185491 0.00241388 1.54498e-14
rs4675353 A 0.420195 188644 0.0184002 0.00241446 2.53236e-14
rs11683241 T 0.420843 188644 0.0184019 0.00241538 2.57553e-14
rs11683244 T 0.420812 188644 0.018382 0.00241527 2.73794e-14
rs2084737 C 0.437232 188644 -0.0181922 0.00240499 3.91531e-14
rs12693884 T 0.445229 188644 -0.0183188 0.00242249 3.98743e-14
rs146682262 A 0.491675 188644 0.0168516 0.00248097 1.10652e-11
rs62178711 T 0.491592 188644 0.0168168 0.00248083 1.2162e-11
rs12693886 A 0.436929 188644 -0.0182505 0.00240437 3.19992e-14
rs11685970 T 0.437104 188644 0.0183989 0.00240518 2.02406e-14
rs62178712 C 0.438981 188644 0.0183039 0.00240838 2.97242e-14
rs13397172 T 0.438818 188644 -0.0182151 0.00240881 3.99168e-14
rs2167378 T 0.43697 188644 -0.0182514 0.00240444 3.19703e-14
rs9712123 G 0.435546 188644 -0.0182145 0.00241027 4.14248e-14
rs11687636 T 0.437263 188644 0.0183506 0.00240495 2.35193e-14
rs35300926 T 0.43699 188644 -0.0182899 0.00240509 2.86979e-14
rs12622662 C 0.439018 188644 -0.0181494 0.00240436 4.42209e-14
rs12473651 T 0.436245 188644 0.0184367 0.00241459 2.25939e-14
rs13417845 C 0.435786 188644 -0.0180938 0.00240834 5.8049e-14
rs10931857 T 0.437314 188644 0.0183573 0.00240504 2.30734e-14
rs13429848 G 0.436233 188644 -0.0182515 0.00240757 3.44829e-14
rs13404979 A 0.437045 188644 -0.0183161 0.00240517 2.6432e-14
rs12470599 G 0.437303 188644 0.0183545 0.00240496 2.3227e-14
rs13035963 G 0.436902 188644 -0.0182808 0.00240483 2.93562e-14
rs12611560 G 0.437108 188644 -0.0181999 0.00240589 3.90376e-14
rs12618091 A 0.43683 188644 -0.0182464 0.00240497 3.29063e-14
rs12611626 C 0.437755 188644 -0.018403 0.00240454 1.96607e-14
rs7571105 G 0.437564 188644 -0.0184652 0.00240525 1.6358e-14
rs758840357 CAAAAAAA 0.31771 188644 0.0160391 0.00275137 5.56826e-09
rs1376586 T 0.437481 188644 0.0184442 0.00240438 1.71356e-14
rs10497829 C 0.43805 188644 -0.0185016 0.00240427 1.41852e-14
rs369203423 CA 0.482302 188644 0.018238 0.0024953 2.70301e-13
rs6715416 G 0.437191 188644 -0.0183289 0.00240456 2.49837e-14
rs4270295 G 0.437125 188644 -0.0182342 0.00240463 3.39255e-14
rs369503461 AAT 0.40768 188644 -0.018472 0.002481 9.70728e-14
rs7573661 G 0.437169 188644 -0.0182549 0.00240442 3.15912e-14
rs11370012 GT 0.437222 188644 -0.0183029 0.00240461 2.72033e-14
rs7600726 G 0.437185 188644 -0.0183359 0.00240442 2.43495e-14
rs6435005 C 0.48678 188644 0.0200239 0.00246113 4.10762e-16
rs6717968 T 0.437621 188644 0.0184056 0.00240391 1.91909e-14
rs62178718 G 0.437621 188644 0.0183993 0.00240388 1.95756e-14
rs724268 A 0.437986 188644 -0.0184483 0.00240368 1.66164e-14
rs5837671 CT 0.437273 188644 -0.0183374 0.00240926 2.7282e-14
rs7568495 G 0.438434 188644 0.0184688 0.00240328 1.5394e-14
rs13029216 G 0.438421 188644 -0.0182498 0.0024045 3.2169e-14
rs10804088 G 0.438649 188644 0.018511 0.00240294 1.33026e-14
rs1376591 C 0.436343 188644 -0.0184984 0.00240549 1.47767e-14
rs12995376 C 0.438242 188644 -0.0183708 0.00240351 2.12664e-14
rs13036202 G 0.438241 188644 -0.01837 0.00240351 2.13265e-14
rs12615841 A 0.438159 188644 -0.0183872 0.002404 2.04196e-14
rs4338918 A 0.437973 188644 -0.0183777 0.00240468 2.14066e-14
rs12616812 C 0.438356 188644 -0.0184853 0.00240472 1.51263e-14
rs17195503 C 0.435787 188644 0.0182205 0.00240885 3.92748e-14
rs75967607 T 0.128437 188644 0.0202136 0.00364628 2.96674e-08
rs13029315 T 0.435241 188644 -0.0181334 0.00240932 5.23998e-14
rs28853425 A 0.435706 188644 0.0182353 0.00240905 3.7635e-14
rs5005621 T 0.135499 188644 -0.0242974 0.00370512 5.47558e-11
rs5005622 T 0.135499 188644 -0.0242974 0.00370512 5.47558e-11
rs1451500 T 0.135571 188644 -0.0243684 0.00370477 4.79461e-11
rs1349507 C 0.435734 188644 0.0182704 0.00240897 3.35831e-14
rs7558362 A 0.397149 188644 -0.0173692 0.0024388 1.06717e-12
rs7559104 G 0.434486 188644 0.0181482 0.00240959 5.03209e-14
rs55848302 A 0.434438 188644 0.0180527 0.00241116 7.06887e-14
rs2084735 A 0.423492 188644 -0.0194601 0.0024205 9.05893e-16
rs7560391 T 0.439824 188644 0.0188308 0.00240637 5.08714e-15
rs60461384 G 0.440237 188644 0.0188132 0.00240606 5.3482e-15
rs10931858 G 0.402886 188644 -0.0180362 0.00243257 1.22623e-13
rs11690732 G 0.440845 188644 0.0188498 0.00240564 4.68733e-15
rs62178735 A 0.340384 188644 0.0235168 0.00252952 1.46062e-20
rs57772917 T 0.452287 188644 0.017906 0.00241518 1.2313e-13
rs4673288 G 0.440156 188644 0.0188601 0.00240583 4.55283e-15
rs62178738 T 0.440077 188644 0.0188237 0.00240603 5.1623e-15
rs260767 T 0.40279 188644 0.0179904 0.00243251 1.41103e-13
rs11687524 A 0.440057 188644 0.018778 0.00240601 5.99839e-15
rs260745 T 0.403617 188644 0.0177995 0.00243432 2.64432e-13
rs260746 C 0.440873 188644 0.0188587 0.00240607 4.60299e-15
rs260749 G 0.403956 188644 0.0179742 0.00243372 1.52515e-13
rs260751 G 0.403962 188644 0.0179716 0.00243371 1.53706e-13
rs185466 T 0.403937 188644 0.0179684 0.00243171 1.48328e-13
rs260754 G 0.403846 188644 0.0177223 0.00243261 3.22199e-13
rs12476703 T 0.403902 188644 0.0179016 0.00243168 1.8214e-13
rs260755 C 0.443341 188644 0.0184103 0.0024042 1.90388e-14
rs17195804 G 0.449741 188644 0.0202608 0.00239725 2.89053e-17
rs62178742 C 0.462791 188644 0.0198858 0.00239288 9.60023e-17
rs7561479 C 0.462783 188644 0.0198833 0.00239319 9.77477e-17
rs4459679 T 0.462681 188644 0.0198262 0.00239325 1.19659e-16
rs4280387 A 0.462787 188644 0.0198595 0.00239317 1.06213e-16
rs4449074 C 0.462773 188644 0.0198664 0.00239322 1.03801e-16
rs2084217 G 0.462699 188644 0.019832 0.00239342 1.17819e-16
rs2084218 C 0.462773 188644 0.0198647 0.00239334 1.04809e-16
rs11692189 A 0.338169 188644 0.0224638 0.0025245 5.71749e-19
rs11695125 G 0.462864 188644 0.0198316 0.00239383 1.19434e-16
rs7593422 A 0.462895 188644 0.0197677 0.00239649 1.61254e-16
2:200136283_TA_T TA 0.366416 188644 0.0142396 0.00250692 1.34811e-08
rs2881208 T 0.366005 188644 0.0136298 0.00247862 3.82567e-08
rs76527759 C 0.130972 188644 0.0206276 0.00352881 5.05988e-09
rs7607656 A 0.36554 188644 0.0135295 0.00247916 4.84015e-08
rs77798940 C 0.130605 188644 0.0207421 0.00353932 4.62335e-09
rs75589604 C 0.128309 188644 0.0206465 0.00358535 8.49646e-09
rs17196295 G 0.302015 188644 0.0241568 0.00262053 3.04864e-20
rs17197938 T 0.237839 188644 -0.0164634 0.0028162 5.04491e-09
rs34119395 A 0.23561 188644 -0.0163875 0.00282595 6.68457e-09
rs74965561 TA 0.367305 188644 -0.0177863 0.00248182 7.7127e-13
rs1446646 C 0.34144 188644 0.0213997 0.002536 3.23951e-17
rs17265387 T 0.236063 188644 -0.0166116 0.00282349 4.02677e-09
rs4673339 G 0.431758 188644 0.0207945 0.0024169 7.76995e-18
rs17266097 T 0.396895 188644 0.0222081 0.00245046 1.28251e-19
rs6435017 T 0.431199 188644 0.0209359 0.00241835 4.87697e-18
rs72931396 A 0.452099 188644 0.0199728 0.00245153 3.75148e-16
rs1449063 G 0.400616 188644 0.0168428 0.00245017 6.25646e-12
rs2197866 G 0.400072 188644 0.0168618 0.00245191 6.13082e-12
rs6737075 C 0.36341 188644 0.0193069 0.00250246 1.21421e-14
rs74689245 CG 0.372085 188644 0.0186676 0.00250036 8.30432e-14
rs6754400 C 0.487948 188644 0.0176485 0.0024145 2.69452e-13
rs6726842 A 0.407058 188644 0.0168452 0.00244343 5.43875e-12
rs17528188 T 0.407787 188644 0.0163683 0.00243285 1.72439e-11
rs4675692 A 0.402533 188644 0.0167264 0.00243672 6.70154e-12
rs998183 T 0.388937 188644 0.0148021 0.0024473 1.46614e-09
rs10497838 T 0.389189 188644 0.0148592 0.0024468 1.25859e-09
rs6712608 T 0.389346 188644 0.0149592 0.00244694 9.76959e-10
rs6723090 C 0.389759 188644 0.0151797 0.00244716 5.55182e-10
rs12693892 G 0.49232 188644 -0.0158733 0.00239182 3.22081e-11
rs6714578 G 0.365151 188644 0.0163262 0.00247713 4.3871e-11
rs12693893 G 0.368331 188644 -0.0160837 0.00247384 7.97037e-11
rs11688833 T 0.364936 188644 0.0163282 0.00247776 4.41272e-11
rs4673382 A 0.364841 188644 0.0163045 0.00247784 4.71341e-11
rs1376132 A 0.34909 188644 0.0176074 0.00250381 2.03924e-12
rs113658130 T 0.351221 188644 0.017387 0.00252486 5.74315e-12
rs10931866 T 0.366111 188644 0.0163137 0.00251906 9.43379e-11
rs6435024 T 0.370154 188644 -0.0157794 0.00253587 4.9033e-10
rs6750254 C 0.345597 188644 0.0173542 0.00259271 2.18569e-11
rs6753802 T 0.114162 188644 0.0215781 0.00374927 8.66337e-09
rs79071680 A 0.113814 188644 -0.0213838 0.00375415 1.22799e-08
rs79860867 A 0.113838 188644 -0.0213827 0.0037541 1.22958e-08
rs78798541 A 0.114703 188644 -0.0203957 0.00374109 4.99244e-08
rs147392259 A 0.114679 188644 -0.0204042 0.00374127 4.93637e-08
rs2350357 A 0.115053 188644 0.0205933 0.0037364 3.56157e-08
rs9917128 A 0.115157 188644 0.0204941 0.00373582 4.12015e-08
rs2350358 C 0.11502 188644 0.0205214 0.00373652 3.97645e-08
rs3181153 T 0.115016 188644 0.0204188 0.00373567 4.6115e-08
rs6435133 A 0.115046 188644 0.0205045 0.00373513 4.0332e-08
rs12693965 T 0.115044 188644 0.0204958 0.00373513 4.08653e-08
rs28451224 A 0.1151 188644 0.0204623 0.0037347 4.28339e-08
2:203077536_TA_T TA 0.117812 188644 0.0206073 0.00369887 2.53267e-08
rs3769817 T 0.115045 188644 0.0204868 0.00373495 4.13611e-08
rs6435134 G 0.115045 188644 0.0204854 0.00373493 4.1442e-08
rs2350359 A 0.115045 188644 0.0204843 0.00373491 4.15055e-08
rs6435135 C 0.115062 188644 0.0205316 0.00373556 3.88402e-08
rs7599049 T 0.115078 188644 0.0204635 0.00373462 4.27265e-08
rs35530837 A 0.115078 188644 0.0204635 0.00373462 4.27265e-08
rs7585027 C 0.115047 188644 0.0204701 0.0037347 4.23306e-08
rs12472035 A 0.114936 188644 -0.0205022 0.00373729 4.11994e-08
rs2350360 G 0.115111 188644 0.0204706 0.0037344 4.21951e-08
rs13003810 A 0.115055 188644 0.0204603 0.00373473 4.29767e-08
rs6435137 A 0.115059 188644 0.0204621 0.00373477 4.2875e-08
rs6435138 A 0.115059 188644 0.0204619 0.0037348 4.28983e-08
rs6761131 C 0.115325 188644 0.0204706 0.00373167 4.12493e-08
rs7566579 C 0.117398 188644 0.0206875 0.00370435 2.34489e-08
rs10931993 A 0.117461 188644 0.0207005 0.00370134 2.23878e-08
rs4675274 C 0.117462 188644 0.0207004 0.00370134 2.23885e-08
rs3843338 C 0.117489 188644 0.0207951 0.00370094 1.92478e-08
rs12463937 C 0.117107 188644 -0.0205531 0.00370589 2.92562e-08
rs10166594 C 0.117449 188644 0.0208244 0.00370142 1.84624e-08
rs146961085 C 0.117067 188644 -0.0205852 0.00370637 2.7955e-08
rs12693967 T 0.117416 188644 0.0208295 0.00370199 1.84083e-08
2:203119271_GCTTTT_G GCTTTT 0.117603 188644 0.0203802 0.00371264 4.03815e-08
rs6751314 C 0.117404 188644 0.0208382 0.00370206 1.81703e-08
rs6435139 T 0.117394 188644 0.0208306 0.00370227 1.84238e-08
rs12467111 C 0.117019 188644 -0.0206808 0.00370725 2.42943e-08
rs147851075 G 0.117041 188644 -0.020696 0.00370647 2.35712e-08
rs149963203 G 0.117006 188644 -0.0206153 0.0037066 2.67393e-08
rs199511240 CA 0.11536 188644 -0.0214253 0.00374201 1.03212e-08
rs57571703 C 0.114125 188644 -0.021222 0.00374847 1.50277e-08
rs60722019 A 0.112894 188644 -0.0205753 0.00376651 4.69551e-08
rs58670031 C 0.114965 188644 -0.0206033 0.00373642 3.50848e-08
rs78928733 T 0.114124 188644 -0.0212254 0.00374847 1.49469e-08
rs77062060 C 0.114111 188644 -0.0212187 0.00374872 1.51355e-08
rs7568159 T 0.114985 188644 -0.020609 0.00373607 3.46822e-08
rs7585867 A 0.114932 188644 -0.0205511 0.00373698 3.81584e-08
rs116109808 G 0.11409 188644 -0.0211714 0.00374906 1.63396e-08
rs78175596 T 0.114091 188644 -0.0211763 0.00374914 1.62269e-08
rs58834901 A 0.114931 188644 -0.02057 0.00373711 3.71202e-08
rs56684065 T 0.116542 188644 -0.0209219 0.00371295 1.7546e-08
rs1474002 C 0.117389 188644 -0.020327 0.00370132 3.98303e-08
rs1474001 A 0.116541 188644 -0.0209205 0.00371296 1.7586e-08
rs3731700 C 0.116524 188644 -0.0208719 0.00371304 1.8986e-08
rs148585524 G 0.116543 188644 -0.0209273 0.00371297 1.74026e-08
rs114177656 G 0.116539 188644 -0.0209164 0.003713 1.77065e-08
rs143719010 T 0.11645 188644 -0.0209624 0.00371532 1.68188e-08
rs143590081 A 0.116504 188644 -0.0208247 0.00371371 2.05535e-08
rs76664732 T 0.11651 188644 -0.0208934 0.00371367 1.84619e-08
rs138860976 AAATGTGCACATTGAGG 0.104746 188644 -0.022142 0.00400464 3.22301e-08
rs116437099 G 0.130874 188644 -0.0195435 0.00354885 3.65485e-08
2:203164373_CAT_C C 0.116573 188644 -0.020916 0.00371341 1.77814e-08
rs6753044 T 0.117374 188644 -0.0202765 0.00370188 4.32268e-08
rs12464254 C 0.116481 188644 -0.0207828 0.00371407 2.20027e-08
rs16841867 G 0.116505 188644 -0.0208585 0.00371373 1.95018e-08
rs79117531 C 0.116535 188644 -0.0208803 0.00371355 1.88239e-08
rs16839065 T 0.116582 188644 -0.0207597 0.0037131 2.26182e-08
rs12471060 G 0.116511 188644 -0.0207921 0.003714 2.16772e-08
rs12463995 A 0.115574 188644 -0.0211511 0.0037343 1.48077e-08
rs7588835 G 0.117389 188644 -0.020257 0.00370212 4.46188e-08
rs146671566 A 0.116547 188644 -0.0208652 0.00371379 1.93118e-08
rs111305432 C 0.122454 188644 -0.020822 0.00368581 1.61405e-08
rs115418918 G 0.116542 188644 -0.0208523 0.00371455 1.98354e-08
2:203180282_TA_T T 0.117394 188644 -0.0202816 0.00370295 4.32795e-08
2:203180284_TA_T T 0.117394 188644 -0.0202816 0.00370295 4.32795e-08
rs114922024 G 0.11654 188644 -0.0208611 0.00371467 1.95845e-08
rs77261109 A 0.116548 188644 -0.0208843 0.00371477 1.89071e-08
rs146226790 T 0.116516 188644 -0.0207979 0.00371518 2.17041e-08
rs12466003 A 0.11655 188644 -0.02086 0.00371485 1.96477e-08
rs76501067 T 0.116548 188644 -0.0208679 0.00371498 1.94318e-08
rs80315897 T 0.116518 188644 -0.0207914 0.00371534 2.19541e-08
rs55681656 C 0.117396 188644 -0.0202442 0.0037038 4.61392e-08
rs199800709 T 0.118411 188644 -0.0204228 0.0037011 3.4324e-08
rs56177139 T 0.116689 188644 -0.0205847 0.00371423 2.99261e-08
rs35398816 GAGAA 0.116715 188644 -0.0205823 0.00371481 3.01815e-08
rs7597156 A 0.115857 188644 -0.021269 0.00372595 1.14254e-08
rs7597469 T 0.115843 188644 -0.0211249 0.00372569 1.42936e-08
rs113877751 T 0.115762 188644 -0.0212603 0.00372669 1.16604e-08
rs111542497 T 0.116714 188644 -0.0205428 0.00371509 3.21458e-08
rs113021930 A 0.115762 188644 -0.0212593 0.00372671 1.16811e-08
rs143368288 T 0.115761 188644 -0.0212604 0.00372677 1.16677e-08
rs113491584 C 0.115787 188644 -0.0212171 0.00372647 1.24564e-08
rs111620073 A 0.11577 188644 -0.0212689 0.00372689 1.15241e-08
2:203198454_AAGAAAGAG_A A 0.115129 188644 -0.0205513 0.00373996 3.91062e-08
rs112849283 C 0.115785 188644 -0.0212177 0.0037267 1.24699e-08
rs77435512 C 0.116565 188644 -0.020652 0.00371666 2.75437e-08
rs112306637 A 0.115712 188644 -0.0212563 0.00372837 1.19112e-08
rs111717981 CT 0.11584 188644 -0.0211422 0.00372766 1.41586e-08
rs111252524 A 0.11571 188644 -0.0212679 0.00372845 1.17054e-08
rs112753638 T 0.11603 188644 -0.0213616 0.00372753 1.00136e-08
rs112485458 C 0.116747 188644 -0.0206818 0.00371539 2.60225e-08
2:203199546_CAT_C C 0.116043 188644 -0.021058 0.00372972 1.64452e-08
rs7566155 T 0.114637 188644 -0.021176 0.00375267 1.6743e-08
rs7592692 G 0.115746 188644 -0.0212826 0.00372741 1.13317e-08
rs113188021 A 0.115793 188644 -0.0212449 0.00372656 1.19329e-08
rs6731027 G 0.115747 188644 -0.0212899 0.00372769 1.12299e-08
2:203202214_GA_G G 0.116603 188644 -0.0206502 0.0037199 2.83984e-08
rs138478681 A 0.115529 188644 -0.021041 0.00373318 1.74087e-08
rs16839077 G 0.115528 188644 -0.0210393 0.00373318 1.74548e-08
rs16839090 C 0.115353 188644 -0.0210969 0.0037385 1.67223e-08
rs13389798 C 0.115556 188644 -0.0213083 0.00373561 1.17127e-08
rs58288071 G 0.115542 188644 -0.0210869 0.00373731 1.6807e-08
rs138495481 A 0.115494 188644 -0.0210646 0.00373762 1.7446e-08
rs7587234 T 0.115693 188644 -0.021226 0.00373593 1.33647e-08
rs16824599 A 0.115388 188644 -0.0212161 0.0037398 1.40465e-08
rs12467948 A 0.11563 188644 -0.0216253 0.00373548 7.08496e-09
rs6714523 A 0.120884 188644 -0.0201606 0.00366251 3.70496e-08
rs11899836 A 0.120872 188644 -0.0201546 0.00366258 3.74212e-08
rs139042575 T 0.120697 188644 -0.0202163 0.00366401 3.44235e-08
rs550183662 CT 0.132595 188644 -0.0208404 0.00360943 7.75906e-09
rs201580457 TGCCCACCGCA 0.120708 188644 -0.0201535 0.00366671 3.88243e-08
rs13386740 A 0.120965 188644 -0.0202326 0.00365995 3.24103e-08
rs144942499 T 0.120697 188644 -0.0200719 0.00366314 4.27273e-08
rs79919139 A 0.120691 188644 -0.0200933 0.00366316 4.13462e-08
rs13426118 C 0.121225 188644 -0.0202909 0.00365698 2.88471e-08
2:203257174_AAAGT_A A 0.120857 188644 -0.0200689 0.00366643 4.41306e-08
rs75597391 T 0.120716 188644 -0.0201571 0.00366315 3.74581e-08
rs12472408 C 0.12074 188644 -0.0201227 0.00366295 3.9437e-08
rs115170232 A 0.120693 188644 -0.0201497 0.0036632 3.79046e-08
rs11889765 C 0.121234 188644 -0.0203259 0.00365693 2.72934e-08
rs10206674 G 0.120983 188644 -0.0202629 0.00365976 3.08662e-08
rs76284304 T 0.12073 188644 -0.020095 0.00366274 4.10914e-08
rs16839149 C 0.120706 188644 -0.020134 0.0036631 3.88049e-08
rs74766638 A 0.120685 188644 -0.020201 0.00366347 3.50905e-08
rs116635509 G 0.122019 188644 -0.0202756 0.00364844 2.74303e-08
rs2350809 C 0.120902 188644 -0.0202632 0.00366181 3.14013e-08
rs76528043 C 0.120862 188644 -0.0202216 0.0036619 3.35302e-08
rs12468226 G 0.120743 188644 -0.0201749 0.00366268 3.62908e-08
rs141525293 TA 0.120888 188644 -0.020124 0.00366643 4.05383e-08
rs148802328 T 0.120723 188644 -0.0201261 0.00366283 3.91936e-08
rs6720579 T 0.120987 188644 -0.0202982 0.00365977 2.92164e-08
rs75040639 G 0.120642 188644 -0.0202596 0.00366432 3.22688e-08
rs6739198 T 0.120821 188644 -0.0205269 0.00366208 2.08229e-08
rs115187557 T 0.12053 188644 -0.0204304 0.00366531 2.49316e-08
rs190286519 T 0.121119 188644 -0.0204072 0.00365789 2.423e-08
rs74508472 G 0.121052 188644 -0.0199886 0.00365841 4.66787e-08
rs3731696 G 0.121748 188644 -0.0202628 0.00364915 2.81585e-08
rs73066267 A 0.109015 188644 0.0274983 0.0038334 7.34518e-13
rs13404567 C 0.121019 188644 0.0227198 0.00366441 5.65288e-10
rs73066272 G 0.10957 188644 0.0273978 0.00382423 7.84896e-13
rs73066275 C 0.109293 188644 0.0273481 0.00382614 8.85598e-13
rs745982541 T 0.108981 188644 0.0271781 0.00383918 1.4555e-12
rs73066277 T 0.109349 188644 0.0275776 0.00382418 5.55918e-13
rs73066278 C 0.109148 188644 0.0276699 0.00382863 4.95299e-13
rs73066283 G 0.109063 188644 0.0276951 0.00383043 4.83814e-13
rs78004062 G 0.109088 188644 0.0276375 0.00383004 5.37471e-13
rs75727557 G 0.109001 188644 0.0276074 0.00383177 5.83209e-13
rs73066284 G 0.109519 188644 0.0273634 0.00382143 8.06777e-13
rs73066286 T 0.109404 188644 0.0272979 0.00382064 9.04213e-13
rs73066287 T 0.109589 188644 0.0272454 0.00381624 9.41222e-13
rs73066291 T 0.109684 188644 0.0272742 0.00381421 8.66568e-13
rs1607185 G 0.110104 188644 0.027484 0.00380499 5.09936e-13
rs112665446 G 0.108918 188644 0.0276693 0.00383376 5.32356e-13
rs78504031 G 0.108924 188644 0.0276545 0.00383353 5.45974e-13
rs79447298 G 0.109108 188644 0.027666 0.00382813 4.95547e-13
rs73066294 C 0.109959 188644 0.0272516 0.00380791 8.30245e-13
rs73066297 A 0.109941 188644 0.0272341 0.00380822 8.62105e-13
rs542965055 GGTGTAGTAACTCTCCACCTGCTCCAGGACTGCAATGGGGTA 0.110054 188644 0.0272078 0.00380751 8.97771e-13
rs61165606 C 0.109856 188644 0.027316 0.00380941 7.49041e-13
rs58921056 AT 0.111386 188644 0.027438 0.00380623 5.66929e-13
rs75330459 C 0.10978 188644 0.0271446 0.00381055 1.05561e-12
rs76386474 A 0.109486 188644 0.0271261 0.00381905 1.2265e-12
rs79574533 C 0.109325 188644 0.0271649 0.00382285 1.19942e-12
rs57095450 T 0.109774 188644 0.0271211 0.0038106 1.10465e-12
rs7566212 G 0.109775 188644 0.0271203 0.0038106 1.10638e-12
rs7593239 A 0.109884 188644 0.0270081 0.00381007 1.35925e-12
rs7607088 A 0.109773 188644 0.0271213 0.0038106 1.10431e-12
rs7566664 G 0.10983 188644 0.0270206 0.00381022 1.33022e-12
rs7593393 T 0.109775 188644 0.0271298 0.00381058 1.08625e-12
rs73068373 G 0.10968 188644 0.0271119 0.00381251 1.15359e-12
rs73068377 T 0.109765 188644 0.0270891 0.00381059 1.1739e-12
rs138546321 TTA 0.109755 188644 0.0272206 0.00381438 9.62071e-13
2:209607711_CAAT_C C 0.107575 188644 0.0263595 0.00386752 9.41491e-12
rs73068380 G 0.109671 188644 0.027071 0.00381253 1.24709e-12
rs58451318 T 0.109765 188644 0.0270883 0.00381059 1.17569e-12
rs1517348 C 0.109671 188644 0.0270701 0.00381253 1.24913e-12
rs11892816 C 0.109765 188644 0.0270916 0.00381058 1.16811e-12
rs1949398 A 0.109909 188644 0.0272576 0.00380983 8.4261e-13
rs1949397 A 0.109669 188644 0.0270629 0.00381252 1.26619e-12
rs1949396 A 0.109765 188644 0.0270918 0.00381058 1.1678e-12
rs11894141 A 0.11029 188644 0.0267721 0.00380383 1.95408e-12
2:209609890_GA_G G 0.109836 188644 0.0272422 0.00381134 8.85721e-13
rs11899816 A 0.109765 188644 0.0270916 0.00381058 1.16811e-12
rs11904738 G 0.109765 188644 0.0270916 0.00381058 1.16811e-12
rs73068394 T 0.109513 188644 0.02714 0.00381523 1.1345e-12
rs7592004 A 0.109762 188644 0.0270704 0.00381072 1.21847e-12
rs7565440 G 0.109764 188644 0.0270787 0.00381073 1.19957e-12
2:209611092_ACT_A A 0.103035 188644 0.0267675 0.00397929 1.74047e-11
rs7606180 A 0.109764 188644 0.0270784 0.00381073 1.20008e-12
rs7565571 G 0.109764 188644 0.0270784 0.00381073 1.20008e-12
rs145442023 T 0.109767 188644 0.0271113 0.00381079 1.12831e-12
rs547254138 G 0.10976 188644 0.0271079 0.00381102 1.13925e-12
rs555678188 T 0.109968 188644 0.026927 0.0038112 1.60913e-12
rs564496398 C 0.109761 188644 0.0271106 0.00381101 1.13319e-12
rs147074522 T 0.10976 188644 0.0271077 0.00381106 1.14016e-12
rs149435026 G 0.109768 188644 0.0271103 0.00381108 1.1349e-12
rs569400882 G 0.0962013 188644 0.0273448 0.00415588 4.72358e-11
rs534975445 T 0.109757 188644 0.02735 0.00382026 8.14428e-13
rs185099832 G 0.0950739 188644 0.0234333 0.00425382 3.61828e-08
rs145276236 A 0.103603 188644 0.0274774 0.00395082 3.54049e-12
rs137882116 A 0.104284 188644 0.027483 0.00394927 3.43798e-12
rs186394554 C 0.108118 188644 0.0278613 0.00385274 4.79294e-13
rs186858672 G 0.109598 188644 0.0270082 0.0038148 1.44814e-12
rs148207475 C 0.108889 188644 0.0271677 0.00383305 1.36785e-12
rs141269519 A 0.109604 188644 0.0269996 0.00381466 1.46911e-12
rs144523296 A 0.109487 188644 0.0273249 0.00381862 8.3538e-13
rs141376969 C 0.109483 188644 0.0273204 0.0038188 8.44671e-13
rs558718003 T 0.114196 188644 0.0251988 0.00375702 1.99037e-11
rs147468649 T 0.109783 188644 0.0271511 0.00381085 1.04681e-12
rs189222183 A 0.109619 188644 0.0270428 0.00381449 1.35057e-12
rs191752007 A 0.10959 188644 0.0270265 0.00381515 1.4055e-12
rs546010680 C 0.0648244 188644 0.0316585 0.00534512 3.16882e-09
rs527718853 T 0.068183 188644 0.03238 0.00518399 4.21586e-10
rs201976262 ATGTT 0.0760452 188644 0.0298208 0.00489574 1.12309e-09
rs546041020 A 0.0583294 188644 0.0310167 0.0056567 4.1831e-08
rs533409101 T 0.0956725 188644 0.0279287 0.00416997 2.12479e-11
rs543826863 C 0.0956726 188644 0.0279293 0.00416996 2.12253e-11
rs184053234 C 0.106666 188644 0.0266141 0.00387254 6.32732e-12
rs527476726 T 0.102665 188644 0.0272908 0.00396548 5.91651e-12
rs140690838 G 0.102891 188644 0.0272637 0.00396096 5.87436e-12
rs192962724 A 0.110112 188644 0.0267397 0.00381207 2.31569e-12
rs113962423 T 0.109779 188644 0.0271571 0.00381087 1.03544e-12
rs111925293 G 0.109625 188644 0.0270516 0.0038143 1.32517e-12
rs144584798 T 0.109873 188644 0.0271044 0.003812 1.16215e-12
rs145519855 T 0.10978 188644 0.0272021 0.00381131 9.55958e-13
rs148845844 C 0.109706 188644 0.0270998 0.00381264 1.18258e-12
rs111810819 T 0.10978 188644 0.0269324 0.00381148 1.59863e-12
rs111235810 T 0.109801 188644 0.0270956 0.00381026 1.15423e-12
rs113575959 A 0.109802 188644 0.0270955 0.00381026 1.15453e-12
rs112829413 C 0.109811 188644 0.0271187 0.0038103 1.10529e-12
rs111838783 A 0.109802 188644 0.0270955 0.00381026 1.15453e-12
rs73070204 A 0.109854 188644 0.0271195 0.00380976 1.09567e-12
rs111271597 T 0.109804 188644 0.0270851 0.00381026 1.17755e-12
rs111234824 G 0.109707 188644 0.0270779 0.00381219 1.2253e-12
rs111799930 A 0.109787 188644 0.0271709 0.00381083 1.00775e-12
rs73070209 G 0.109802 188644 0.0270956 0.00381026 1.15423e-12
rs73070211 C 0.109802 188644 0.0270955 0.00381026 1.15453e-12
rs73070212 G 0.109802 188644 0.0270955 0.00381026 1.15453e-12
rs74516091 A 0.109802 188644 0.0270955 0.00381026 1.15453e-12
rs34170102 A 0.109802 188644 0.0270955 0.00381026 1.15453e-12
rs35526435 G 0.109802 188644 0.0270955 0.00381026 1.15453e-12
rs35299084 C 0.109802 188644 0.0270955 0.00381026 1.15453e-12
rs75233658 T 0.109802 188644 0.0270955 0.00381026 1.15453e-12
rs35107524 A 0.109802 188644 0.0270955 0.00381026 1.15453e-12
rs73070223 A 0.109802 188644 0.0270955 0.00381026 1.15453e-12
2:209618233_TA_T T 0.113131 188644 0.0265908 0.00382437 3.58793e-12
rs6729876 A 0.109802 188644 0.0270955 0.00381026 1.15453e-12
rs6729877 A 0.109949 188644 0.0269926 0.00380879 1.37612e-12
rs6714992 A 0.109802 188644 0.0270955 0.00381026 1.15453e-12
rs73070227 G 0.109708 188644 0.0270781 0.0038122 1.22502e-12
rs949470 T 0.109802 188644 0.0270953 0.00381026 1.155e-12
rs11883857 T 0.109772 188644 0.0272132 0.00381245 9.50585e-13
rs11883892 T 0.109769 188644 0.0272197 0.00381266 9.41444e-13
rs11900382 G 0.10978 188644 0.0271581 0.00381175 1.04572e-12
rs11884099 G 0.109751 188644 0.0272082 0.00381284 9.64624e-13
rs76389320 C 0.109751 188644 0.0272074 0.00381284 9.66218e-13
rs73070233 T 0.109745 188644 0.0272166 0.00381296 9.50944e-13
rs73070237 C 0.109727 188644 0.0272418 0.00381308 9.07844e-13
rs73070239 A 0.109724 188644 0.0272453 0.00381307 9.01496e-13
rs1356379 T 0.11114 188644 0.026465 0.00379442 3.07484e-12
rs1356378 T 0.109723 188644 0.0272328 0.003813 9.22467e-13
rs73070242 T 0.109723 188644 0.0272326 0.003813 9.22889e-13
rs113950676 AT 0.108552 188644 0.0271681 0.00384539 1.61042e-12
rs145938573 G 0.108671 188644 0.0276962 0.00383807 5.36731e-13
rs560461640 C 0.108643 188644 0.0276326 0.00383894 6.13385e-13
rs36144716 A 0.108649 188644 0.0276354 0.00383879 6.08853e-13
rs36191047 T 0.108653 188644 0.0276363 0.00383867 6.06732e-13
rs36160927 C 0.108653 188644 0.0276363 0.00383867 6.06732e-13
rs36141366 C 0.108641 188644 0.0277516 0.00384085 5.01627e-13
rs36183468 A 0.108638 188644 0.0277474 0.00384093 5.06195e-13
rs187765735 C 0.108317 188644 0.0276524 0.00384991 6.86426e-13
rs113416679 T 0.109723 188644 0.0272326 0.003813 9.22889e-13
rs113668636 G 0.109723 188644 0.0272326 0.003813 9.22889e-13
rs111327693 C 0.106982 188644 0.0269475 0.0038705 3.35906e-12
rs112109989 A 0.109926 188644 0.0274653 0.00380992 5.66166e-13
rs182426931 A 0.109932 188644 0.0274719 0.00380984 5.58453e-13
rs528678918 G 0.111031 188644 0.0276724 0.00380744 3.66265e-13
rs186699996 A 0.10975 188644 0.0274226 0.00381345 6.45496e-13
rs35928763 C 0.121368 188644 0.0228318 0.00365424 4.16592e-10
rs138563993 C 0.109906 188644 0.0273893 0.00381041 6.59827e-13
rs148414853 G 0.109925 188644 0.0274644 0.00380994 5.67304e-13
rs144374061 C 0.110033 188644 0.027517 0.00380906 5.06352e-13
rs184211297 T 0.0914355 188644 0.0300906 0.00430616 2.80136e-12
rs537227121 G 0.0910752 188644 0.0301787 0.00431095 2.55946e-12
rs544084127 G 0.0854974 188644 0.0287438 0.00446585 1.22658e-10
rs540241151 C 0.0941886 188644 0.0290738 0.00421924 5.56649e-12
rs377037981 T 0.0952824 188644 0.029238 0.00421128 3.85681e-12
rs532534064 C 0.0943953 188644 0.0295918 0.00421325 2.17074e-12
rs571501019 A 0.107407 188644 0.0272785 0.0039882 7.95406e-12
rs145189440 A 0.109695 188644 0.0276724 0.00381894 4.30633e-13
rs112915434 T 0.10972 188644 0.0272362 0.00381296 9.16142e-13
rs59063489 T 0.109718 188644 0.0272519 0.003813 8.89595e-13
rs138889603 A 0.109238 188644 0.0273 0.00382241 9.224e-13
rs57174841 T 0.109725 188644 0.0272415 0.00381299 9.0714e-13
rs60976155 A 0.109725 188644 0.0272411 0.00381299 9.07815e-13
rs60652718 C 0.109723 188644 0.0272567 0.00381303 8.81756e-13
rs60475844 G 0.109496 188644 0.0271804 0.00381968 1.11597e-12
rs57383610 T 0.109495 188644 0.027198 0.00381971 1.07967e-12
rs58742874 G 0.109479 188644 0.0272186 0.00381957 1.03632e-12
rs112200974 T 0.1095 188644 0.02736 0.00381748 7.69135e-13
rs147347924 C 0.106003 188644 0.0274252 0.00390652 2.22046e-12
rs148436310 G 0.10593 188644 0.027367 0.00390859 2.53586e-12
rs150572778 C 0.106064 188644 0.0274567 0.00390471 2.04747e-12
rs6729082 T 0.109927 188644 0.0274783 0.0038097 5.50537e-13
rs6757673 G 0.109766 188644 0.0273511 0.00381337 7.39468e-13
rs111522094 A 0.109927 188644 0.0274799 0.00380968 5.48606e-13
rs6729753 A 0.109964 188644 0.0274612 0.00380961 5.68176e-13
rs200900106 TAGA 0.0770985 188644 0.0264205 0.00471409 2.09052e-08
rs568089741 AAACT 0.077081 188644 0.0264271 0.00471427 2.07626e-08
rs58653330 C 0.109718 188644 0.0272515 0.003813 8.90191e-13
rs60398980 G 0.109974 188644 0.0275006 0.0038096 5.26637e-13
rs61503840 G 0.10972 188644 0.0272358 0.00381296 9.16738e-13
rs148784765 G 0.10972 188644 0.027236 0.00381296 9.16494e-13
rs141243592 C 0.110071 188644 0.0274187 0.00380913 6.12654e-13
rs143206829 G 0.109452 188644 0.0272757 0.0038181 9.1119e-13
rs111814489 G 0.109495 188644 0.0271934 0.00381888 1.07703e-12
rs112565859 C 0.109772 188644 0.0272972 0.00381256 8.1074e-13
rs147721155 C 0.109859 188644 0.0274227 0.00381124 6.25886e-13
rs111590944 T 0.109697 188644 0.0272399 0.0038137 9.18796e-13
2:209629201_GACAA_G G 0.101426 188644 0.0284582 0.00401654 1.39279e-12
rs139462058 A 0.109932 188644 0.0274746 0.00380965 5.54124e-13
rs73070251 A 0.10972 188644 0.027236 0.00381296 9.16494e-13
rs111940852 C 0.109692 188644 0.0271902 0.00381381 1.0116e-12
rs112740835 T 0.109692 188644 0.0271902 0.00381381 1.0116e-12
rs146667026 C 0.125853 188644 0.0258101 0.00362383 1.06513e-12
rs201764861 TGACA 0.104647 188644 0.0274944 0.00394391 3.14914e-12
rs142416123 T 0.109931 188644 0.0274881 0.00380964 5.39737e-13
rs188987009 A 0.109777 188644 0.0274094 0.00381317 6.59506e-13
rs140845707 A 0.1292 188644 0.0222115 0.00357059 4.96059e-10
rs139761445 C 0.121419 188644 0.0229296 0.00365282 3.45394e-10
rs140728080 A 0.109931 188644 0.0274866 0.00380965 5.41385e-13
rs147023606 C 0.109712 188644 0.0272547 0.00381319 8.87134e-13
rs112120099 C 0.109718 188644 0.0272516 0.003813 8.89954e-13
rs145066379 T 0.109625 188644 0.0272177 0.00381489 9.74167e-13
rs113877619 C 0.10972 188644 0.0272358 0.00381296 9.16738e-13
2:209631026_CTA_C C 0.111034 188644 0.0274599 0.00380532 5.3669e-13
rs73070258 C 0.109657 188644 0.0271698 0.00381476 1.06535e-12
rs73070260 C 0.10972 188644 0.0272361 0.00381296 9.16177e-13
rs78897632 C 0.107969 188644 0.0275408 0.00386085 9.82994e-13
rs74357542 C 0.108059 188644 0.027563 0.0038591 9.20903e-13
rs73070262 T 0.108114 188644 0.0275867 0.00385863 8.75048e-13
rs73070263 G 0.109724 188644 0.0272536 0.00381292 8.85569e-13
rs73070266 C 0.10963 188644 0.0272358 0.00381485 9.40661e-13
rs73070267 G 0.109724 188644 0.0272802 0.00381293 8.41909e-13
rs73070269 G 0.109724 188644 0.0272802 0.00381293 8.41909e-13
rs73070270 G 0.109723 188644 0.0272676 0.00381284 8.61361e-13
rs75229076 C 0.109716 188644 0.0272873 0.00381302 8.31486e-13
2:209632224_GTTTT_G G 0.0970894 188644 0.0281318 0.004152 1.2435e-11
rs73070271 T 0.109627 188644 0.027239 0.0038148 9.34324e-13
rs796268691 TA 0.0847876 188644 0.0291329 0.0045521 1.55852e-10
rs111803981 G 0.109722 188644 0.0272627 0.00381284 8.69403e-13
rs60861613 G 0.110639 188644 0.0272183 0.00380284 8.25468e-13
rs73070274 T 0.109913 188644 0.027357 0.00380988 6.97018e-13
2:209634343_TTCAGAAGCACCTTTATATGATTTGATGTTTC_T T 0.108181 188644 0.0273434 0.00385732 1.3586e-12
rs73070275 A 0.109905 188644 0.0273647 0.00380999 6.87743e-13
rs763163246 CT 0.109798 188644 0.0272778 0.00381236 8.39233e-13
rs11892380 A 0.109903 188644 0.0273639 0.00380999 6.88741e-13
rs35878684 C 0.109903 188644 0.0273639 0.00380999 6.88741e-13
rs11897484 G 0.109903 188644 0.0273639 0.00380999 6.88741e-13
rs1533497 G 0.109903 188644 0.0273639 0.00380999 6.88741e-13
rs149850049 CAGTT 0.109185 188644 0.0274407 0.00383105 7.93857e-13
rs61658163 A 0.109907 188644 0.027358 0.00380987 6.95486e-13
rs73070283 T 0.109811 188644 0.0273293 0.00381182 7.54752e-13
rs115347728 C 0.108358 188644 0.0273251 0.00384625 1.21312e-12
rs140209626 ATTAAT 0.106611 188644 0.027738 0.00389716 1.10301e-12
rs75032407 G 0.109618 188644 0.0275342 0.00381868 5.59931e-13
rs78790632 C 0.109907 188644 0.027358 0.00380987 6.95486e-13
rs80247586 A 0.109617 188644 0.0275108 0.00381737 5.75232e-13
rs149055333 AAAAG 0.109803 188644 0.0267655 0.00382674 2.67388e-12
rs2030169 C 0.109909 188644 0.0273712 0.00380983 6.77697e-13
rs1969303 A 0.109909 188644 0.0273712 0.00380983 6.77697e-13
rs73070284 T 0.109909 188644 0.0273712 0.00380983 6.77697e-13
rs16841739 C 0.109909 188644 0.0273712 0.00380983 6.77697e-13
rs16841741 G 0.110131 188644 0.0274837 0.00380728 5.26771e-13
rs73071845 G 0.109813 188644 0.0273424 0.00381179 7.35765e-13
rs16841745 A 0.109909 188644 0.0273712 0.00380983 6.77697e-13
rs16841749 G 0.109909 188644 0.0273712 0.00380983 6.77697e-13
rs78916122 G 0.109909 188644 0.0273712 0.00380983 6.77697e-13
rs115425130 T 0.109837 188644 0.0274621 0.00381192 5.85745e-13
rs112989867 A 0.109914 188644 0.0273942 0.00380988 6.48844e-13
rs147452636 T 0.110736 188644 0.0266477 0.00380085 2.37458e-12
rs369644981 T 0.109996 188644 0.0273584 0.00380938 6.90268e-13
rs568031854 C 0.109722 188644 0.0274767 0.00381579 6.00909e-13
rs143877432 C 0.107778 188644 0.0279373 0.00386384 4.83254e-13
rs150025146 G 0.107778 188644 0.0279373 0.00386384 4.83254e-13
rs147556910 A 0.107784 188644 0.0279667 0.00386379 4.56599e-13
rs111780753 C 0.110003 188644 0.0274944 0.00381536 5.77399e-13
rs146099328 C 0.107664 188644 0.0275185 0.00386472 1.07968e-12
rs115488691 T 0.10768 188644 0.027509 0.00386476 1.09958e-12
rs114842211 C 0.10768 188644 0.027509 0.00386476 1.09958e-12
rs570855609 A 0.107637 188644 0.0275065 0.00386561 1.11757e-12
2:209638857_AAATT_A A 0.090598 188644 0.0277273 0.00431996 1.38022e-10
rs537999292 A 0.104652 188644 0.0277049 0.00394745 2.25111e-12
rs190064347 G 0.104781 188644 0.0277198 0.00394433 2.1059e-12
rs576760381 C 0.109131 188644 0.0277133 0.00382842 4.5426e-13
rs547889186 C 0.109863 188644 0.0274601 0.00381158 5.85195e-13
rs201354912 AG 0.10762 188644 0.0281329 0.00387336 3.79548e-13
rs145485924 C 0.107483 188644 0.0281166 0.00387643 4.08551e-13
rs543531368 G 0.107558 188644 0.0281735 0.00387458 3.57257e-13
rs563738643 T 0.100269 188644 0.0292309 0.00407328 7.19065e-13
rs529217708 G 0.0729805 188644 0.0322215 0.00484249 2.86157e-11
rs7608380 G 0.0788704 188644 0.0286491 0.00462735 5.98128e-10
rs7581807 G 0.0789001 188644 0.0286549 0.00462597 5.8646e-10
2:209640759_CA_C C 0.0923895 188644 0.0281819 0.00422771 2.63605e-11
rs113180098 T 0.110061 188644 0.0274721 0.00380855 5.48258e-13
2:209641042_AT_A A 0.105864 188644 0.0279574 0.00392338 1.03816e-12
rs73071857 T 0.109912 188644 0.0273936 0.00381039 6.54232e-13
rs16841752 G 0.109923 188644 0.0273947 0.00381007 6.49968e-13
rs73071859 T 0.109824 188644 0.0273723 0.00381209 6.97709e-13
rs10497910 A 0.109939 188644 0.0273967 0.00381008 6.47445e-13
rs73071861 C 0.109825 188644 0.0273718 0.00381209 6.98323e-13
rs73071862 G 0.109825 188644 0.027372 0.00381209 6.97998e-13
rs73071863 A 0.109921 188644 0.0274005 0.00381013 6.43276e-13
rs112187185 G 0.109923 188644 0.0274025 0.00381014 6.40853e-13
rs111816096 C 0.109922 188644 0.0274011 0.00381014 6.42568e-13
rs73071867 G 0.109906 188644 0.0274034 0.00381071 6.44823e-13
rs73071869 C 0.1098 188644 0.0273407 0.00381265 7.46941e-13
rs11896599 A 0.109871 188644 0.027375 0.00381172 6.905e-13
rs77232297 T 0.109823 188644 0.0274379 0.00381556 6.45339e-13
rs74908289 T 0.109771 188644 0.027405 0.00381607 6.92221e-13
rs73071872 C 0.109607 188644 0.0275854 0.00381835 5.05075e-13
rs7557376 C 0.110047 188644 0.0274645 0.00381803 6.34439e-13
rs113434345 G 0.0820503 188644 0.0291262 0.00436004 2.39164e-11
rs139976161 T 0.0822468 188644 0.0290811 0.00435073 2.32846e-11
rs115823494 T 0.0825862 188644 0.028521 0.00434863 5.44503e-11
2:209656016_AT_A A 0.0825842 188644 0.0287262 0.00435126 4.07239e-11
rs76571384 G 0.0828531 188644 0.0288242 0.00433801 3.04903e-11
rs978469 C 0.0829796 188644 0.0287537 0.00433176 3.19099e-11
rs75258610 G 0.0832185 188644 0.0287082 0.00432575 3.21905e-11
rs75591687 T 0.0826545 188644 0.0288635 0.00433913 2.90118e-11
rs113461833 A 0.0823524 188644 0.0284794 0.00435037 5.90799e-11
rs77755740 T 0.0819032 188644 0.0281262 0.00435981 1.11203e-10
rs7652234 G 0.0408363 188644 0.0386629 0.00610751 2.45112e-10
rs1623905 T 0.200287 188644 -0.0172553 0.00301348 1.02966e-08
rs2683545 T 0.190664 188644 0.0169063 0.00306838 3.59577e-08
rs73035969 A 0.0218772 188644 0.0454557 0.00815935 2.53621e-08
rs747312 C 0.436041 188644 0.0135863 0.00241792 1.92325e-08
rs1865715 G 0.465805 188644 0.0133284 0.00240999 3.1978e-08
rs4452272 C 0.476719 188644 0.0131321 0.00238932 3.88617e-08
rs4131483 T 0.476866 188644 0.0131522 0.00238937 3.7078e-08
rs6550885 G 0.479612 188644 0.0133081 0.00239037 2.58909e-08
rs6550887 T 0.476372 188644 0.0130269 0.0023892 4.9759e-08
rs6793060 G 0.477635 188644 0.0130416 0.00238919 4.80563e-08
rs7641144 G 0.476799 188644 0.0132432 0.00238911 2.97487e-08
rs2362754 C 0.476001 188644 0.0132258 0.00238906 3.09882e-08
rs11928551 T 0.47342 188644 0.0131726 0.00238703 3.42566e-08
rs9812637 A 0.47323 188644 0.0132942 0.00238676 2.55132e-08
rs4858628 G 0.47828 188644 0.0136831 0.00240974 1.36263e-08
rs1984874 T 0.464284 188644 0.0141979 0.00241448 4.10161e-09
rs1984870 T 0.464156 188644 0.014251 0.00241517 3.62752e-09
rs9837650 A 0.467267 188644 0.0138846 0.00241321 8.75107e-09
rs2362756 T 0.467292 188644 0.0136285 0.00241703 1.71748e-08
rs2362757 T 0.467225 188644 0.0136069 0.00241721 1.81304e-08
rs78864109 A 0.0425609 188644 0.0333474 0.00599304 2.63469e-08
rs116781404 T 0.0447934 188644 0.0315826 0.00577182 4.45891e-08
rs116113836 A 0.0446188 188644 0.0337891 0.00579232 5.43884e-09
3:48814321_AT_A A 0.0444389 188644 0.0341345 0.00581579 4.38432e-09
rs137997194 G 0.0446154 188644 0.0338008 0.00579257 5.38106e-09
rs149178804 A 0.0445581 188644 0.0340193 0.00579537 4.36289e-09
rs116626829 C 0.0456044 188644 0.0339387 0.00572793 3.12602e-09
rs7432782 C 0.0447196 188644 0.0337447 0.00578834 5.5591e-09
rs148046314 A 0.0447593 188644 0.0336402 0.00578611 6.11093e-09
rs114970491 T 0.0447872 188644 0.0334179 0.00578285 7.53526e-09
rs79875185 G 0.0448721 188644 0.0331614 0.00578083 9.68286e-09
3:49072093_GT_G G 0.0441923 188644 0.0350593 0.00591551 3.09666e-09
rs114353727 G 0.0436428 188644 0.0345616 0.00590703 4.89629e-09
rs148923907 T 0.0442935 188644 0.0343705 0.00583331 3.81967e-09
rs138958327 T 0.0442122 188644 0.0346331 0.00583705 2.97378e-09
rs35713889 T 0.0447616 188644 0.0339876 0.00577953 4.09278e-09
rs4536858 A 0.377702 188644 -0.0135961 0.00246337 3.40763e-08
rs4308307 C 0.377848 188644 -0.0135204 0.00246319 4.04784e-08
rs11715581 C 0.377733 188644 -0.0135729 0.00246335 3.59404e-08
rs138653738 T 0.0446504 188644 0.034476 0.00578914 2.60082e-09
rs5848864 T 0.377848 188644 -0.013528 0.00246203 3.91962e-08
rs12490393 C 0.377724 188644 -0.0135999 0.0024634 3.3795e-08
rs528362127 C 0.406525 188644 -0.0141241 0.00248283 1.28194e-08
rs4955418 A 0.377891 188644 -0.0135766 0.00246204 3.50463e-08
rs4955419 T 0.378101 188644 -0.0134581 0.0024617 4.5831e-08
rs4499638 C 0.377881 188644 -0.0135425 0.00246259 3.81806e-08
rs543158428 CA 0.215995 188644 -0.0197848 0.00296614 2.5611e-11
rs7617480 A 0.225507 188644 -0.018984 0.00285737 3.06417e-11
rs9586 C 0.221041 188644 -0.0193701 0.00288077 1.77379e-11
rs13084037 G 0.225407 188644 -0.0191313 0.00285818 2.18444e-11
rs9831648 G 0.225542 188644 -0.0190973 0.00285774 2.35315e-11
rs9834003 T 0.268465 188644 -0.0186422 0.00269398 4.53292e-12
3:49218776_GAA_G GAA 0.218801 188644 -0.0185707 0.00293397 2.46443e-10
rs4955421 G 0.268452 188644 -0.0186718 0.00269404 4.19843e-12
rs7631586 A 0.265984 188644 -0.019308 0.00270149 8.89159e-13
rs4955423 G 0.268469 188644 -0.0186773 0.00269398 4.13394e-12
rs7432077 T 0.268202 188644 -0.0186392 0.00269498 4.65114e-12
rs6446256 A 0.268447 188644 -0.0186871 0.002694 4.0307e-12
rs7429661 G 0.26835 188644 -0.018746 0.00269418 3.46303e-12
rs11130183 A 0.268582 188644 -0.0186955 0.0026941 3.94933e-12
rs11130184 C 0.378209 188644 -0.0134274 0.00246123 4.88797e-08
rs6794924 G 0.37883 188644 -0.0134757 0.00246316 4.48349e-08
rs6808036 T 0.268668 188644 -0.0186433 0.00269376 4.5014e-12
rs148440594 G 0.26844 188644 -0.0187112 0.00269324 3.73111e-12
rs6769821 G 0.267226 188644 -0.0191028 0.00269626 1.396e-12
rs4955439 T 0.268257 188644 -0.0187482 0.00269342 3.39566e-12
rs9867285 A 0.268262 188644 -0.0187454 0.0026934 3.41977e-12
3:49249780_TA_T TA 0.268852 188644 -0.0187055 0.00272293 6.45817e-12
rs147681743 G 0.292827 188644 -0.0189887 0.00275045 5.0771e-12
rs6446257 C 0.268267 188644 -0.0187478 0.00269348 3.40316e-12
3:49255075_TAA_T TAA 0.275741 188644 -0.0196461 0.00268658 2.62902e-13
rs2082923 T 0.268425 188644 -0.018709 0.00269311 3.74328e-12
rs4955427 T 0.265607 188644 -0.0192936 0.00270197 9.32916e-13
rs2099526 G 0.268243 188644 -0.0187498 0.0026937 3.39881e-12
rs7619016 C 0.268059 188644 -0.0188139 0.0026941 2.89122e-12
rs11130186 A 0.268219 188644 -0.0187635 0.00269382 3.28603e-12
rs10154992 C 0.268264 188644 -0.0188009 0.0026939 2.9811e-12
3:49276724_CT_C CT 0.268202 188644 -0.0189858 0.00270872 2.40546e-12
rs12637346 A 0.268216 188644 -0.0187799 0.0026941 3.16262e-12
rs4955443 T 0.268222 188644 -0.0187783 0.00269408 3.1754e-12
rs4384984 T 0.268283 188644 -0.0188083 0.00269633 3.05769e-12
3:49296979_CA_C CA 0.277711 188644 -0.019012 0.00269445 1.71983e-12
rs7626076 G 0.268064 188644 -0.0188314 0.00269463 2.7876e-12
rs4955417 T 0.26824 188644 -0.0187973 0.00269426 3.0301e-12
rs11130187 T 0.26823 188644 -0.0188078 0.00269444 2.95697e-12
rs6809851 C 0.268874 188644 -0.0189364 0.00269506 2.12704e-12
rs143756010 T 0.0441141 188644 0.0352269 0.00584835 1.71113e-09
3:49315575_CT_C CT 0.256275 188644 -0.0194743 0.00279369 3.1616e-12
rs6778080 T 0.26795 188644 -0.0189794 0.00269611 1.93545e-12
rs4955414 C 0.267931 188644 -0.0189448 0.00269614 2.12243e-12
rs9811047 A 0.258944 188644 -0.0181353 0.00272318 2.75291e-11
rs11710434 T 0.257366 188644 -0.0183305 0.00273717 2.13512e-11
rs149972755 T 0.0350198 188644 0.0370437 0.00652564 1.37564e-08
rs11130189 C 0.266377 188644 -0.018439 0.0027526 2.1077e-11
rs9881860 A 0.257196 188644 -0.0183233 0.00273762 2.19001e-11
rs377577076 GT 0.291545 188644 -0.0170137 0.00280681 1.3505e-09
rs9860285 G 0.256971 188644 -0.0183793 0.00273846 1.93117e-11
rs11720542 A 0.256865 188644 -0.0183634 0.00273968 2.05095e-11
rs139015750 A 0.259495 188644 -0.0181893 0.00273202 2.78654e-11
rs13088309 A 0.258959 188644 -0.0181411 0.00272373 2.73856e-11
3:49368752_CA_C CA 0.252865 188644 -0.018365 0.00279406 4.94857e-11
rs6809204 C 0.258749 188644 -0.0181637 0.00272429 2.61209e-11
rs4955430 G 0.258964 188644 -0.0181631 0.00272423 2.61366e-11
rs9834535 A 0.259514 188644 -0.0181244 0.00272617 2.97283e-11
rs6784203 C 0.258748 188644 -0.018164 0.00272479 2.63198e-11
rs6774724 G 0.259331 188644 -0.0179943 0.0027254 4.05496e-11
rs4955424 A 0.25724 188644 -0.0183413 0.00273841 2.12186e-11
rs4955425 A 0.258761 188644 -0.0181382 0.00272484 2.81022e-11
3:49383260_CAA_C CAA 0.275267 188644 -0.0177497 0.00268857 4.06936e-11
rs4955440 T 0.258757 188644 -0.0181115 0.00272545 3.0337e-11
3:49392086_ATTTTTTT_A ATTTTTTT 0.25723 188644 -0.0180239 0.00273469 4.38544e-11
rs11720657 A 0.258677 188644 -0.0179827 0.00272452 4.11368e-11
rs6790105 C 0.258746 188644 -0.0178994 0.00272443 5.0462e-11
rs774884827 GGCC 0.299437 188644 -0.0175807 0.00264831 3.1779e-11
rs3448 T 0.258585 188644 -0.0179419 0.00272424 4.53004e-11
rs892974 C 0.259232 188644 -0.0180512 0.00272536 3.51882e-11
rs974495 T 0.25885 188644 -0.0176164 0.00272443 1.00803e-10
rs6446262 T 0.258485 188644 -0.01794 0.00272431 4.55523e-11
rs11130190 T 0.258659 188644 -0.0179413 0.00272383 4.50577e-11
rs9812360 T 0.258477 188644 -0.0179398 0.00272428 4.55602e-11
rs554495724 C 0.200343 188644 -0.0209916 0.00314788 2.59175e-11
rs6796147 G 0.258739 188644 -0.0178857 0.00272375 5.16196e-11
rs11719762 G 0.258739 188644 -0.0178857 0.00272375 5.16196e-11
rs4955413 A 0.258667 188644 -0.0179659 0.0027238 4.23856e-11
rs6769744 C 0.258739 188644 -0.0178857 0.00272375 5.16196e-11
rs6775069 A 0.258739 188644 -0.0178857 0.00272375 5.16196e-11
rs9847585 T 0.258739 188644 -0.0178859 0.00272375 5.1595e-11
rs71077801 G 0.2777 188644 -0.0184395 0.002785 3.57673e-11
rs55897702 G 0.322896 188644 -0.018458 0.00280956 5.05426e-11
rs111761769 CA 0.253054 188644 0.018682 0.00278856 2.09686e-11
3:49423141_GT_G G 0.258262 188644 0.0179882 0.00272813 4.30401e-11
3:49423675_ATT_A ATT 0.258307 188644 -0.0178508 0.00272806 6.02814e-11
rs62259943 G 0.258503 188644 0.0179483 0.00272423 4.45779e-11
rs9842132 A 0.258661 188644 0.0179564 0.00272388 4.34381e-11
rs62259944 A 0.258172 188644 0.0179971 0.00272538 4.02632e-11
rs10155014 C 0.25872 188644 -0.0179057 0.0027239 4.92542e-11
rs11409407 GT 0.258765 188644 0.018012 0.0027242 3.80586e-11
rs6785045 C 0.258648 188644 0.0179828 0.00272389 4.0705e-11
rs9861027 T 0.258648 188644 0.0179845 0.00272389 4.05387e-11
rs56127630 G 0.258648 188644 0.0179844 0.00272389 4.05462e-11
rs7648995 T 0.258648 188644 0.0179844 0.00272389 4.05462e-11
rs2140270 G 0.258651 188644 0.0179905 0.00272388 3.99334e-11
rs2177268 T 0.258648 188644 0.0179844 0.00272389 4.05462e-11
rs62259947 C 0.258507 188644 0.0179883 0.00272433 4.0441e-11
rs9757181 A 0.258713 188644 -0.0179016 0.00272386 4.97226e-11
rs11715060 A 0.258722 188644 -0.0179195 0.0027238 4.75314e-11
rs9817807 A 0.258648 188644 0.0179829 0.00272389 4.06963e-11
rs13096474 T 0.260075 188644 -0.0179154 0.00272279 4.72331e-11
rs13061396 T 0.258716 188644 -0.0179049 0.00272394 4.93791e-11
rs6446268 A 0.268954 188644 0.018703 0.00272842 7.15875e-12
rs73088137 A 0.258386 188644 0.0179071 0.0027245 4.95686e-11
rs940045 G 0.25864 188644 -0.0178906 0.002724 5.1205e-11
rs7620024 A 0.258563 188644 0.017956 0.00272411 4.36515e-11
rs7638750 T 0.259737 188644 0.0180705 0.00272325 3.23933e-11
rs1464569 A 0.258919 188644 -0.0179436 0.00272358 4.46307e-11
rs8897 T 0.258819 188644 0.0179669 0.00272351 4.20763e-11
rs114877151 T 0.034997 188644 0.0376636 0.00650474 7.04224e-09
rs773408258 GA 0.263427 188644 -0.0184978 0.00274684 1.65279e-11
rs7643227 G 0.219696 188644 0.0209936 0.00314314 2.4095e-11
rs6446275 G 0.258578 188644 0.0180027 0.00272425 3.89683e-11
rs77648866 A 0.256877 188644 0.0182989 0.00273019 2.05544e-11
rs62259933 A 0.258587 188644 0.0179964 0.00272423 3.95761e-11
rs6805609 C 0.258449 188644 0.0180156 0.00272462 3.79713e-11
rs7619789 T 0.258603 188644 -0.0178925 0.00272455 5.14258e-11
rs34914972 A 0.289591 188644 -0.0179457 0.00269002 2.54428e-11
rs9654010 C 0.258573 188644 0.0180017 0.00272422 3.90491e-11
rs748885636 AGGACT 0.258541 188644 -0.0179268 0.00272528 4.78138e-11
rs372146526 CT 0.24382 188644 0.0162717 0.00292284 2.59372e-08
3:49482929_CT_C C 0.305339 188644 0.0163016 0.0027014 1.59769e-09
rs57273516 A 0.258719 188644 -0.0180041 0.002724 3.86758e-11
rs138084484 T 0.258388 188644 0.0180027 0.00272469 3.92552e-11
rs11923032 T 0.258648 188644 -0.0179228 0.00272418 4.74335e-11
rs369653117 C 0.307378 188644 -0.0171285 0.00279786 9.25802e-10
rs4855869 T 0.25877 188644 -0.0179703 0.00272456 4.24497e-11
rs113741748 A 0.258572 188644 0.0180019 0.00272421 3.90262e-11
rs2329025 G 0.258643 188644 -0.0179243 0.00272418 4.7253e-11
rs1106620 A 0.258571 188644 0.0180022 0.00272422 3.90032e-11
rs370800908 CT 0.256334 188644 0.018518 0.00276411 2.0981e-11
rs9860055 T 0.25865 188644 0.0179929 0.00272426 3.99379e-11
rs7613491 C 0.258391 188644 0.0179915 0.00272467 4.03484e-11
rs7647973 A 0.258447 188644 0.0179577 0.0027246 4.38155e-11
rs371637990 CT 0.248615 188644 0.0175374 0.00282695 5.52818e-10
3:49512839_CT_C C 0.269507 188644 0.0181866 0.00277066 5.25154e-11
rs9809237 G 0.258636 188644 -0.0179148 0.00272415 4.83537e-11
rs7355800 T 0.258561 188644 0.0179946 0.00272419 3.97274e-11
rs72934271 G 0.25898 188644 0.0180013 0.0027262 4.03744e-11
rs7653505 G 0.0403284 188644 -0.035966 0.00623818 8.15598e-09
rs7622786 A 0.258633 188644 -0.0179146 0.00272414 4.8367e-11
rs1009051 G 0.258633 188644 -0.0179146 0.00272414 4.8367e-11
rs62261183 T 0.258562 188644 0.0179938 0.00272419 3.98107e-11
rs6783003 C 0.258376 188644 0.0179797 0.00272464 4.15211e-11
rs367871714 GT 0.244012 188644 0.018741 0.00286624 6.22829e-11
rs4855858 G 0.258636 188644 -0.0179112 0.0027241 4.87435e-11
rs7374731 C 0.258643 188644 -0.0179324 0.00272408 4.62515e-11
rs7651372 T 0.258381 188644 0.0179889 0.00272458 4.05544e-11
rs3870339 T 0.259365 188644 -0.0180667 0.00272383 3.30165e-11
rs372737560 CT 0.314782 188644 -0.0180052 0.00264949 1.08077e-11
rs74471041 G 0.25823 188644 0.018028 0.00272502 3.70676e-11
rs35262532 A 0.264324 188644 -0.0183448 0.00275193 2.63265e-11
rs149273410 T 0.258051 188644 0.0180249 0.00272548 3.76382e-11
rs7644148 A 0.25823 188644 0.018028 0.00272502 3.70676e-11
rs11405695 GT 0.257859 188644 0.0180612 0.00273001 3.70481e-11
rs3905330 A 0.258413 188644 -0.0179755 0.00272494 4.21609e-11
rs759629469 A 0.313537 188644 0.0158706 0.00276933 1.00091e-08
rs9871024 C 0.258607 188644 0.0179622 0.00272412 4.29928e-11
rs13322887 A 0.258581 188644 0.0179665 0.00272413 4.25428e-11
3:49560543_TC_T T 0.258252 188644 0.0180377 0.00272501 3.61822e-11
rs775706081 A 0.258512 188644 0.018003 0.00272507 3.94745e-11
rs115435316 A 0.0351676 188644 0.0371397 0.00648949 1.04784e-08
rs12583 T 0.258587 188644 0.0179296 0.00272418 4.66467e-11
rs4052546 G 0.258519 188644 -0.0179067 0.00272478 4.98376e-11
rs1982861 A 0.258673 188644 -0.0178343 0.00272395 5.87605e-11
rs4855853 T 0.258676 188644 -0.0178326 0.00272394 5.89981e-11
rs4855838 A 0.258676 188644 -0.0178326 0.00272394 5.90091e-11
rs10865956 C 0.258941 188644 -0.0177554 0.00272435 7.17736e-11
rs4855837 T 0.258678 188644 -0.0178309 0.00272392 5.92261e-11
rs3866330 T 0.25875 188644 -0.0177509 0.00272387 7.20069e-11
rs11130204 A 0.258679 188644 -0.0178299 0.00272391 5.93665e-11
rs3870341 A 0.25922 188644 -0.0176644 0.00272436 8.96168e-11
rs62261249 C 0.258433 188644 0.0177837 0.00272471 6.73519e-11
rs7625857 C 0.2588 188644 -0.0177022 0.00272383 8.10411e-11
rs9862534 T 0.258815 188644 -0.0177293 0.00272397 7.60198e-11
rs4241407 G 0.258784 188644 -0.0178429 0.0027241 5.76722e-11
rs2312462 T 0.258723 188644 -0.0177919 0.00272414 6.54143e-11
rs11928090 G 0.258822 188644 -0.0177618 0.0027244 7.06965e-11
rs1532204 C 0.160221 188644 -0.0196731 0.00325731 1.547e-09
rs6797299 G 0.160222 188644 -0.0196744 0.0032573 1.54312e-09
rs11130207 T 0.160239 188644 -0.019627 0.00325707 1.68413e-09
rs11130208 G 0.160222 188644 -0.019676 0.0032573 1.53825e-09
rs71080535 G 0.178346 188644 -0.0201424 0.00326092 6.5505e-10
rs6446284 A 0.160222 188644 -0.0196764 0.00325729 1.53725e-09
rs758080259 ATTGGAAAAGGTATGAAATGCTTTCTGCATC 0.160314 188644 -0.0195068 0.00325668 2.10499e-09
rs34890793 C 0.160282 188644 -0.0195838 0.00325709 1.8284e-09
rs34680713 A 0.181114 188644 -0.0197738 0.00328342 1.72237e-09
rs7629322 C 0.160283 188644 -0.0195846 0.0032571 1.82562e-09
rs34989545 G 0.1603 188644 -0.0196012 0.00326967 2.04042e-09
rs9869120 T 0.160223 188644 -0.01968 0.00325731 1.52679e-09
rs9869256 T 0.160038 188644 -0.0197026 0.0032587 1.48628e-09
rs6446285 G 0.160038 188644 -0.0197038 0.00325872 1.4831e-09
3:49628155_CATA_C C 0.160081 188644 0.0195916 0.00325968 1.85545e-09
rs2329022 T 0.193341 188644 -0.0195047 0.00331532 4.03091e-09
rs1491983 G 0.160078 188644 -0.0196869 0.0032594 1.54372e-09
rs4241405 C 0.16006 188644 -0.0197125 0.00325942 1.47054e-09
rs11130211 C 0.160073 188644 -0.0197264 0.00325941 1.43209e-09
rs12637313 A 0.160067 188644 -0.0197132 0.00325944 1.46897e-09
rs7646288 G 0.188548 188644 -0.0179095 0.00324604 3.44628e-08
rs11721148 G 0.160075 188644 -0.0197286 0.00325943 1.42619e-09
rs2029591 T 0.160069 188644 -0.0197169 0.00325947 1.45919e-09
rs1463728 T 0.160092 188644 -0.0197472 0.00325958 1.37912e-09
rs9866749 A 0.29487 188644 -0.0173623 0.0026844 9.96381e-11
rs1352889 T 0.176196 188644 -0.018898 0.00313639 1.68993e-09
rs4855849 A 0.176189 188644 -0.0188897 0.00313642 1.71842e-09
rs4855848 C 0.176189 188644 -0.0188897 0.00313642 1.71842e-09
rs62262672 A 0.175959 188644 0.0190378 0.00313783 1.30426e-09
3:49656530_CTGAA_C CTGAA 0.175774 188644 -0.0191046 0.00314229 1.20542e-09
rs200789181 CT 0.17624 188644 -0.0190159 0.00313595 1.33154e-09
rs4855833 A 0.176247 188644 -0.019034 0.00313593 1.28447e-09
rs13096480 A 0.17624 188644 -0.0190238 0.00313597 1.31134e-09
rs62262673 T 0.174545 188644 0.0194071 0.00314814 7.07841e-10
rs2131108 G 0.17624 188644 -0.0190196 0.00313596 1.32206e-09
rs9883000 T 0.17624 188644 -0.0190161 0.00313597 1.33134e-09
rs1586827 T 0.176357 188644 -0.0189598 0.00313557 1.48125e-09
rs62262675 G 0.174448 188644 0.0194385 0.00314849 6.6758e-10
rs9824435 C 0.176078 188644 -0.0190367 0.00313717 1.29668e-09
rs9830730 G 0.176246 188644 -0.0190041 0.00313591 1.36246e-09
rs10623191 C 0.176274 188644 -0.0190244 0.00313634 1.31564e-09
rs2329021 G 0.176246 188644 -0.0190041 0.00313591 1.36246e-09
rs10452032 G 0.17626 188644 -0.0189963 0.00313588 1.38315e-09
rs6446286 A 0.176077 188644 -0.0192512 0.00313775 8.51358e-10
rs4855846 G 0.176263 188644 -0.0189969 0.0031358 1.38009e-09
rs1078341 A 0.176263 188644 -0.0189969 0.0031358 1.38011e-09
rs4855845 T 0.176348 188644 -0.0189916 0.00313596 1.39748e-09
rs6774202 T 0.17627 188644 -0.0190051 0.00313576 1.35741e-09
rs4855885 G 0.176163 188644 -0.0189345 0.00313643 1.57344e-09
rs13093525 C 0.176334 188644 -0.0190148 0.00313529 1.32375e-09
rs4855882 G 0.176102 188644 -0.0190515 0.0031369 1.25506e-09
rs3020779 T 0.176288 188644 -0.0189874 0.00313547 1.40081e-09
rs11130217 A 0.176332 188644 -0.0191494 0.00313532 1.01315e-09
rs1491985 G 0.176526 188644 -0.0191902 0.00313367 9.14993e-10
rs11709734 G 0.176522 188644 -0.0191828 0.00313367 9.28728e-10
rs12715437 T 0.1763 188644 -0.0191378 0.00313543 1.03831e-09
rs11720705 A 0.176007 188644 -0.0191956 0.00313797 9.54126e-10
rs7628207 T 0.17649 188644 -0.0191698 0.00313379 9.54567e-10
rs200287431 TGGCGGATCCAAA 0.174276 188644 0.0195972 0.00314978 4.92604e-10
rs9870858 C 0.176494 188644 -0.0191591 0.00313377 9.75011e-10
rs62262722 C 0.174718 188644 0.0193544 0.00314707 7.76466e-10
rs9849038 A 0.176532 188644 -0.0192194 0.0031337 8.63272e-10
rs77473999 C 0.175988 188644 0.0191616 0.00313743 1.01459e-09
rs7429338 T 0.175166 188644 -0.0186079 0.00318766 5.3086e-09
rs11391839 C 0.164746 188644 -0.0205168 0.00333082 7.30316e-10
rs763622663 AT 0.176389 188644 -0.0191327 0.00313557 1.05063e-09
rs6785593 T 0.17956 188644 -0.0185585 0.00313387 3.18746e-09
rs9835157 A 0.176321 188644 0.0191786 0.00313531 9.55625e-10
rs7621797 A 0.176318 188644 0.0191831 0.00313537 9.4765e-10
rs6804970 T 0.174304 188644 0.0191802 0.00314999 1.13856e-09
rs62262730 G 0.174371 188644 0.0191591 0.00314872 1.16921e-09
rs7652179 A 0.176195 188644 0.0192003 0.00314876 1.0779e-09
rs9870755 T 0.174561 188644 0.0192054 0.00314774 1.05396e-09
rs148383796 A 0.174276 188644 0.0191953 0.0031494 1.09711e-09
rs7613603 T 0.174564 188644 0.0191836 0.00314773 1.10049e-09
rs184219667 A 0.171386 188644 0.0191726 0.00319731 2.01995e-09
rs373797031 G 0.169889 188644 0.0196965 0.0032266 1.03365e-09
rs376938854 A 0.169854 188644 0.0197008 0.00322715 1.03195e-09
rs62260663 C 0.176356 188644 0.0191752 0.00313529 9.61899e-10
rs9829155 C 0.176359 188644 0.0191254 0.00313517 1.06085e-09
rs9836756 A 0.176329 188644 0.0191843 0.00313526 9.44089e-10
rs9851651 A 0.176332 188644 0.0191803 0.00313525 9.51656e-10
rs9851930 A 0.176332 188644 0.0191803 0.00313525 9.51656e-10
rs7620848 C 0.174571 188644 0.0192092 0.0031477 1.04545e-09
rs7637711 G 0.176444 188644 0.0192219 0.00313531 8.76205e-10
rs6809879 G 0.175304 188644 0.0194635 0.00314352 5.96645e-10
rs6790568 T 0.175116 188644 0.0195267 0.00314453 5.31865e-10
rs58339610 A 0.174833 188644 0.0189119 0.00314621 1.84704e-09
rs1799844 A 0.174305 188644 0.019101 0.00314923 1.31957e-09
rs28535523 T 0.174465 188644 0.019162 0.00314829 1.15644e-09
rs62260720 A 0.17634 188644 0.0190385 0.00313514 1.26085e-09
rs55997059 T 0.174832 188644 0.0187638 0.00314778 2.51236e-09
rs35129566 G 0.176634 188644 0.0188377 0.00313311 1.8308e-09
rs7649428 T 0.17663 188644 0.0188284 0.00313312 1.86482e-09
rs61557789 T 0.174604 188644 0.0189682 0.00314767 1.68255e-09
rs62260723 C 0.176314 188644 0.0190396 0.00313745 1.29359e-09
rs59684465 T 0.174407 188644 0.0188928 0.00314953 1.99395e-09
rs1996663 G 0.176501 188644 0.0187133 0.00313453 2.37597e-09
rs1996664 G 0.176495 188644 0.0187143 0.00313456 2.3722e-09
rs368456168 AAAAT 0.182955 188644 0.0191114 0.00311417 8.43062e-10
3:49884852_AAAGAG_A A 0.176519 188644 0.0190094 0.00314168 1.44475e-09
rs77941694 T 0.17414 188644 0.0189786 0.0031592 1.8886e-09
3:49886858_ACCATCCTGACTAACATGGTGAAACT_A A 0.157012 188644 0.0206633 0.00343304 1.75886e-09
rs59357103 A 0.167224 188644 0.0177191 0.00321838 3.68401e-08
rs3796386 A 0.426128 188644 0.0142743 0.00241194 3.2612e-09
rs11130222 T 0.426443 188644 0.0143158 0.00241192 2.93565e-09
rs2883059 C 0.426574 188644 0.0143526 0.00241185 2.67218e-09
rs952594 A 0.426611 188644 0.0143627 0.00241254 2.63151e-09
rs55692411 A 0.426783 188644 0.0143042 0.00241265 3.05609e-09
rs34654589 G 0.426692 188644 0.0143082 0.00241265 3.02572e-09
rs11712056 C 0.442002 188644 0.0140152 0.00240394 5.54767e-09
rs7627864 G 0.430245 188644 0.0151274 0.00240876 3.39001e-10
rs7615206 C 0.430235 188644 0.0150745 0.00240871 3.89943e-10
rs3774759 T 0.430266 188644 0.0150502 0.00240879 4.16588e-10
rs3733134 T 0.430359 188644 0.0150217 0.00240885 4.49723e-10
rs2352984 C 0.430651 188644 0.0151063 0.0024082 3.55213e-10
rs868891 G 0.430552 188644 0.0151023 0.00240817 3.58871e-10
rs11709573 T 0.430565 188644 0.0151006 0.00240815 3.60406e-10
rs35275715 G 0.429071 188644 0.014997 0.0024134 5.17514e-10
rs34034116 A 0.428903 188644 0.0150041 0.00241392 5.12125e-10
rs6774354 A 0.430521 188644 0.015064 0.00240901 4.0296e-10
rs13091525 T 0.11826 188644 0.0208995 0.00372282 1.98094e-08
rs7627910 C 0.461875 188644 0.0143219 0.00239609 2.27385e-09
3:49976144_TC_T T 0.252676 188644 0.0154284 0.00276115 2.30471e-08
rs7626952 G 0.436349 188644 0.0145719 0.00244752 2.62557e-09
3:49981907_CTT_C C 0.437317 188644 0.0141794 0.00240914 3.97072e-09
rs11721204 T 0.437415 188644 0.0140149 0.0024076 5.8543e-09
3:49983314_CAAAAAAA_C C 0.255034 188644 0.0152254 0.00275133 3.13745e-08
3:49984707_GGGGT_G G 0.323967 188644 0.0170715 0.00269501 2.38653e-10
rs7615318 T 0.253265 188644 0.0153853 0.00274733 2.14529e-08
rs11706185 A 0.446796 188644 0.0144309 0.00239933 1.80711e-09
rs71326904 T 0.253991 188644 0.015193 0.00274489 3.11646e-08
rs11709503 T 0.446764 188644 0.0144622 0.00239929 1.66592e-09
rs62262106 G 0.253991 188644 0.015193 0.00274489 3.11646e-08
rs35491931 A 0.251512 188644 0.0154316 0.00277423 2.66288e-08
rs13077403 A 0.446754 188644 0.0144588 0.00239928 1.68032e-09
rs13079006 T 0.446755 188644 0.0144598 0.00239929 1.67663e-09
rs13083396 T 0.258355 188644 0.0155699 0.00273259 1.21493e-08
rs62262114 A 0.446754 188644 0.014458 0.00239927 1.68364e-09
3:49999583_TA_T T 0.474858 188644 0.0136262 0.00249196 4.55534e-08
rs62262118 A 0.253991 188644 0.0151928 0.00274488 3.11697e-08
rs7648174 T 0.44678 188644 0.0144763 0.00239919 1.60422e-09
rs2624819 T 0.447013 188644 0.0144187 0.0024002 1.88979e-09
3:50011319_TTTTG_T T 0.448808 188644 0.0145158 0.00240628 1.61801e-09
rs2681776 A 0.446758 188644 0.0144472 0.0023993 1.73216e-09
rs13082703 C 0.446832 188644 0.0144528 0.00239962 1.71577e-09
3:50026388_GA_G G 0.446826 188644 0.0144656 0.00239954 1.65795e-09
rs2624832 T 0.446741 188644 0.0144476 0.00239927 1.72952e-09
rs35012435 T 0.253993 188644 0.0152011 0.00274486 3.06311e-08
rs17657664 G 0.446756 188644 0.0144524 0.0023993 1.70914e-09
rs34312088 T 0.445765 188644 0.0144252 0.00240461 1.98942e-09
rs17657688 C 0.446787 188644 0.0144204 0.00239934 1.85704e-09
rs558762233 C 0.444689 188644 -0.0146523 0.00240362 1.09019e-09
rs12634780 A 0.442892 188644 -0.0145257 0.00240459 1.53617e-09
rs9812936 C 0.442832 188644 -0.0145454 0.0024045 1.45804e-09
rs7635601 A 0.250107 188644 0.0154581 0.00276345 2.22472e-08
rs6787892 A 0.253983 188644 0.0151891 0.00274495 3.14363e-08
rs780283611 G 0.25402 188644 0.0151988 0.00274494 3.08039e-08
rs7645466 G 0.446775 188644 -0.0144259 0.00239926 1.82859e-09
rs6446191 T 0.446775 188644 -0.0144259 0.00239926 1.82859e-09
rs6446192 T 0.446777 188644 -0.0144242 0.00239929 1.83736e-09
rs2624845 C 0.446735 188644 -0.0144509 0.00239921 1.71308e-09
rs13071931 A 0.254058 188644 0.0153284 0.00274502 2.35252e-08
rs35375092 A 0.253943 188644 0.0152381 0.00274517 2.84616e-08
rs6446194 T 0.446802 188644 -0.0143971 0.00239932 1.97057e-09
rs35849525 C 0.26494 188644 0.0157923 0.00270743 5.45471e-09
3:50067719_TAAAAA_T TAAAAA 0.446927 188644 -0.0144408 0.00239923 1.75882e-09
rs2526750 A 0.446761 188644 -0.0144009 0.00239932 1.95172e-09
rs6446195 A 0.446662 188644 -0.0144764 0.00239908 1.60109e-09
rs7624030 A 0.446372 188644 -0.0143647 0.00240032 2.17435e-09
rs371444478 CT 0.446578 188644 -0.0159733 0.0025481 3.64862e-10
rs7634441 G 0.446755 188644 -0.0144025 0.00239928 1.94239e-09
rs9844201 A 0.446696 188644 -0.0144237 0.00239922 1.83784e-09
rs12488521 T 0.446644 188644 -0.0144381 0.00239913 1.76838e-09
rs4688754 G 0.44668 188644 -0.0144059 0.00239924 1.92433e-09
rs4688753 A 0.446694 188644 -0.0144358 0.00239923 1.7814e-09
3:50076535_GA_G GA 0.44671 188644 -0.0144462 0.0023992 1.73377e-09
rs2526749 A 0.446705 188644 -0.0144359 0.00239924 1.7817e-09
rs7430334 T 0.446716 188644 -0.0144423 0.00239922 1.75209e-09
rs9682295 T 0.446657 188644 -0.0144181 0.00239921 1.86402e-09
rs2526747 C 0.439163 188644 -0.0145143 0.00240336 1.55191e-09
rs17304079 G 0.265001 188644 0.0158068 0.00270759 5.29302e-09
rs573052747 C 0.439838 188644 -0.0145412 0.00240563 1.49989e-09
rs10663354 A 0.438884 188644 -0.0145255 0.00240521 1.55199e-09
rs6446197 A 0.439222 188644 -0.0145111 0.00240344 1.56684e-09
rs6762477 G 0.44665 188644 -0.014439 0.00239918 1.76564e-09
3:50098024_CAA_C CAA 0.424296 188644 -0.0141533 0.00247168 1.02863e-08
rs2624815 A 0.446641 188644 -0.0144437 0.00239914 1.74351e-09
rs6793528 C 0.446716 188644 -0.0144435 0.00239922 1.74654e-09
rs13097720 A 0.254011 188644 0.0152281 0.00274566 2.92256e-08
rs2624822 T 0.446706 188644 -0.0144466 0.00239919 1.73158e-09
rs3774734 C 0.446632 188644 -0.0144506 0.00239916 1.71338e-09
rs55914752 GAGTC 0.266249 188644 0.0157969 0.00270899 5.50961e-09
rs149787889 A 0.0219846 188644 0.0512311 0.00834919 8.47639e-10
rs7061 C 0.439122 188644 -0.0145589 0.00240335 1.38277e-09
rs55924524 G 0.265098 188644 0.0158032 0.00270744 5.32545e-09
rs143336190 A 0.265403 188644 0.0157649 0.00270804 5.84082e-09
rs9681286 T 0.439225 188644 -0.0145506 0.00240387 1.4243e-09
rs2247510 C 0.439205 188644 -0.014527 0.00240349 1.50496e-09
rs17225749 A 0.130003 188644 0.0208555 0.00357149 5.24619e-09
rs7648652 C 0.265113 188644 0.0158064 0.00270735 5.28112e-09
rs6808044 A 0.439167 188644 -0.0146266 0.00240351 1.16328e-09
rs13095697 A 0.253638 188644 0.0152302 0.00275151 3.11232e-08
rs1061474 T 0.439163 188644 -0.0145396 0.00240344 1.45569e-09
rs1138536 T 0.439055 188644 -0.0145324 0.00240342 1.48255e-09
rs2624826 T 0.439048 188644 -0.0145445 0.00240353 1.43921e-09
rs2624829 A 0.439148 188644 -0.0145531 0.00240366 1.41064e-09
rs2856238 T 0.438922 188644 -0.014492 0.00240364 1.65103e-09
rs2856237 A 0.438916 188644 -0.014492 0.00240366 1.65161e-09
rs2624848 T 0.439428 188644 -0.0144255 0.00240688 2.05818e-09
3:50167424_CT_C CT 0.474595 188644 -0.0152401 0.00246075 5.90447e-10
rs2189691 C 0.270897 188644 0.0158476 0.00268636 3.65729e-09
rs2526387 C 0.262637 188644 0.0156253 0.0027172 8.91116e-09
rs2014004 A 0.261377 188644 0.0153684 0.00272997 1.80975e-08
rs772629493 TC 0.23156 188644 -0.0179081 0.00297593 1.77286e-09
rs2526384 T 0.338201 188644 0.0155487 0.00253646 8.80196e-10
rs112223419 G 0.470962 188644 -0.0138174 0.00246358 2.04189e-08
rs11714286 G 0.462693 188644 -0.0146847 0.00239806 9.1692e-10
rs2526398 C 0.348909 188644 0.0154651 0.00250434 6.61693e-10
rs2526397 T 0.348572 188644 0.0155605 0.00250432 5.19314e-10
rs2526390 T 0.340073 188644 0.0154998 0.00252179 7.94323e-10
rs2624841 T 0.340117 188644 0.0154693 0.00252311 8.74833e-10
rs12631337 A 0.449436 188644 -0.0143533 0.00240191 2.29421e-09
rs75602844 C 0.0223762 188644 0.0537504 0.00829891 9.39142e-11
rs2624838 G 0.340848 188644 0.0154575 0.00252187 8.83908e-10
rs2624835 A 0.339423 188644 0.0156309 0.00252511 6.02096e-10
rs2624833 T 0.337334 188644 0.0156067 0.00253584 7.54901e-10
rs67627084 C 0.453544 188644 -0.0147757 0.00240263 7.77439e-10
rs13059311 T 0.34105 188644 -0.0162727 0.00252465 1.15473e-10
rs9831967 C 0.452971 188644 -0.0149996 0.00240315 4.33914e-10
rs13085567 C 0.45353 188644 -0.014719 0.00240305 9.07976e-10
rs11714799 T 0.45347 188644 -0.0147053 0.00240328 9.44292e-10
rs9858297 T 0.34093 188644 -0.0162733 0.00252505 1.16059e-10
rs13067082 A 0.340845 188644 -0.0162812 0.0025251 1.13778e-10
rs1046956 T 0.341034 188644 -0.0162151 0.00252498 1.34927e-10
rs2073726 T 0.449664 188644 -0.0141967 0.00240527 3.59026e-09
rs11717349 C 0.449776 188644 -0.0141892 0.00240562 3.67765e-09
rs12632110 A 0.341477 188644 -0.0159453 0.00252438 2.68094e-10
rs12637671 G 0.341003 188644 -0.0162365 0.00252532 1.28335e-10
rs11711407 A 0.449448 188644 -0.0141198 0.00240576 4.38748e-09
rs148259784 G 0.37999 188644 -0.0153525 0.00257931 2.6508e-09
rs14321 T 0.340666 188644 -0.0160264 0.00252583 2.22901e-10
rs9858059 C 0.449583 188644 -0.0141345 0.0024066 4.28099e-09
rs3755831 G 0.453011 188644 -0.0147688 0.00240542 8.27777e-10
rs11919418 G 0.341143 188644 0.0162654 0.00252452 1.17442e-10
rs13064381 T 0.340351 188644 0.0161199 0.0025258 1.75109e-10
rs34877766 G 0.452507 188644 0.0146621 0.00240405 1.06999e-09
rs6807194 A 0.331482 188644 -0.0158197 0.00254053 4.7663e-10
3:50236406_AT_A A 0.420196 188644 0.0147405 0.00267306 3.50335e-08
rs557947378 G 0.022945 188644 0.0528661 0.00813382 8.07617e-11
rs4688745 C 0.44231 188644 0.0137363 0.00240444 1.11242e-08
rs141150840 A 0.0223827 188644 0.0554607 0.00824794 1.7708e-11
3:50242801_TC_T T 0.331593 188644 0.0152153 0.00254019 2.10429e-09
rs35219849 T 0.330249 188644 0.0156681 0.0025412 7.03375e-10
rs35137368 A 0.330302 188644 0.0156344 0.00254135 7.66583e-10
rs2236940 A 0.331468 188644 0.0151945 0.00253956 2.19272e-09
3:50245694_CT_C C 0.413361 188644 0.0152047 0.00261814 6.35323e-09
rs2236941 T 0.331278 188644 0.0152092 0.00254164 2.18108e-09
rs2236942 C 0.440786 188644 0.0137972 0.00240558 9.73628e-09
rs58648044 G 0.331776 188644 0.015244 0.00253991 1.95523e-09
rs2282749 C 0.445031 188644 0.0142397 0.00240253 3.09108e-09
rs148506936 G 0.0175895 188644 0.062777 0.00979416 1.46208e-10
rs5848898 AT 0.302604 188644 0.0153449 0.00269921 1.31045e-08
rs2236953 T 0.13368 188644 0.0209052 0.00352092 2.90037e-09
rs2236954 A 0.144463 188644 0.0202961 0.00340487 2.51277e-09
rs141566050 A 0.01012 188644 0.074023 0.0125484 3.66282e-09
rs762897 A 0.134816 188644 0.0206257 0.00350869 4.14772e-09
rs148115848 T 0.0223597 188644 0.0583554 0.00822189 1.27416e-12
rs762895 G 0.134443 188644 0.0204767 0.00351198 5.53392e-09
rs2236955 A 0.144437 188644 0.0202988 0.00340698 2.55781e-09
rs2073496 G 0.14468 188644 0.020293 0.00340519 2.53581e-09
rs2298955 C 0.144513 188644 0.0203384 0.00340633 2.36556e-09
rs734767 G 0.144641 188644 0.0203026 0.00340476 2.48089e-09
rs1107265 C 0.144558 188644 0.0203111 0.00340623 2.48184e-09
rs2282752 C 0.144421 188644 0.0203544 0.00340684 2.31129e-09
rs12490042 C 0.134017 188644 0.0207416 0.00351826 3.74374e-09
rs2282753 T 0.144339 188644 0.0204632 0.00340749 1.9127e-09
rs2282754 C 0.144301 188644 0.0204442 0.00340783 1.9868e-09
3:50438669_TA_T T 0.144223 188644 0.020274 0.00341758 2.99287e-09
rs2236956 C 0.134128 188644 0.0208071 0.00351691 3.29826e-09
rs2236957 G 0.144324 188644 0.0204954 0.0034079 1.81243e-09
rs2236958 C 0.134135 188644 0.0207558 0.00351658 3.59132e-09
rs2236959 C 0.144337 188644 0.0204655 0.00340747 1.90429e-09
rs2236961 C 0.130583 188644 0.0204654 0.00355393 8.49842e-09
rs2236962 G 0.130725 188644 0.0204707 0.00355119 8.20515e-09
rs2236963 A 0.130614 188644 0.0203534 0.00355165 1.00182e-08
rs2236964 G 0.141466 188644 0.01962 0.00343402 1.10891e-08
rs149599886 AAAATAAATAAAT 0.141144 188644 0.0198666 0.00344415 8.02442e-09
rs2282756 A 0.130978 188644 0.0203384 0.00354867 9.98295e-09
rs2236965 C 0.141332 188644 0.0198859 0.00343408 7.01835e-09
rs6446206 A 0.141143 188644 0.0196802 0.00342771 9.3992e-09
rs13087550 T 0.131312 188644 0.0203627 0.00353451 8.36979e-09
rs916217 A 0.130977 188644 0.0200642 0.00353793 1.42035e-08
rs2236967 A 0.131034 188644 0.0203587 0.00353872 8.77478e-09
rs9835537 C 0.141328 188644 0.0198964 0.00342481 6.27632e-09
rs2236968 G 0.13099 188644 0.0205041 0.00353863 6.86856e-09
rs140938940 GGTGT 0.131486 188644 0.0207385 0.00353293 4.36331e-09
rs2236971 A 0.127671 188644 0.0209591 0.00359253 5.41786e-09
rs2236973 C 0.141363 188644 0.0202883 0.00342607 3.19093e-09
rs743757 C 0.141103 188644 0.0201349 0.00342688 4.22061e-09
rs2282758 T 0.131025 188644 0.0205974 0.00353786 5.82422e-09
rs762898 C 0.130995 188644 0.0206345 0.00354181 5.68741e-09
rs743756 T 0.141066 188644 0.0201152 0.00342911 4.47148e-09
rs2236975 C 0.131239 188644 0.0207721 0.00353527 4.21853e-09
rs71326932 T 0.130725 188644 0.020577 0.00354141 6.24228e-09
rs2236979 C 0.141086 188644 0.0201346 0.00342759 4.25401e-09
rs2236981 C 0.141087 188644 0.0201339 0.00342758 4.25916e-09
rs2236983 C 0.131305 188644 0.020617 0.0035348 5.46709e-09
rs743857 C 0.141083 188644 0.0201546 0.00342759 4.10681e-09
rs2282760 G 0.131211 188644 0.0208331 0.00353565 3.8151e-09
rs2236984 C 0.141097 188644 0.020181 0.00342747 3.91508e-09
rs4688720 G 0.130734 188644 0.020658 0.00354135 5.44036e-09
rs929047 G 0.13133 188644 0.0208531 0.00353485 3.65654e-09
rs2236987 C 0.141237 188644 0.0202119 0.00342637 3.66495e-09
rs2236988 A 0.130869 188644 0.0206514 0.00354062 5.46228e-09
rs144881474 A 0.0147026 188644 0.0630115 0.0107303 4.30452e-09
rs573984547 CT 0.137736 188644 0.0207075 0.00349717 3.20148e-09
rs4688719 C 0.130832 188644 0.0206835 0.00354056 5.17011e-09
rs11130250 A 0.131348 188644 0.0207824 0.00353524 4.14346e-09
rs2282762 G 0.141216 188644 0.0202815 0.00343155 3.42064e-09
rs13099869 A 0.130815 188644 0.0207705 0.00354957 4.8785e-09
rs8180034 C 0.130858 188644 0.020903 0.00355693 4.19219e-09
rs6787890 C 0.131416 188644 0.0210088 0.00355145 3.31344e-09
rs6788459 C 0.131327 188644 0.0211113 0.00355297 2.82256e-09
rs2027854 G 0.131294 188644 0.0211646 0.00355322 2.58236e-09
rs12492113 A 0.125069 188644 0.0209593 0.0036317 7.88309e-09
rs13090170 C 0.0503206 188644 0.033929 0.00557491 1.15979e-09
rs1467916 G 0.134661 188644 0.0198094 0.00351846 1.80339e-08
rs1467915 C 0.134271 188644 0.0198809 0.00353215 1.81963e-08
rs1467914 G 0.144868 188644 0.0189354 0.00341041 2.82423e-08
rs6786523 T 0.144851 188644 0.0189067 0.00341076 2.97278e-08
rs12494849 G 0.144845 188644 0.0189363 0.00341082 2.8307e-08
rs1467913 A 0.144843 188644 0.0189365 0.00341092 2.83232e-08
rs58432784 A 0.13472 188644 0.0194567 0.00352183 3.3064e-08
rs35684775 G 0.134783 188644 0.0194936 0.00352171 3.11185e-08
rs763030 C 0.144862 188644 0.0186209 0.00341464 4.95196e-08
rs35829757 T 0.134719 188644 0.0194521 0.00352194 3.33477e-08
rs6792502 A 0.145572 188644 0.0187044 0.0034079 4.05786e-08
rs6807916 G 0.134732 188644 0.0194234 0.00352192 3.49259e-08
rs73835511 T 0.134707 188644 0.0194428 0.00352197 3.38589e-08
rs35053615 T 0.134637 188644 0.0194095 0.00352277 3.59847e-08
rs7613931 G 0.134724 188644 0.019429 0.00352163 3.45182e-08
rs35335661 A 0.134584 188644 0.0193962 0.00352371 3.70751e-08
rs35986136 T 0.134638 188644 0.019406 0.00352249 3.61007e-08
rs36059704 G 0.134598 188644 0.019451 0.00352305 3.37373e-08
rs35198275 G 0.134601 188644 0.0194361 0.00352385 3.4808e-08
rs71326934 G 0.134589 188644 0.0194071 0.0035238 3.64577e-08
rs61423002 G 0.136588 188644 0.0193746 0.00350121 3.14001e-08
rs71274824 GC 0.146147 188644 0.0189951 0.00341993 2.79234e-08
rs61018691 C 0.136636 188644 0.0196223 0.00349808 2.03245e-08
rs57361338 T 0.136604 188644 0.0196301 0.00349812 2.00708e-08
rs73835516 A 0.136606 188644 0.0196293 0.00349794 2.00642e-08
rs73835517 A 0.136606 188644 0.0196261 0.00349788 2.01621e-08
rs34860383 C 0.136606 188644 0.0196232 0.00349765 2.02151e-08
rs34704833 T 0.136606 188644 0.0196248 0.00349759 2.01487e-08
rs36046126 C 0.136612 188644 0.0196093 0.00349678 2.05172e-08
rs34762184 A 0.136658 188644 0.0195908 0.00349537 2.08823e-08
rs35908181 C 0.13666 188644 0.0195865 0.00349517 2.0989e-08
rs200188442 AG 0.115607 188644 0.0218196 0.00399831 4.84273e-08
rs73082948 G 0.139155 188644 0.0192221 0.00347006 3.03916e-08
rs12493985 G 0.149079 188644 0.0186459 0.00336617 3.04259e-08
rs34267788 A 0.138655 188644 0.0191523 0.00347137 3.44844e-08
rs34434811 A 0.138674 188644 0.0191483 0.00347086 3.45553e-08
rs35864641 T 0.138696 188644 0.0191708 0.00347036 3.31494e-08
rs4533647 C 0.138695 188644 0.0191315 0.00346846 3.47571e-08
rs750510 C 0.148915 188644 0.0186622 0.00336637 2.96525e-08
rs35391855 GC 0.13807 188644 0.0189127 0.00346777 4.93548e-08
rs13084476 T 0.138033 188644 0.0189985 0.00346765 4.28811e-08
rs34756253 G 0.137892 188644 0.0190085 0.00346373 4.07295e-08
rs67425923 A 0.148677 188644 0.0183422 0.00336224 4.89335e-08
rs398703 G 0.147737 188644 -0.0189337 0.00336526 1.84458e-08
rs12491425 A 0.147309 188644 0.0190726 0.00336826 1.4944e-08
rs4688712 C 0.147651 188644 -0.0189847 0.00336587 1.69948e-08
rs628081 G 0.148051 188644 -0.0189864 0.00337312 1.81801e-08
rs13091933 G 0.139929 188644 0.0198477 0.00345039 8.81601e-09
rs6784166 C 0.137638 188644 0.0201017 0.00346958 6.89678e-09
rs35714264 G 0.13766 188644 0.0200963 0.0034699 6.98252e-09
rs35898809 ATGCC 0.13772 188644 0.0198332 0.00347114 1.10695e-08
rs391620 A 0.14746 188644 -0.0192539 0.00337045 1.11452e-08
rs13076850 G 0.12981 188644 0.0208364 0.00355879 4.78029e-09
rs399484 T 0.130332 188644 -0.021054 0.00354769 2.95155e-09
rs809454 C 0.14023 188644 -0.020152 0.00343962 4.67065e-09
rs6787521 C 0.130277 188644 0.0211281 0.00354774 2.59952e-09
rs11130252 A 0.125511 188644 0.0206244 0.00360849 1.09534e-08
rs443030 G 0.140099 188644 -0.0200468 0.00344004 5.63564e-09
rs35690191 A 0.130329 188644 0.0210582 0.00354503 2.8516e-09
rs129310 G 0.140117 188644 -0.02013 0.00343821 4.7845e-09
rs13083004 T 0.130245 188644 0.0211206 0.00354622 2.59232e-09
rs1034405 G 0.130873 188644 -0.0209528 0.00353856 3.19984e-09
rs2269505 G 0.140397 188644 -0.0200283 0.00343558 5.56315e-09
rs35655236 G 0.130381 188644 0.0211061 0.00354416 2.60257e-09
rs34399912 T 0.130382 188644 0.0211036 0.00354419 2.6145e-09
rs760951118 CAGTT 0.131 188644 -0.0208864 0.00354259 3.73497e-09
rs3804627 T 0.140235 188644 -0.0201012 0.00343705 4.97188e-09
rs34584636 C 0.130456 188644 0.0210841 0.00354467 2.71717e-09
rs2232248 T 0.140043 188644 -0.0202164 0.00343879 4.13659e-09
rs2355321 G 0.130372 188644 0.0211037 0.0035445 2.62267e-09
rs417592 A 0.140135 188644 -0.0201547 0.0034381 4.57593e-09
rs399971 A 0.140227 188644 -0.0201345 0.00343724 4.69936e-09
rs2227280 G 0.130361 188644 0.0211191 0.00354464 2.55711e-09
rs17787569 A 0.130361 188644 0.0211182 0.00354465 2.56145e-09
rs2269507 T 0.13039 188644 0.0211187 0.00354475 2.56209e-09
rs2232253 T 0.130361 188644 0.0211174 0.00354466 2.56558e-09
rs67588094 T 0.130375 188644 0.0210336 0.00354464 2.96291e-09
rs695170 C 0.140242 188644 -0.0200567 0.00343722 5.38305e-09
rs34889917 A 0.130365 188644 0.0210123 0.00354521 3.09108e-09
rs441516 C 0.140179 188644 -0.0200865 0.00343778 5.13986e-09
rs59949730 G 0.130393 188644 0.0210069 0.00354442 3.09504e-09
rs67813889 T 0.130571 188644 0.0208779 0.00354406 3.84606e-09
rs34202063 A 0.130372 188644 0.0210054 0.00354433 3.10028e-09
3:50631178_CT_C CT 0.130826 188644 -0.0212071 0.00382656 2.99303e-08
rs2355323 G 0.140201 188644 -0.0200957 0.00343721 5.0284e-09
rs146753195 G 0.0237102 188644 0.0555709 0.00792362 2.33501e-12
rs140440099 A 0.0238428 188644 0.0552432 0.00787409 2.29377e-12
rs13094336 T 0.130423 188644 0.0210012 0.00354363 3.10078e-09
rs7646236 T 0.140288 188644 -0.0200356 0.00343652 5.5449e-09
rs201198 G 0.130628 188644 -0.0209138 0.00354153 3.52562e-09
rs201197 G 0.130626 188644 -0.020921 0.00354168 3.48814e-09
rs201196 T 0.130617 188644 -0.0209375 0.00354213 3.40667e-09
rs71326937 A 0.130404 188644 0.0210511 0.00354457 2.873e-09
rs453570 G 0.14027 188644 -0.0200702 0.00343727 5.2603e-09
3:50639466_TGC_T T 0.117484 188644 0.0240572 0.00391122 7.72338e-10
rs548996841 T 0.132137 188644 0.0210291 0.00352588 2.46254e-09
rs9830920 T 0.111105 188644 -0.0247677 0.00404258 8.98883e-10
rs808179 C 0.122556 188644 -0.0235549 0.00380975 6.31106e-10
rs490634 C 0.132707 188644 -0.0209561 0.00352132 2.66657e-09
rs201194 C 0.132391 188644 -0.0209819 0.00352351 2.60786e-09
rs201193 C 0.142056 188644 -0.0201175 0.00342062 4.07872e-09
rs175634 C 0.141904 188644 -0.0202873 0.00342217 3.06808e-09
rs622502 C 0.117697 188644 -0.0220034 0.00370709 2.93488e-09
rs35905216 T 0.117851 188644 -0.0220925 0.0037052 2.48753e-09
rs6768300 C 0.117838 188644 -0.0220538 0.00370519 2.65131e-09
rs414171 A 0.127399 188644 -0.0210772 0.00358235 4.02063e-09
rs809451 G 0.117769 188644 -0.0220364 0.0037057 2.74179e-09
rs554916873 GTGTAAAGGTGTGAC 0.106257 188644 0.0245896 0.00396283 5.47873e-10
rs34632971 A 0.117554 188644 0.0221223 0.00370829 2.44115e-09
rs375544 G 0.127396 188644 -0.021098 0.00358246 3.8857e-09
rs813243 C 0.127398 188644 -0.0210965 0.00358244 3.89517e-09
rs66867590 T 0.117809 188644 0.0220825 0.00370654 2.56248e-09
rs3804628 A 0.117565 188644 0.0220804 0.00370809 2.6107e-09
rs3838605 A 0.120581 188644 -0.0226075 0.00370293 1.02803e-09
rs3792325 C 0.128882 188644 -0.0208138 0.0035694 5.51208e-09
rs616589 A 0.12739 188644 -0.0210548 0.00358274 4.19147e-09
rs3792328 C 0.127457 188644 -0.0210398 0.00358213 4.27297e-09
3:50666934_GGC_G G 0.117468 188644 0.022072 0.00370948 2.68333e-09
rs34846525 T 0.117566 188644 0.02191 0.00370859 3.47102e-09
rs145242288 TGGCA 0.117469 188644 0.0220836 0.00370948 2.63272e-09
rs3804632 A 0.127309 188644 -0.0210086 0.00358355 4.56691e-09
rs13084771 A 0.117468 188644 0.0220144 0.0037094 2.94755e-09
rs448028 C 0.127334 188644 -0.0210533 0.00358325 4.22332e-09
rs396302 C 0.127317 188644 -0.0210117 0.00358336 4.53416e-09
rs443436 T 0.127318 188644 -0.0210187 0.0035834 4.48327e-09
rs13096264 A 0.117473 188644 0.0219919 0.00370939 3.05827e-09
rs13096772 C 0.117468 188644 0.0220142 0.0037094 2.94867e-09
rs808149 C 0.127313 188644 -0.0210209 0.00358339 4.46609e-09
3:50679044_AGGG_A A 0.0227682 188644 0.0582954 0.00821302 1.2709e-12
rs6791880 A 0.117468 188644 0.0220167 0.0037094 2.93681e-09
rs9682401 A 0.127313 188644 -0.0210195 0.00358338 4.47671e-09
rs1385025 G 0.133396 188644 -0.019345 0.00353107 4.29501e-08
rs10663771 G 0.153159 188644 -0.0205092 0.00355721 8.15246e-09
rs34492910 G 0.118828 188644 0.0221794 0.00369119 1.87298e-09
rs900735 C 0.128719 188644 -0.0210595 0.0035668 3.54726e-09
rs728901 C 0.12871 188644 -0.021081 0.00356688 3.42257e-09
rs1013233 T 0.128719 188644 -0.0211677 0.00356697 2.9548e-09
rs3950915 G 0.127361 188644 -0.0209905 0.00358324 4.69348e-09
rs35531616 T 0.118795 188644 0.0222057 0.00369158 1.79957e-09
rs34390947 T 0.118785 188644 0.0221898 0.00369163 1.84883e-09
3:50698493_CAAAAAAAAA_C CAAAAAAAAA 0.128074 188644 -0.0214642 0.0035744 1.91706e-09
rs35429015 T 0.118785 188644 0.0221926 0.0036916 1.83984e-09
rs11716398 G 0.12866 188644 -0.0211029 0.00356736 3.31323e-09
rs36011798 T 0.118784 188644 0.022146 0.00369163 1.98918e-09
rs77124719 T 0.118798 188644 0.0221419 0.00369135 1.9974e-09
rs7635666 C 0.128227 188644 -0.0211535 0.0035787 3.40728e-09
rs34848480 T 0.128648 188644 -0.0211179 0.00356749 3.23399e-09
rs68191286 C 0.118777 188644 0.022234 0.00369228 1.72838e-09
rs61549968 T 0.118782 188644 0.0221897 0.00369155 1.84786e-09
rs751851 C 0.128663 188644 -0.0210475 0.00356718 3.63408e-09
rs1971976 G 0.128654 188644 -0.0211085 0.00356731 3.28008e-09
rs13085096 A 0.118791 188644 0.0221584 0.00369169 1.94961e-09
rs13089719 T 0.118773 188644 0.0222031 0.00369185 1.81227e-09
3:50707368_TC_T TC 0.128639 188644 -0.0211791 0.00356751 2.91383e-09
rs13075344 C 0.1188 188644 0.0221364 0.00369133 2.01524e-09
rs73072418 A 0.118787 188644 0.022155 0.00369167 1.96056e-09
3:50713315_GT_G G 0.120669 188644 0.0220204 0.00369578 2.55409e-09
rs3943212 C 0.128619 188644 -0.0211525 0.00356778 3.05757e-09
rs6779819 A 0.128606 188644 -0.0211899 0.00356798 2.87407e-09
rs34266990 G 0.118784 188644 0.0221766 0.00369177 1.8928e-09
rs35566897 G 0.118771 188644 0.0222054 0.00369187 1.80567e-09
rs13094785 C 0.118974 188644 -0.0221226 0.00368955 2.02576e-09
rs34866096 A 0.118854 188644 0.0222037 0.00369174 1.80846e-09
3:50722453_GT_G G 0.11882 188644 0.0222349 0.00369151 1.71265e-09
rs6796769 A 0.128602 188644 -0.0211924 0.00356807 2.86476e-09
rs2086827 G 0.128611 188644 -0.0211806 0.00356775 2.91351e-09
rs6776224 C 0.12861 188644 -0.0211812 0.00356775 2.9105e-09
rs6446210 G 0.118981 188644 -0.0221113 0.00368928 2.05887e-09
rs6446212 T 0.128624 188644 -0.0211468 0.00356756 3.08083e-09
rs9826757 A 0.128634 188644 -0.021183 0.00356773 2.90113e-09
rs113649916 A 0.118778 188644 0.0221951 0.0036916 1.8321e-09
rs112656971 G 0.118778 188644 0.0221952 0.00369159 1.83169e-09
rs7615703 G 0.12862 188644 -0.0211843 0.00356778 2.89624e-09
rs11130255 A 0.118778 188644 0.0221952 0.00369159 1.83169e-09
rs71326944 C 0.118778 188644 0.0221951 0.0036916 1.8321e-09
rs7645212 C 0.128625 188644 -0.0211375 0.00356759 3.13115e-09
rs71326945 T 0.118843 188644 0.0222108 0.00369157 1.78414e-09
rs1966921 A 0.128677 188644 -0.0212501 0.00356748 2.5795e-09
rs73072438 A 0.118778 188644 0.0221951 0.0036916 1.8321e-09
rs1563684 C 0.128625 188644 -0.0211375 0.00356759 3.13115e-09
rs73072442 A 0.118778 188644 0.0221951 0.0036916 1.8321e-09
rs34283391 C 0.128569 188644 -0.021287 0.00356898 2.45885e-09
3:50738911_ATGTTAGTCACT_A A 0.11887 188644 0.0223404 0.0036909 1.42589e-09
rs2168866 A 0.119081 188644 0.022154 0.00368936 1.91877e-09
rs36105846 TG 0.11887 188644 0.0223399 0.00369088 1.42664e-09
rs2125369 G 0.118984 188644 0.022204 0.00368929 1.76366e-09
rs34223701 A 0.12869 188644 -0.0213374 0.00356742 2.21923e-09
rs13082847 T 0.118792 188644 0.0222291 0.00369148 1.72899e-09
rs13082564 G 0.118792 188644 0.0222291 0.00369148 1.72899e-09
rs35170043 C 0.118984 188644 0.0222042 0.00368929 1.76317e-09
rs13089255 T 0.118916 188644 0.0221839 0.00369096 1.85462e-09
3:50745337_TGTG_T T 0.118841 188644 0.0222315 0.00369167 1.72534e-09
rs2609036 A 0.118984 188644 0.0222042 0.00368929 1.76317e-09
rs2609035 C 0.118984 188644 0.0222042 0.00368929 1.76317e-09
rs2355341 A 0.118984 188644 0.022204 0.00368929 1.76354e-09
rs1458387 T 0.118984 188644 0.0222036 0.0036893 1.76478e-09
rs6778680 T 0.12883 188644 -0.0211092 0.00356553 3.21798e-09
rs34773360 G 0.118984 188644 0.022204 0.00368929 1.76354e-09
rs7611428 C 0.119185 188644 -0.0221182 0.00368698 1.98875e-09
rs11710858 C 0.119186 188644 -0.0221187 0.00368698 1.98751e-09
rs6446213 G 0.128817 188644 -0.0211713 0.00356564 2.8975e-09
rs1824281 C 0.128814 188644 -0.0211769 0.00356568 2.87086e-09
rs936406 G 0.119011 188644 -0.0221845 0.00368918 1.81989e-09
rs936405 T 0.119036 188644 -0.0221894 0.00368933 1.808e-09
rs1458386 C 0.119009 188644 -0.0221897 0.00368922 1.80514e-09
rs1965263 A 0.119009 188644 -0.0221897 0.00368922 1.80514e-09
rs1463497 A 0.119208 188644 -0.0221964 0.00368855 1.77306e-09
rs1463496 T 0.119012 188644 -0.0221919 0.00368922 1.79864e-09
rs1975834 C 0.119012 188644 -0.0221919 0.00368922 1.79864e-09
rs199501917 C 0.162387 188644 -0.0194899 0.00338907 8.89567e-09
rs1824280 C 0.119009 188644 -0.0221897 0.00368922 1.80514e-09
rs4429624 A 0.119009 188644 -0.0221897 0.00368922 1.80514e-09
rs1902960 G 0.119009 188644 -0.0221897 0.00368922 1.80514e-09
rs4688703 T 0.119012 188644 -0.0221919 0.00368922 1.79864e-09
rs7650574 G 0.119009 188644 -0.0221897 0.00368922 1.80514e-09
rs7629253 C 0.119009 188644 -0.0221897 0.00368922 1.80514e-09
rs2883652 C 0.119012 188644 -0.0221919 0.00368922 1.79864e-09
rs6800008 A 0.119009 188644 -0.0221897 0.00368922 1.80514e-09
rs6446214 A 0.119009 188644 -0.0221897 0.00368922 1.80514e-09
rs7652715 A 0.119213 188644 -0.0221129 0.00368688 2.00482e-09
rs12639126 C 0.119009 188644 -0.0221897 0.00368922 1.80514e-09
rs6446215 T 0.119009 188644 -0.0221897 0.00368922 1.80514e-09
rs10631800 A 0.118889 188644 -0.0222307 0.00369099 1.71578e-09
rs372798370 T 0.11893 188644 -0.0221892 0.00369091 1.83739e-09
rs772589575 CAAAAT 0.119036 188644 -0.022115 0.00368904 2.04137e-09
rs1563683 C 0.119042 188644 -0.0221402 0.00368854 1.94728e-09
rs2125366 G 0.119042 188644 -0.0221406 0.00368854 1.9461e-09
rs4688702 T 0.119042 188644 -0.0221402 0.00368854 1.94728e-09
3:50771192_AT_A AT 0.118827 188644 -0.0221934 0.00369138 1.83341e-09
rs34280224 A 0.122615 188644 -0.0220699 0.00369953 2.44196e-09
rs9820606 G 0.14741 188644 -0.0191953 0.0033698 1.22632e-08
rs9824522 C 0.147037 188644 -0.0192768 0.00336995 1.06563e-08
rs9844618 T 0.118823 188644 -0.0221954 0.00369137 1.82711e-09
rs9825535 C 0.147381 188644 -0.0193645 0.00336672 8.84728e-09
rs9867489 A 0.147057 188644 -0.0191793 0.00336936 1.25554e-08
rs9831288 G 0.147375 188644 -0.019334 0.00336681 9.34184e-09
rs11712367 C 0.147057 188644 -0.0191793 0.00336936 1.25554e-08
rs5000953 A 0.119043 188644 -0.0221433 0.00368854 1.93741e-09
rs4485709 G 0.147109 188644 -0.0192242 0.00336914 1.15854e-08
rs6775012 T 0.119044 188644 -0.0221427 0.00368854 1.93917e-09
rs9839684 A 0.119057 188644 -0.0220952 0.00368836 2.09533e-09
3:50778710_ATT_A ATT 0.120284 188644 -0.0222187 0.00369253 1.77775e-09
rs11708644 T 0.118827 188644 -0.0222045 0.00369138 1.79956e-09
3:50780614_CT_C CT 0.122145 188644 -0.0216563 0.00367044 3.63722e-09
rs3950916 T 0.118823 188644 -0.0221954 0.00369137 1.82711e-09
rs4028669 G 0.118824 188644 -0.0221982 0.00369138 1.81867e-09
rs3950917 C 0.119035 188644 -0.0221582 0.003689 1.89849e-09
rs2675802 A 0.119059 188644 -0.0220941 0.00368836 2.0992e-09
rs9824444 C 0.147065 188644 -0.0192099 0.00336932 1.1898e-08
rs4028317 G 0.119254 188644 -0.0221029 0.00368613 2.02302e-09
3:50785304_AG_A AG 0.13619 188644 -0.0201019 0.0035095 1.01861e-08
rs35987466 G 0.119042 188644 -0.0221288 0.00368917 1.99759e-09
rs2675810 C 0.118825 188644 0.022181 0.00369155 1.87488e-09
3:50788700_TTTAAC_T T 0.118752 188644 0.0221498 0.00369299 2.00378e-09
rs2608989 C 0.118827 188644 0.0221845 0.00369156 1.86422e-09
rs2675809 A 0.118853 188644 0.0220985 0.00369066 2.13216e-09
rs76746487 A 0.120491 188644 -0.0221958 0.00368575 1.72543e-09
rs762748841 AAAAC 0.120491 188644 -0.0221958 0.00368575 1.72543e-09
3:50790207_AAAAC_A A 0.11887 188644 0.0222107 0.00369151 1.78337e-09
rs2608988 A 0.11886 188644 0.0221034 0.00369069 2.11556e-09
rs34058359 A 0.118825 188644 0.022181 0.00369155 1.87488e-09
rs13060835 C 0.11886 188644 0.0221067 0.0036907 2.10433e-09
rs34627371 A 0.118853 188644 0.0220985 0.00369066 2.13216e-09
rs6783865 C 0.119064 188644 -0.0220571 0.00368824 2.23011e-09
rs2609008 T 0.118853 188644 0.0220985 0.00369066 2.13216e-09
rs13095920 G 0.118853 188644 0.0220985 0.00369066 2.13216e-09
rs2675769 T 0.118853 188644 0.0220985 0.00369066 2.13216e-09
rs7621650 C 0.14719 188644 -0.0193145 0.00336816 9.79919e-09
rs2675771 C 0.118853 188644 0.0220985 0.00369066 2.13216e-09
rs2675772 G 0.118853 188644 0.0220985 0.00369066 2.13216e-09
rs2675773 A 0.118853 188644 0.0220985 0.00369066 2.13216e-09
rs2675774 A 0.118853 188644 0.0220985 0.00369066 2.13216e-09
3:50798522_TA_T T 0.118872 188644 0.0222104 0.00369155 1.78505e-09
rs35140911 G 0.118853 188644 0.0220984 0.00369065 2.13236e-09
rs4482663 C 0.119052 188644 -0.0220852 0.00368833 2.13023e-09
rs2609025 T 0.118853 188644 0.0220984 0.00369065 2.13247e-09
rs2609024 A 0.118853 188644 0.0220984 0.00369065 2.13247e-09
rs2675777 A 0.118853 188644 0.0220984 0.00369065 2.13247e-09
rs148121598 G 0.118853 188644 0.0220984 0.00369065 2.13247e-09
rs9830082 T 0.146867 188644 -0.0191362 0.00337085 1.37308e-08
rs2199051 T 0.119061 188644 -0.0220223 0.00368834 2.36531e-09
rs2609007 C 0.118853 188644 0.0220984 0.00369065 2.13247e-09
3:50807887_GA_G G 0.119732 188644 0.0218665 0.00369268 3.19431e-09
rs35517507 A 0.118853 188644 0.0220984 0.00369065 2.13247e-09
rs2675817 T 0.118853 188644 0.0221694 0.00369144 1.90964e-09
3:50809640_CAT_C C 0.118818 188644 0.0221882 0.00369138 1.84947e-09
rs2675816 A 0.118853 188644 0.0220984 0.00369065 2.13247e-09
rs2609006 T 0.118853 188644 0.0220984 0.00369065 2.13247e-09
rs2609005 A 0.118855 188644 0.0220968 0.00369066 2.13848e-09
rs2262810 G 0.118855 188644 0.0220789 0.00369056 2.20113e-09
rs2199050 C 0.118857 188644 0.022101 0.00369068 2.12393e-09
rs2355350 G 0.147092 188644 -0.0191848 0.00336917 1.24117e-08
rs17660179 T 0.118839 188644 0.0221465 0.00369083 1.97178e-09
rs2609003 T 0.118843 188644 0.0221491 0.00369086 1.96386e-09
rs2675813 C 0.118839 188644 0.0221464 0.00369083 1.97216e-09
rs34602347 G 0.118839 188644 0.0221465 0.00369083 1.97178e-09
rs34900426 C 0.118839 188644 0.0221465 0.00369083 1.97178e-09
rs2675812 C 0.118839 188644 0.0221465 0.00369083 1.97178e-09
rs2675827 A 0.118835 188644 0.0221727 0.00369082 1.88707e-09
rs6790391 G 0.119021 188644 -0.0221116 0.00368908 2.05377e-09
rs2675808 C 0.118819 188644 0.0221891 0.00369138 1.84642e-09
rs2609002 A 0.118818 188644 0.0221882 0.00369138 1.8492e-09
3:50820007_AGTGT_A AGTGT 0.139855 188644 -0.0205808 0.00346797 2.95216e-09
rs9838283 G 0.11931 188644 -0.0220149 0.00368597 2.33888e-09
rs2609001 C 0.118835 188644 0.0221733 0.00369082 1.88516e-09
rs35098074 T 0.118839 188644 0.0221462 0.00369083 1.97294e-09
rs7639828 T 0.146849 188644 -0.0191961 0.00337095 1.23864e-08
rs2675806 T 0.118783 188644 0.0221931 0.00369189 1.84357e-09
rs2608999 C 0.118845 188644 0.0221995 0.00369081 1.80441e-09
rs6446220 C 0.147079 188644 -0.0191744 0.00336919 1.26413e-08
rs34048522 T 0.118835 188644 0.0221733 0.00369082 1.88516e-09
rs67410403 A 0.118837 188644 0.0221832 0.00369078 1.85355e-09
rs71329007 G 0.118835 188644 0.0221733 0.00369082 1.88516e-09
rs79264818 T 0.118888 188644 0.0221946 0.00369083 1.81954e-09
3:50830789_CT_C C 0.170419 188644 0.0192329 0.00345963 2.71334e-08
rs2608997 A 0.118955 188644 0.0222852 0.00368933 1.5397e-09
3:50833090_AG_A A 0.118838 188644 0.0222024 0.00369144 1.80706e-09
rs13095706 A 0.118866 188644 0.0221964 0.00369076 1.81286e-09
rs13075377 C 0.118865 188644 0.0221974 0.00369076 1.80983e-09
rs11928733 C 0.146976 188644 -0.0191901 0.00337077 1.24949e-08
rs13096268 A 0.118865 188644 0.0221974 0.00369076 1.80983e-09
rs34456131 T 0.118865 188644 0.0221974 0.00369076 1.80983e-09
rs11130259 T 0.119039 188644 -0.022094 0.00368848 2.10227e-09
rs3106826 T 0.118865 188644 0.0221974 0.00369076 1.80983e-09
rs3101107 C 0.118865 188644 0.0221974 0.00369076 1.80983e-09
rs6446222 A 0.146848 188644 -0.0191925 0.00337096 1.24656e-08
3:50837801_GTTA_G G 0.118818 188644 0.0221882 0.00369138 1.84947e-09
rs543840061 G 0.118696 188644 0.0222284 0.00369496 1.79263e-09
rs201567301 C 0.118696 188644 0.0222284 0.00369496 1.79263e-09
3:50837814_TTG_T T 0.118818 188644 0.0221882 0.00369138 1.84947e-09
rs7639301 C 0.146856 188644 -0.0192218 0.00337092 1.18411e-08
rs2675800 G 0.118835 188644 0.0221733 0.00369082 1.88516e-09
rs9844519 A 0.119038 188644 -0.0220954 0.00368848 2.09726e-09
rs2675799 C 0.118835 188644 0.0221727 0.00369082 1.88707e-09
rs1598926 T 0.147064 188644 -0.0191995 0.00336934 1.21187e-08
rs148585810 C 0.119061 188644 -0.0219865 0.00368937 2.53581e-09
rs150969490 C 0.118819 188644 0.022188 0.00369138 1.84995e-09
rs138523729 T 0.118963 188644 0.0222444 0.00369048 1.66816e-09
rs142644375 G 0.118818 188644 0.0221882 0.00369138 1.84947e-09
rs2675794 G 0.118835 188644 0.0221727 0.00369082 1.88707e-09
rs2675793 T 0.118838 188644 0.02217 0.00369083 1.89578e-09
rs2675792 G 0.118835 188644 0.0221727 0.00369082 1.88707e-09
rs34712521 A 0.118751 188644 0.0222303 0.00369226 1.739e-09
rs2609037 G 0.118835 188644 0.0221727 0.00369082 1.88707e-09
rs2168863 C 0.118835 188644 0.0221727 0.00369082 1.88707e-09
rs2675791 A 0.118835 188644 0.0221727 0.00369082 1.88707e-09
rs2675790 G 0.118835 188644 0.0221727 0.00369082 1.88707e-09
rs2675789 G 0.118835 188644 0.0221727 0.00369082 1.88707e-09
rs67316637 T 0.118835 188644 0.0221727 0.00369082 1.88707e-09
rs2675788 T 0.118835 188644 0.0221727 0.00369082 1.88707e-09
rs2609020 G 0.118835 188644 0.0221727 0.00369082 1.88707e-09
rs2675787 G 0.118837 188644 0.0221711 0.00369082 1.89241e-09
rs11398205 T 0.147623 188644 -0.0190412 0.00337052 1.61296e-08
rs9869945 A 0.14684 188644 -0.0191597 0.00337108 1.32123e-08
rs2609021 G 0.118835 188644 0.0221727 0.00369082 1.88707e-09
rs1947607 C 0.118835 188644 0.0221727 0.00369082 1.88707e-09
rs2609022 C 0.118835 188644 0.0221727 0.00369082 1.88707e-09
rs34576538 T 0.118835 188644 0.0221727 0.00369082 1.88707e-09
rs17660513 G 0.118835 188644 0.0221727 0.00369082 1.88707e-09
rs34320663 G 0.118835 188644 0.0221727 0.00369082 1.88707e-09
rs3940822 T 0.118836 188644 0.0221732 0.00369082 1.88568e-09
rs2675828 C 0.118835 188644 0.0221727 0.00369082 1.88707e-09
rs2675829 C 0.118834 188644 0.0221702 0.00369086 1.89595e-09
rs2085587 A 0.118835 188644 0.0221727 0.00369082 1.88707e-09
rs2085588 C 0.119039 188644 -0.0220968 0.00368848 2.09229e-09
rs59311277 A 0.147529 188644 -0.0193338 0.00336994 9.6432e-09
rs2061388 T 0.118835 188644 0.0221727 0.00369082 1.88707e-09
rs11921011 G 0.119046 188644 -0.0221258 0.00368843 1.99246e-09
rs2675830 A 0.118835 188644 0.0221727 0.00369082 1.88707e-09
rs73833887 G 0.118835 188644 0.0221727 0.00369082 1.88707e-09
rs73833888 C 0.11799 188644 0.0222833 0.00371518 2.00251e-09
rs2609031 T 0.118835 188644 0.0221722 0.00369082 1.88878e-09
rs1966920 G 0.118835 188644 0.0221727 0.00369082 1.88707e-09
rs1471177 G 0.118835 188644 0.0221728 0.00369082 1.8869e-09
rs13065995 T 0.118835 188644 0.0221727 0.00369082 1.88707e-09
rs2608993 T 0.118835 188644 0.0221728 0.00369082 1.8868e-09
rs35573736 AG 0.118819 188644 0.0221878 0.00369138 1.85067e-09
rs34830332 AT 0.118818 188644 0.0221882 0.00369138 1.84947e-09
rs1902959 T 0.147185 188644 -0.0193284 0.00337087 9.82754e-09
rs71329008 G 0.118835 188644 0.0221727 0.00369082 1.88707e-09
rs2675832 A 0.118836 188644 0.0221726 0.00369082 1.8875e-09
rs10510754 A 0.146864 188644 -0.01916 0.00337114 1.32134e-08
rs2675834 G 0.118835 188644 0.0221727 0.00369082 1.88707e-09
rs2675835 A 0.118837 188644 0.0221829 0.0036908 1.855e-09
rs2675836 C 0.118835 188644 0.0221727 0.00369082 1.88707e-09
rs2675837 A 0.118835 188644 0.0221727 0.00369082 1.88707e-09
rs2355696 A 0.118835 188644 0.0221727 0.00369082 1.88707e-09
rs2355697 G 0.146848 188644 -0.0191903 0.00337104 1.25222e-08
rs2085580 G 0.119048 188644 -0.0221109 0.00368832 2.04061e-09
rs2045511 T 0.118835 188644 0.0221727 0.00369082 1.88707e-09
rs2045510 C 0.118835 188644 0.0221727 0.00369082 1.88707e-09
rs2675804 A 0.118835 188644 0.0221727 0.00369082 1.88707e-09
rs4346542 G 0.146848 188644 -0.0191892 0.00337104 1.2546e-08
rs111914568 C 0.12723 188644 0.021349 0.00358373 2.57047e-09
rs13099712 T 0.118835 188644 0.0221727 0.00369082 1.88707e-09
rs13100403 G 0.118835 188644 0.0221727 0.00369082 1.88707e-09
rs2125364 A 0.118835 188644 0.0221727 0.00369082 1.88707e-09
rs11917538 G 0.146967 188644 -0.0191295 0.00337077 1.38794e-08
rs6763990 C 0.12743 188644 -0.021293 0.00358155 2.76601e-09
rs2675784 A 0.127219 188644 0.0213315 0.00358373 2.64804e-09
rs2608990 T 0.127164 188644 0.0213381 0.00358486 2.64909e-09
rs2219432 A 0.127219 188644 0.021332 0.00358373 2.64628e-09
rs2219431 T 0.127219 188644 0.0213325 0.00358373 2.64388e-09
rs1458385 A 0.147153 188644 -0.0193132 0.00336847 9.85131e-09
rs1379874 G 0.127219 188644 0.021332 0.00358373 2.64619e-09
rs138267583 T 0.00891833 188644 0.0754539 0.0136152 2.99661e-08
rs1379873 G 0.127368 188644 0.0214121 0.00358372 2.30744e-09
rs9875961 G 0.14733 188644 -0.0194193 0.00336756 8.1022e-09
rs2609019 T 0.127222 188644 0.0213396 0.00358375 2.61242e-09
rs1379875 G 0.127222 188644 0.0213398 0.00358375 2.6118e-09
rs7638082 G 0.147154 188644 -0.019314 0.00336848 9.83827e-09
rs2609018 G 0.127222 188644 0.0213398 0.00358375 2.6118e-09
rs1531271 C 0.127222 188644 0.0213398 0.00358375 2.6118e-09
rs9859692 A 0.147155 188644 -0.0193116 0.00336848 9.87995e-09
rs2085586 A 0.127221 188644 0.0213233 0.00358374 2.68611e-09
rs2085585 G 0.127221 188644 0.021323 0.00358374 2.68709e-09
rs2085584 T 0.127225 188644 0.021294 0.00358363 2.82041e-09
rs13072085 T 0.127268 188644 0.021314 0.00358363 2.72594e-09
rs2085582 A 0.127229 188644 0.0212907 0.00358354 2.83339e-09
rs6770954 G 0.127433 188644 -0.0212186 0.0035814 3.13485e-09
rs36057916 G 0.127236 188644 0.021285 0.00358357 2.86213e-09
3:50895878_AT_A A 0.127228 188644 0.0212742 0.00358359 2.91563e-09
rs2609016 A 0.127217 188644 0.0213004 0.00358386 2.79592e-09
rs7642158 C 0.127441 188644 0.0212535 0.00358136 2.95297e-09
3:50899943_TA_T T 0.127228 188644 0.0212742 0.00358359 2.91563e-09
rs2219433 G 0.127441 188644 0.0212535 0.00358136 2.95297e-09
rs34443675 CAA 0.147179 188644 0.0192904 0.00336819 1.0224e-08
rs12639243 T 0.146865 188644 0.0191422 0.00337076 1.35758e-08
rs2675825 T 0.12723 188644 0.0212903 0.00358354 2.83529e-09
rs2609028 G 0.12723 188644 0.0212903 0.00358354 2.83538e-09
rs2675822 A 0.127245 188644 0.0212901 0.00358361 2.83861e-09
rs2675821 G 0.127348 188644 0.0212508 0.00358313 3.02007e-09
rs1841067 A 0.12723 188644 0.02129 0.00358354 2.83665e-09
rs1598927 A 0.12805 188644 0.0215157 0.00357442 1.75434e-09
rs2675819 G 0.12723 188644 0.02129 0.00358354 2.83665e-09
rs71329014 C 0.12723 188644 0.0212897 0.00358353 2.8382e-09
rs36002576 CT 0.127229 188644 0.0212722 0.00358361 2.92591e-09
rs2168865 T 0.12723 188644 0.0212897 0.00358353 2.8382e-09
rs1598928 G 0.12723 188644 0.0212897 0.00358353 2.8382e-09
rs4530518 G 0.127434 188644 0.021217 0.00358138 3.14246e-09
rs4346541 C 0.147219 188644 0.0191711 0.00336804 1.25694e-08
rs2355700 G 0.146857 188644 0.019111 0.0033708 1.43361e-08
3:50911955_AAAAAAC_A A 0.0990969 188644 0.026657 0.00441908 1.61973e-09
3:50911956_AAAAAC_A A 0.114116 188644 0.023037 0.00393722 4.89171e-09
rs66472954 G 0.12723 188644 0.0212897 0.00358353 2.8382e-09
rs67672341 G 0.127241 188644 0.0213071 0.00358354 2.75521e-09
rs67211895 T 0.12723 188644 0.0212897 0.00358353 2.8382e-09
rs35193996 A 0.12723 188644 0.0212897 0.00358353 2.8382e-09
rs2355702 C 0.12744 188644 0.021253 0.00358135 2.95519e-09
rs148366291 C 0.12723 188644 0.0212897 0.00358353 2.8382e-09
rs34058795 G 0.12723 188644 0.0212897 0.00358353 2.8382e-09
rs147330816 AAG 0.146867 188644 0.0191413 0.00337076 1.35965e-08
rs2355703 A 0.127441 188644 0.0212375 0.00358138 3.03469e-09
rs140307029 G 0.127228 188644 0.021273 0.00358357 2.92114e-09
rs144358790 G 0.12723 188644 0.0212897 0.00358353 2.8382e-09
3:50916894_AG_A A 0.136528 188644 0.0199509 0.00358437 2.60898e-08
rs13071377 T 0.127228 188644 0.021273 0.00358357 2.92114e-09
rs13071237 C 0.127228 188644 0.021273 0.00358357 2.92114e-09
rs4552340 A 0.157945 188644 0.0184212 0.00327571 1.87291e-08
rs78956898 A 0.12723 188644 0.0212897 0.00358353 2.8382e-09
rs76747326 G 0.12723 188644 0.0212895 0.00358353 2.83935e-09
rs7633959 C 0.127442 188644 0.0212507 0.00358132 2.96606e-09
rs6446230 A 0.148188 188644 0.019212 0.00337197 1.21722e-08
rs6446231 G 0.146866 188644 0.0191417 0.00337076 1.35893e-08
rs76644123 T 0.12723 188644 0.0212881 0.00358353 2.84573e-09
rs6795573 C 0.146864 188644 0.0191437 0.00337076 1.35418e-08
rs71329017 A 0.12723 188644 0.0212881 0.00358353 2.84573e-09
rs66684483 T 0.12723 188644 0.0212881 0.00358353 2.84573e-09
rs73079190 T 0.121301 188644 0.0225497 0.00373626 1.58892e-09
rs141821078 C 0.127228 188644 0.0212727 0.00358357 2.92271e-09
rs36070379 G 0.127352 188644 0.0212548 0.00358359 3.01311e-09
rs144071224 C 0.127228 188644 0.0212727 0.00358357 2.92271e-09
rs6786201 T 0.145294 188644 0.0191839 0.00338851 1.50301e-08
rs74365977 C 0.12723 188644 0.0212881 0.00358353 2.84573e-09
rs13093798 T 0.118846 188644 0.0221265 0.0036906 2.03392e-09
rs13088434 T 0.118846 188644 0.0221265 0.0036906 2.03392e-09
rs199529409 TA 0.147531 188644 0.019267 0.00336943 1.07834e-08
rs112213545 C 0.118846 188644 0.0221265 0.0036906 2.03392e-09
rs11130263 A 0.119059 188644 0.0220859 0.00368815 2.12366e-09
rs2355705 G 0.119059 188644 0.022086 0.00368815 2.1235e-09
rs73079191 G 0.118846 188644 0.0221265 0.0036906 2.03392e-09
rs6769733 C 0.147179 188644 0.0192878 0.00336814 1.02648e-08
rs34972378 G 0.118846 188644 0.0221271 0.0036906 2.03206e-09
rs58612314 G 0.11885 188644 0.0221059 0.00369053 2.10357e-09
rs151209464 T 0.118846 188644 0.0221263 0.0036906 2.03487e-09
rs13085320 C 0.118846 188644 0.0221268 0.00369061 2.03294e-09
rs13086545 T 0.118846 188644 0.0221268 0.00369061 2.03316e-09
rs143674630 CAG 0.118903 188644 0.0221095 0.0036907 2.09431e-09
rs13092418 C 0.118846 188644 0.0221267 0.00369061 2.0333e-09
rs77692361 AC 0.119063 188644 0.0220685 0.00368811 2.18528e-09
rs13097480 T 0.118846 188644 0.0221268 0.00369061 2.03302e-09
rs75945821 G 0.118846 188644 0.0221273 0.0036906 2.03132e-09
rs35071080 G 0.118859 188644 0.0221228 0.00369069 2.0483e-09
rs7625232 C 0.146868 188644 0.0191436 0.00337077 1.35453e-08
rs75206874 T 0.118847 188644 0.0221259 0.00369058 2.03555e-09
rs142340979 G 0.118847 188644 0.022126 0.00369058 2.03532e-09
rs141005318 C 0.11885 188644 0.0221066 0.00369054 2.10128e-09
rs542624407 AT 0.118851 188644 0.0221154 0.00369053 2.07054e-09
rs13085759 A 0.118847 188644 0.0221262 0.00369058 2.0345e-09
rs73081114 T 0.118847 188644 0.0221264 0.00369058 2.03394e-09
rs4452323 A 0.118847 188644 0.0221266 0.00369058 2.03309e-09
rs13088041 C 0.118847 188644 0.0221261 0.00369058 2.03479e-09
rs35842302 C 0.118847 188644 0.0221264 0.00369058 2.03369e-09
rs13088988 C 0.118847 188644 0.0221264 0.00369058 2.03369e-09
3:50948430_GT_G G 0.148026 188644 0.0188102 0.00337369 2.47067e-08
rs34006781 A 0.118847 188644 0.0221266 0.00369058 2.03313e-09
rs35082196 T 0.118847 188644 0.0221267 0.00369058 2.03294e-09
rs28762180 A 0.118847 188644 0.0221263 0.00369057 2.03401e-09
rs4447760 T 0.147077 188644 0.019117 0.00336922 1.39685e-08
rs35122553 A 0.118849 188644 0.02213 0.00369057 2.02168e-09
rs34307982 A 0.118847 188644 0.0221264 0.00369057 2.03383e-09
rs67895930 T 0.119331 188644 0.0217155 0.0036868 3.86696e-09
rs34640865 A 0.118847 188644 0.0221264 0.00369057 2.03383e-09
rs35150418 G 0.118848 188644 0.0221248 0.00369057 2.03897e-09
rs34075959 T 0.118848 188644 0.0221243 0.00369057 2.04088e-09
rs67794896 A 0.118848 188644 0.0221239 0.00369057 2.04204e-09
rs68096338 T 0.118852 188644 0.022133 0.00369059 2.01175e-09
rs34855107 A 0.118848 188644 0.022123 0.00369057 2.04526e-09
rs78367270 C 0.119047 188644 0.0220109 0.00368837 2.41128e-09
rs145492582 T 0.116533 188644 0.0225851 0.0037455 1.64337e-09
rs116248205 C 0.116533 188644 0.0225849 0.00374549 1.64374e-09
rs142639694 T 0.11885 188644 0.022107 0.00369055 2.10018e-09
rs143189157 T 0.118848 188644 0.0221205 0.00369055 2.05344e-09
rs7616183 G 0.146865 188644 0.0191181 0.00337081 1.41626e-08
rs141778723 T 0.118848 188644 0.0221209 0.00369058 2.05261e-09
rs138360806 C 0.118848 188644 0.0221204 0.00369057 2.05423e-09
rs149246503 G 0.118848 188644 0.0221197 0.00369057 2.05642e-09
rs144492659 G 0.11885 188644 0.0221066 0.00369055 2.10124e-09
rs4688693 G 0.119067 188644 0.0220884 0.00368813 2.11455e-09
rs139064121 T 0.118856 188644 0.0221173 0.00369055 2.06417e-09
rs147517060 T 0.119401 188644 0.0218154 0.00368823 3.32724e-09
rs57732473 C 0.11885 188644 0.0221125 0.00369053 2.08064e-09
rs35121433 A 0.11885 188644 0.0221119 0.00369053 2.08243e-09
rs35190976 G 0.11885 188644 0.0221108 0.00369052 2.08631e-09
rs36018544 G 0.11885 188644 0.0221099 0.00369051 2.08915e-09
rs7627266 T 0.14688 188644 0.0191532 0.0033707 1.33118e-08
3:50962513_TG_T T 0.118851 188644 0.0221049 0.00369048 2.10589e-09
rs34786937 C 0.119068 188644 0.0220558 0.00368827 2.23541e-09
rs34184643 C 0.118851 188644 0.0221048 0.00369048 2.10647e-09
rs60898829 T 0.118852 188644 0.022105 0.00369049 2.1059e-09
rs71329023 G 0.118853 188644 0.0221051 0.0036905 2.10578e-09
rs68130118 A 0.118854 188644 0.0221048 0.00369051 2.10706e-09
rs67843425 G 0.118855 188644 0.0221049 0.00369052 2.10661e-09
rs73081144 A 0.118856 188644 0.0221044 0.00369052 2.1087e-09
rs61108141 G 0.146879 188644 0.019126 0.00337078 1.39658e-08
rs7623868 G 0.118857 188644 0.0221032 0.00369052 2.11267e-09
rs7623976 G 0.118857 188644 0.0221031 0.00369052 2.11298e-09
rs35499413 A 0.118858 188644 0.0221026 0.00369052 2.11481e-09
rs36110549 G 0.118858 188644 0.0221025 0.00369052 2.11517e-09
rs66626892 C 0.118858 188644 0.0221029 0.00369052 2.11392e-09
rs4131887 G 0.118858 188644 0.0221017 0.00369052 2.11807e-09
rs9832952 C 0.147043 188644 -0.0192476 0.00336999 1.12177e-08
rs13079565 A 0.118858 188644 0.022102 0.00369052 2.1169e-09
rs13079136 G 0.118858 188644 0.0221016 0.00369052 2.11818e-09
rs9868870 G 0.118996 188644 -0.0222116 0.00368953 1.74559e-09
rs140665187 C 0.136947 188644 -0.0219917 0.00363277 1.41819e-09
rs35492420 G 0.118858 188644 0.0221016 0.00369052 2.11818e-09
rs34628582 G 0.118867 188644 0.0221018 0.00369047 2.11648e-09
rs7433217 G 0.146802 188644 -0.0192608 0.0033718 1.11622e-08
rs35875816 T 0.118867 188644 0.0221019 0.00369047 2.11645e-09
rs34481683 G 0.118873 188644 0.0221065 0.00369049 2.10049e-09
rs143640567 ATC 0.121646 188644 0.0220785 0.00366881 1.7703e-09
rs759574184 G 0.119366 188644 0.0221929 0.00369023 1.81364e-09
rs61638760 A 0.118867 188644 0.0221017 0.00369048 2.11704e-09
rs13086922 C 0.118869 188644 0.0221017 0.00369048 2.11727e-09
rs6771085 C 0.118867 188644 0.0221017 0.00369048 2.11704e-09
rs141494203 A 0.024061 188644 0.0549816 0.00781763 2.02797e-12
rs13097744 G 0.0486417 188644 0.0378099 0.00556335 1.07698e-11
rs57642230 T 0.118738 188644 0.022229 0.00369344 1.76357e-09
rs36085154 G 0.115684 188644 0.0223864 0.00377864 3.13898e-09
rs139488306 A 0.0240624 188644 0.0555455 0.00781572 1.19104e-12
rs6763779 G 0.120161 188644 0.0223745 0.00367393 1.13083e-09
rs6763781 C 0.120161 188644 0.0223745 0.00367393 1.13083e-09
rs34836308 C 0.120161 188644 0.0223745 0.00367393 1.1308e-09
rs397874373 C 0.119964 188644 0.0223611 0.00367682 1.1918e-09
3:51000142_CTT_C CTT 0.147999 188644 -0.01955 0.00336697 6.39286e-09
rs6810241 C 0.120389 188644 -0.0223583 0.00367139 1.1321e-09
rs13085827 A 0.120161 188644 0.0223743 0.00367393 1.13109e-09
3:51002820_AAATT_A A 0.120184 188644 0.0223265 0.00367409 1.2289e-09
rs4132022 A 0.120161 188644 0.0223744 0.00367393 1.13095e-09
rs55900868 T 0.120161 188644 0.0223739 0.00367393 1.13186e-09
rs59658600 AT 0.120617 188644 0.0223248 0.00367534 1.24823e-09
rs71329027 G 0.120161 188644 0.0223739 0.00367393 1.13186e-09
rs6775938 T 0.129606 188644 -0.0216104 0.00355689 1.23724e-09
rs13077958 G 0.120161 188644 0.0223739 0.00367393 1.13186e-09
rs55720914 C 0.119345 188644 -0.0223803 0.00370254 1.50073e-09
3:51010319_AT_A AT 0.129017 188644 -0.0208043 0.0037393 2.64476e-08
rs13060319 T 0.119968 188644 0.022366 0.00367679 1.18162e-09
rs182743943 G 0.103379 188644 0.0268477 0.00412603 7.69085e-11
rs376534024 G 0.115416 188644 0.0226403 0.00376388 1.80046e-09
rs370745307 G 0.115136 188644 0.0232029 0.00378823 9.08592e-10
rs149367579 G 0.119962 188644 0.0223835 0.00367712 1.15097e-09
rs36191383 A 0.119962 188644 0.0223853 0.00367714 1.14781e-09
rs765708064 CAG 0.147681 188644 -0.0195501 0.00337056 6.63241e-09
rs71329039 C 0.119961 188644 0.0223871 0.00367715 1.1443e-09
rs36056105 T 0.120152 188644 0.0223462 0.0036741 1.18841e-09
rs13069365 T 0.127408 188644 0.0213352 0.0035824 2.59644e-09
rs9838433 T 0.148504 188644 -0.0194558 0.00335646 6.78121e-09
rs67445615 A 0.120151 188644 0.022341 0.00367407 1.1987e-09
rs9823942 A 0.120162 188644 0.022392 0.0036739 1.09729e-09
rs55785224 C 0.120229 188644 0.0224381 0.00367353 1.01062e-09
rs59269923 GT 0.120602 188644 0.0223713 0.00367583 1.15945e-09
rs7372046 G 0.129658 188644 -0.0216517 0.00355677 1.1493e-09
rs60292376 C 0.120147 188644 0.0223251 0.00367391 1.22951e-09
rs57378417 A 0.12016 188644 0.0222888 0.00367388 1.30697e-09
rs11130267 A 0.12989 188644 -0.021756 0.00355427 9.31282e-10
rs35693100 G 0.120144 188644 0.0223174 0.00367381 1.24436e-09
rs35273485 T 0.120144 188644 0.0223174 0.00367381 1.24436e-09
rs34040634 T 0.120144 188644 0.0223174 0.00367381 1.24436e-09
rs13093289 T 0.120144 188644 0.0223174 0.00367381 1.24436e-09
rs7428086 G 0.120374 188644 -0.0222678 0.00367107 1.31587e-09
rs7426759 G 0.120144 188644 0.0223159 0.00367383 1.24766e-09
rs7614482 A 0.148539 188644 -0.0193751 0.00335575 7.76786e-09
rs6446243 A 0.148523 188644 -0.0193877 0.00335577 7.59655e-09
rs12185906 C 0.120144 188644 0.0223121 0.00367387 1.25629e-09
rs7429035 C 0.120144 188644 0.0223121 0.00367387 1.25647e-09
rs7629809 C 0.120144 188644 0.0223121 0.00367387 1.25629e-09
rs35481031 T 0.1201 188644 0.0223523 0.00367506 1.18802e-09
rs13062018 A 0.120144 188644 0.0223121 0.00367387 1.25629e-09
rs34002537 A 0.125513 188644 0.0213163 0.00361137 3.58544e-09
rs6446245 T 0.153811 188644 -0.0188989 0.00330878 1.11994e-08
rs13064199 G 0.125402 188644 0.0216183 0.00360996 2.12136e-09
3:51038093_CT_C CT 0.125074 188644 -0.021814 0.00362342 1.74454e-09
rs7614881 C 0.134732 188644 -0.0209398 0.00350111 2.22283e-09
rs10865962 G 0.125608 188644 -0.0215153 0.0036067 2.44533e-09
rs758437027 CTTAA 0.153794 188644 -0.0191792 0.00331015 6.88082e-09
rs146695767 C 0.124076 188644 -0.0220918 0.00364168 1.31071e-09
3:51045178_GT_G GT 0.125631 188644 -0.0217141 0.00361256 1.85028e-09
rs9713538 C 0.134739 188644 -0.0208766 0.00350102 2.48089e-09
rs75051563 A 0.125374 188644 -0.0215226 0.00360936 2.48086e-09
rs9812854 C 0.125372 188644 -0.0215244 0.00360936 2.47334e-09
rs9813718 G 0.125372 188644 -0.0215244 0.00360936 2.47334e-09
rs9681865 T 0.153662 188644 -0.0188539 0.00331024 1.23112e-08
rs9682492 A 0.125233 188644 -0.0217971 0.00361146 1.58742e-09
rs9681190 C 0.125233 188644 -0.0217971 0.00361146 1.58742e-09
rs9713580 T 0.125372 188644 -0.0215244 0.00360936 2.47324e-09
rs9682672 A 0.125372 188644 -0.0215244 0.00360936 2.47324e-09
rs9682095 T 0.125372 188644 -0.0215244 0.00360936 2.47324e-09
rs9681429 G 0.134693 188644 -0.0209007 0.00350135 2.38671e-09
rs9682254 T 0.153474 188644 -0.018773 0.00331299 1.45963e-08
rs9681573 C 0.125372 188644 -0.0215244 0.00360936 2.47324e-09
rs9681582 G 0.125608 188644 -0.0215066 0.00360672 2.48227e-09
rs9757419 T 0.125372 188644 -0.0215235 0.00360936 2.47694e-09
rs9758600 A 0.125372 188644 -0.0215235 0.00360936 2.47694e-09
rs9877272 A 0.153662 188644 -0.0188541 0.00331025 1.23073e-08
rs779053073 CT 0.125291 188644 -0.0217747 0.00361953 1.79234e-09
rs201759706 G 0.143022 188644 -0.0201721 0.00358155 1.78137e-08
rs372913821 C 0.153198 188644 -0.0209557 0.00356115 3.99866e-09
3:51053880_ATG_A A 0.0266458 188644 0.0505278 0.0080325 3.17299e-10
3:51054076_TTA_T TTA 0.123768 188644 -0.0223952 0.00368004 1.16302e-09
rs11715556 C 0.125372 188644 -0.0215225 0.00360935 2.48103e-09
rs9818841 A 0.125398 188644 -0.0215096 0.00360946 2.53908e-09
rs9860862 G 0.125372 188644 -0.0215225 0.00360935 2.48103e-09
rs9823453 A 0.125372 188644 -0.0215225 0.00360935 2.48103e-09
rs9861513 G 0.125372 188644 -0.0215225 0.00360935 2.48103e-09
rs9311460 A 0.125372 188644 -0.0215225 0.00360935 2.48103e-09
rs34563986 A 0.134649 188644 -0.0207859 0.00350194 2.93369e-09
rs34676863 G 0.137886 188644 -0.0228486 0.00366471 4.53413e-10
rs9311461 T 0.125372 188644 -0.0215218 0.00360935 2.48418e-09
rs59351752 T 0.125887 188644 -0.0233765 0.00373573 3.91938e-10
rs78192885 GA 0.125215 188644 -0.0233788 0.00373455 3.85465e-10
rs9682922 T 0.125372 188644 -0.021521 0.00360935 2.48716e-09
rs9848873 C 0.13471 188644 -0.0208891 0.00350093 2.42457e-09
rs9284887 T 0.125372 188644 -0.0215197 0.00360934 2.49286e-09
rs9284888 C 0.125372 188644 -0.0215197 0.00360934 2.49286e-09
rs9713241 A 0.125372 188644 -0.0215197 0.00360934 2.49286e-09
rs4557193 C 0.125384 188644 -0.0215708 0.00360918 2.28164e-09
rs9837334 A 0.153696 188644 -0.0188671 0.00330964 1.19542e-08
rs4244699 T 0.125396 188644 -0.0215172 0.00360943 2.50532e-09
rs6445717 A 0.125372 188644 -0.0215188 0.00360934 2.49656e-09
rs200367825 AT 0.132235 188644 -0.0213726 0.00355604 1.85597e-09
rs7610901 A 0.125354 188644 -0.0215222 0.00360981 2.49403e-09
rs4438692 G 0.125387 188644 -0.021491 0.00360936 2.61732e-09
rs4443210 G 0.153548 188644 -0.0189191 0.00331228 1.11948e-08
rs13088462 C 0.0494132 188644 0.037761 0.00551139 7.3331e-12
rs4555554 A 0.125385 188644 -0.021452 0.00360931 2.79461e-09
rs4566574 G 0.134675 188644 -0.0207614 0.00350174 3.05522e-09
rs4373098 A 0.125385 188644 -0.021452 0.00360931 2.79461e-09
rs7638732 A 0.134836 188644 -0.0207458 0.00349842 3.03362e-09
rs13324500 A 0.125332 188644 -0.0214677 0.00360961 2.72951e-09
3:51077314_CTT_C CTT 0.0715909 188644 -0.0307042 0.0046655 4.68105e-11
rs13061003 T 0.153501 188644 -0.0188237 0.00331267 1.33075e-08
3:51077642_GT_G GT 0.119033 188644 -0.0224142 0.00385088 5.87581e-09
rs4336150 C 0.134646 188644 -0.020849 0.00350172 2.62236e-09
rs9865977 G 0.125336 188644 -0.0214733 0.00360948 2.7003e-09
3:51084894_GA_G GA 0.125341 188644 -0.0214967 0.00360956 2.5975e-09
rs4528982 G 0.125341 188644 -0.0214967 0.00360956 2.5975e-09
rs7614171 G 0.125336 188644 -0.0214733 0.00360948 2.7003e-09
3:51085616_TA_T TA 0.126184 188644 -0.0214125 0.00371042 7.89671e-09
rs4541436 G 0.125336 188644 -0.0214733 0.00360948 2.7003e-09
rs6800279 C 0.153522 188644 -0.0188804 0.00331249 1.20158e-08
rs4574329 T 0.125367 188644 -0.021494 0.00360954 2.60894e-09
rs4596182 G 0.125572 188644 -0.0214633 0.00360682 2.6738e-09
rs749169326 AACT 0.135137 188644 -0.0207542 0.00350323 3.14146e-09
rs6445600 G 0.125336 188644 -0.0214733 0.00360948 2.7003e-09
rs6445603 A 0.134789 188644 -0.0207985 0.00349863 2.77355e-09
rs6768601 A 0.125336 188644 -0.0214733 0.00360948 2.7003e-09
rs11130273 T 0.125336 188644 -0.0214733 0.00360948 2.7003e-09
rs7629420 G 0.125925 188644 -0.0214153 0.00360361 2.8079e-09
rs6796642 C 0.153703 188644 -0.018852 0.00330905 1.22037e-08
rs4927976 G 0.125335 188644 -0.0214726 0.00360947 2.70347e-09
rs7653539 T 0.125304 188644 -0.0214804 0.00361041 2.69322e-09
rs11423656 A 0.152944 188644 -0.0190701 0.00332643 9.88711e-09
rs6779430 G 0.125335 188644 -0.0214726 0.00360947 2.70347e-09
rs9857727 A 0.125359 188644 -0.0214769 0.00360956 2.6861e-09
rs4927960 T 0.125335 188644 -0.0214726 0.00360947 2.70347e-09
rs4511931 G 0.125572 188644 -0.0214626 0.00360682 2.67695e-09
3:51096886_CCA_C CCA 0.153619 188644 -0.0217328 0.00355289 9.55723e-10
rs35488627 T 0.126497 188644 -0.021133 0.00360758 4.69388e-09
rs7373592 A 0.134791 188644 -0.0207409 0.00349872 3.06915e-09
rs4927977 T 0.125335 188644 -0.0214713 0.00360948 2.70971e-09
rs4505743 T 0.125335 188644 -0.0214741 0.00360949 2.69699e-09
rs4507294 T 0.125335 188644 -0.0214713 0.00360948 2.70971e-09
rs4586853 G 0.125721 188644 -0.02127 0.00360526 3.64775e-09
rs4572801 A 0.153848 188644 -0.0186574 0.00330803 1.70267e-08
rs4263323 C 0.125482 188644 -0.021284 0.00360791 3.65733e-09
rs28470684 G 0.125482 188644 -0.021284 0.00360791 3.65733e-09
rs11919932 G 0.125477 188644 -0.0212773 0.00360803 3.70306e-09
rs6445750 C 0.125482 188644 -0.021284 0.00360791 3.65733e-09
rs4615113 A 0.125482 188644 -0.021284 0.00360791 3.65733e-09
rs4530566 T 0.125482 188644 -0.021284 0.00360791 3.65733e-09
rs746700430 ATATTT 0.12574 188644 -0.0213054 0.00360526 3.43634e-09
rs4377512 G 0.125482 188644 -0.021284 0.00360791 3.65733e-09
rs6795272 T 0.134932 188644 -0.0205814 0.0034973 3.98851e-09
rs6787773 C 0.125567 188644 -0.0213714 0.00360719 3.13468e-09
rs4613496 G 0.125482 188644 -0.021284 0.00360791 3.65733e-09
rs4511933 G 0.125482 188644 -0.021284 0.00360791 3.65733e-09
rs4491946 T 0.125493 188644 -0.0213296 0.00360778 3.38348e-09
rs4244700 G 0.125482 188644 -0.021284 0.00360791 3.65733e-09
rs4582086 A 0.125482 188644 -0.021284 0.00360791 3.65733e-09
rs5848914 T 0.125484 188644 -0.021306 0.0036079 3.52429e-09
rs141905262 T 0.00938581 188644 0.0740328 0.0132342 2.22147e-08
rs4488874 A 0.125493 188644 -0.0213295 0.00360778 3.38394e-09
rs9850021 C 0.125482 188644 -0.021284 0.00360791 3.65733e-09
rs6445779 C 0.125482 188644 -0.021284 0.00360791 3.65733e-09
rs13080170 A 0.153862 188644 -0.018643 0.00330796 1.74494e-08
rs775839756 GACAGAGAGAGAGAAAGAA 0.135387 188644 -0.0211117 0.00350961 1.79768e-09
rs6445802 T 0.125709 188644 -0.0212339 0.00360535 3.87863e-09
rs6808206 T 0.125482 188644 -0.021284 0.00360791 3.65733e-09
rs4244701 G 0.125482 188644 -0.021284 0.00360791 3.65733e-09
rs4244702 G 0.125482 188644 -0.021284 0.00360791 3.65733e-09
rs4244703 A 0.125482 188644 -0.021284 0.00360791 3.65733e-09
rs9863847 G 0.134926 188644 -0.0205798 0.00349727 3.99884e-09
rs35356497 C 0.15384 188644 -0.0186512 0.00330802 1.72093e-08
rs4244704 T 0.125482 188644 -0.021284 0.00360791 3.65733e-09
rs6445843 C 0.134938 188644 -0.0205614 0.00349721 4.12477e-09
rs4446244 G 0.125482 188644 -0.021284 0.00360791 3.65733e-09
rs7611873 A 0.125482 188644 -0.021284 0.00360791 3.65733e-09
rs7653451 T 0.125673 188644 -0.0213106 0.00360788 3.49696e-09
rs10212257 T 0.149981 188644 -0.021044 0.00359034 4.60088e-09
rs13060972 G 0.134926 188644 -0.0205812 0.00349727 3.98875e-09
rs4444745 A 0.125482 188644 -0.0212844 0.00360793 3.65548e-09
rs4269109 A 0.125489 188644 -0.0212838 0.00360796 3.66042e-09
rs7615291 C 0.125482 188644 -0.0212845 0.00360794 3.65546e-09
rs9828200 T 0.125482 188644 -0.0212845 0.00360794 3.65546e-09
rs4927978 A 0.125482 188644 -0.0212843 0.00360794 3.65645e-09
rs4927979 G 0.125496 188644 -0.0212783 0.003608 3.69574e-09
rs4927980 G 0.125482 188644 -0.0212845 0.00360794 3.65546e-09
rs4639007 C 0.134927 188644 -0.0205816 0.0034973 3.98733e-09
rs4434173 T 0.153891 188644 -0.0186359 0.00330805 1.76839e-08
rs57116965 A 0.125504 188644 -0.0213333 0.00360808 3.37241e-09
rs4244705 T 0.12545 188644 -0.0212748 0.00360853 3.73729e-09
rs6799211 G 0.125482 188644 -0.0212845 0.00360794 3.65546e-09
rs4464493 T 0.125514 188644 -0.0213069 0.00360797 3.52176e-09
rs4317135 T 0.125482 188644 -0.0212845 0.00360794 3.65546e-09
rs4465974 T 0.125482 188644 -0.0212845 0.00360794 3.65554e-09
rs12494165 A 0.134295 188644 -0.0211945 0.00350614 1.49717e-09
rs7629433 C 0.125482 188644 -0.0212845 0.00360794 3.65546e-09
rs4356848 C 0.153917 188644 -0.0186075 0.00330836 1.86437e-08
rs10662173 T 0.12557 188644 -0.0212865 0.00360881 3.67486e-09
rs6793613 A 0.125482 188644 -0.0212845 0.00360794 3.65546e-09
rs6793648 A 0.12557 188644 -0.0212812 0.00360733 3.65358e-09
rs6446011 A 0.125511 188644 -0.0212765 0.00360778 3.69905e-09
rs4353834 G 0.134926 188644 -0.0205802 0.0034973 3.99707e-09
rs4286453 C 0.125355 188644 -0.021412 0.00361052 3.02619e-09
rs7639161 T 0.125482 188644 -0.0212845 0.00360794 3.65546e-09
rs9865363 G 0.134943 188644 -0.0206372 0.00349938 3.69907e-09
rs9865532 G 0.153891 188644 -0.0186347 0.00330806 1.7724e-08
rs4511930 G 0.125484 188644 -0.0212838 0.00360794 3.65967e-09
rs4309762 C 0.125481 188644 -0.0212842 0.00360796 3.65789e-09
rs6809524 A 0.125482 188644 -0.0212845 0.00360794 3.65546e-09
rs4927982 G 0.125482 188644 -0.0212845 0.00360794 3.65546e-09
rs4927983 A 0.12552 188644 -0.0212784 0.0036081 3.69934e-09
rs4267675 C 0.128507 188644 -0.0212924 0.00359018 3.02094e-09
rs4390967 A 0.125482 188644 -0.0212845 0.00360794 3.65546e-09
rs4309763 A 0.125482 188644 -0.0212845 0.00360794 3.65546e-09
rs751809718 TTATATC 0.153775 188644 -0.0186644 0.00331632 1.82505e-08
rs7640263 C 0.125482 188644 -0.0212836 0.00360794 3.66093e-09
rs7652655 A 0.125482 188644 -0.0212845 0.00360794 3.65546e-09
rs7652818 A 0.125482 188644 -0.0212845 0.00360794 3.65546e-09
3:51151541_TA_T TA 0.118634 188644 -0.0217167 0.003826 1.38017e-08
rs4478114 C 0.125482 188644 -0.0212845 0.00360794 3.65546e-09
rs6772197 G 0.154696 188644 -0.0180932 0.00330566 4.42066e-08
rs6446118 G 0.125435 188644 -0.0212991 0.00360909 3.60763e-09
rs6767329 A 0.125493 188644 -0.0213154 0.00360788 3.46834e-09
rs9713035 G 0.134965 188644 -0.0206201 0.00349861 3.78058e-09
rs6806090 C 0.125482 188644 -0.0212845 0.00360794 3.65546e-09
rs4927984 G 0.125482 188644 -0.0212845 0.00360794 3.65546e-09
rs4487270 C 0.125482 188644 -0.0212845 0.00360794 3.65546e-09
rs4589968 G 0.125482 188644 -0.0212845 0.00360794 3.65546e-09
rs4586852 G 0.134926 188644 -0.0205799 0.0034973 3.99931e-09
rs4927985 C 0.125483 188644 -0.021285 0.00360794 3.65251e-09
rs4927986 G 0.126466 188644 -0.0214073 0.00359615 2.63973e-09
rs4364203 A 0.153933 188644 -0.01856 0.00330729 2.00469e-08
rs6446167 T 0.125482 188644 -0.0212846 0.00360794 3.65508e-09
rs6446168 C 0.125483 188644 -0.0213401 0.0036081 3.33437e-09
rs4244696 T 0.125475 188644 -0.0212996 0.00360865 3.58925e-09
3:51162398_TAA_T TAA 0.129904 188644 -0.0210204 0.00359635 5.0765e-09
rs11130274 G 0.108404 188644 -0.0222472 0.00391867 1.37086e-08
rs34416506 G 0.108936 188644 -0.0213402 0.00384442 2.84487e-08
3:51180690_GTT_G GTT 0.107769 188644 -0.0211912 0.00386836 4.30498e-08
3:51180701_TTATG_T TTATG 0.0988203 188644 -0.0235044 0.00417502 1.80707e-08
rs202182885 ATG 0.107769 188644 -0.0211912 0.00386836 4.30498e-08
rs4257581 A 0.107464 188644 -0.0211463 0.00386573 4.5011e-08
rs4263322 A 0.107464 188644 -0.0211478 0.00386573 4.4912e-08
rs4437184 C 0.107464 188644 -0.0211478 0.00386573 4.4912e-08
rs4256170 A 0.024154 188644 0.055844 0.00777746 6.98464e-13
rs6445393 C 0.108062 188644 -0.0210154 0.00385471 4.99051e-08
rs10633176 T 0.108726 188644 -0.0212098 0.00386176 3.97344e-08
rs76979176 A 0.0239151 188644 0.0561246 0.00787799 1.05038e-12
3:51320118_GAA_G GAA 0.115565 188644 -0.0211198 0.00378628 2.43653e-08
rs144531096 T 0.00909918 188644 0.0782456 0.0133174 4.22426e-09
rs138625771 C 0.0236826 188644 0.0572044 0.00796298 6.80492e-13
rs150096123 AT 0.0242803 188644 0.0557594 0.00781407 9.65874e-13
rs7648012 G 0.16289 188644 -0.0177037 0.00323943 4.6332e-08
rs6445620 C 0.138941 188644 -0.0208148 0.00345912 1.77605e-09
rs6445622 T 0.138911 188644 -0.0208153 0.0034585 1.76273e-09
rs35070435 C 0.165694 188644 -0.0178157 0.00323373 3.60646e-08
rs10865970 C 0.138912 188644 -0.020811 0.00345836 1.7736e-09
rs6445624 A 0.138913 188644 -0.0208107 0.00345827 1.77301e-09
rs6773260 G 0.138922 188644 -0.0207923 0.00345785 1.82394e-09
rs6773332 G 0.138932 188644 -0.0208017 0.00345789 1.79415e-09
rs140222303 G 0.139346 188644 -0.0207576 0.00345914 1.96688e-09
rs4974106 G 0.138951 188644 -0.0208307 0.00345689 1.68537e-09
3:51363695_AT_A AT 0.119056 188644 -0.0222335 0.004049 3.99955e-08
rs4428169 A 0.138893 188644 -0.0207563 0.00345697 1.92632e-09
3:51364014_TTTGTTG_T TTTGTTG 0.183588 188644 -0.0174945 0.00320904 4.99727e-08
rs1480354 G 0.138894 188644 -0.0207665 0.00345681 1.88829e-09
rs1825002 A 0.139767 188644 -0.0206052 0.00344812 2.29403e-09
rs1383251 G 0.139767 188644 -0.020604 0.00344811 2.29849e-09
rs4974105 A 0.138854 188644 -0.0207533 0.00345641 1.92507e-09
rs6445628 A 0.138888 188644 -0.0207535 0.00345653 1.92691e-09
rs7625006 A 0.13973 188644 -0.0206121 0.00344788 2.26041e-09
rs751075 C 0.13933 188644 -0.0206699 0.00345191 2.1286e-09
rs1031925 T 0.139313 188644 -0.0205059 0.00345156 2.83717e-09
rs6445637 C 0.138621 188644 -0.0207335 0.00346081 2.08994e-09
rs750110197 CTT 0.142933 188644 -0.0210478 0.00344959 1.05263e-09
rs17051762 T 0.0975189 188644 0.0258563 0.00412126 3.52925e-10
rs1542574 C 0.155538 188644 -0.0181384 0.00329855 3.82625e-08
rs2127655 A 0.138988 188644 -0.0209984 0.0034549 1.2203e-09
rs1552074 C 0.14935 188644 -0.0185736 0.00334778 2.89274e-08
rs13091931 G 0.138769 188644 -0.0205417 0.0034771 3.47478e-09
rs4687569 T 0.148628 188644 -0.0187023 0.00336263 2.67338e-08
rs146381464 A 0.0235182 188644 0.0588226 0.00794915 1.36893e-13
rs146370649 G 0.0234348 188644 0.0601476 0.0079651 4.32546e-14
rs4611808 C 0.137714 188644 -0.0210135 0.00346984 1.39764e-09
rs4687800 A 0.155417 188644 -0.0179926 0.00329943 4.9517e-08
rs35746825 A 0.047468 188644 0.0377774 0.00569806 3.36866e-11
rs377427485 A 0.270557 188644 -0.0157209 0.00281821 2.43193e-08
rs6445727 G 0.155454 188644 -0.0180817 0.00329916 4.24204e-08
rs10647838 A 0.138137 188644 -0.0211914 0.00346568 9.69676e-10
rs6769932 C 0.138111 188644 -0.0211764 0.00346669 1.00742e-09
rs6774745 A 0.155436 188644 -0.0181069 0.00330159 4.15645e-08
rs6789937 C 0.141375 188644 -0.0204014 0.00345428 3.50895e-09
rs7625821 G 0.155246 188644 -0.0180153 0.00330132 4.84904e-08
rs2164599 T 0.155133 188644 -0.018043 0.00330234 4.66893e-08
rs2356299 T 0.137921 188644 -0.0211487 0.00346645 1.05624e-09
rs34975386 A 0.137934 188644 -0.0211394 0.00346646 1.07436e-09
rs11130292 A 0.138699 188644 -0.0212741 0.00345828 7.6833e-10
rs374351985 G 0.190007 188644 -0.0194184 0.00333415 5.75189e-09
rs6793900 G 0.137859 188644 -0.0212851 0.0034672 8.32161e-10
3:51523850_TATAG_T TATAG 0.137824 188644 -0.0212389 0.00347148 9.48681e-10
rs11130293 G 0.137711 188644 -0.021371 0.00346959 7.31069e-10
rs7623803 C 0.154944 188644 -0.0181806 0.0033046 3.76874e-08
rs7372658 A 0.138097 188644 -0.0213188 0.00346922 8.00489e-10
rs9311469 C 0.137385 188644 -0.0214458 0.00347574 6.83687e-10
rs11721253 A 0.1375 188644 -0.0213643 0.00347168 7.5764e-10
rs1055429 T 0.137616 188644 -0.0209783 0.00346888 1.47315e-09
rs4687568 G 0.137985 188644 -0.0210333 0.00346517 1.28207e-09
3:51582074_AT_A AT 0.137762 188644 -0.0209399 0.0034682 1.56615e-09
rs11421076 C 0.158605 188644 -0.018072 0.00330644 4.6172e-08
rs111962117 T 0.149803 188644 -0.0199898 0.00340799 4.48355e-09
rs11719995 C 0.155086 188644 -0.0180154 0.00330208 4.882e-08
rs11709482 T 0.155095 188644 -0.0180118 0.00330202 4.90944e-08
rs6771081 A 0.137989 188644 -0.020981 0.00346494 1.40467e-09
rs4687721 G 0.138097 188644 -0.0210902 0.00346474 1.15201e-09
rs6445791 G 0.13817 188644 -0.0209752 0.00346303 1.39033e-09
rs74330453 C 0.0230675 188644 0.0594219 0.00806324 1.71991e-13
rs6809155 A 0.13801 188644 -0.0211084 0.00346531 1.1218e-09
3:51628876_CTTTTTTTTTTTTTTTT_C C 0.0942878 188644 0.0301174 0.00452363 2.78708e-11
rs4687734 A 0.138203 188644 -0.0208739 0.0034625 1.65728e-09
rs6787312 G 0.13833 188644 -0.0207514 0.00346225 2.05575e-09
rs4317086 T 0.137384 188644 -0.0208209 0.00347583 2.09991e-09
rs11917683 G 0.137229 188644 -0.0209809 0.00347971 1.6478e-09
rs1127553 G 0.0227508 188644 0.0589781 0.00812603 3.94586e-13
rs6775666 A 0.146618 188644 -0.0216915 0.00337939 1.37699e-10
rs6771491 G 0.145499 188644 -0.0216882 0.00339555 1.69283e-10
rs4355273 C 0.144522 188644 -0.0216175 0.00340851 2.26963e-10
rs13090011 G 0.164285 188644 -0.0185876 0.00322578 8.31535e-09
rs4468965 A 0.163863 188644 -0.0186351 0.00322832 7.82767e-09
rs11919197 T 0.145569 188644 -0.0221941 0.00338791 5.7307e-11
rs3821829 T 0.145571 188644 -0.0221893 0.00338781 5.77837e-11
rs4067 A 0.145645 188644 -0.0218884 0.00338716 1.03455e-10
rs4687770 C 0.134216 188644 0.0194796 0.00350343 2.6989e-08
rs4687771 A 0.133994 188644 0.0198164 0.00350556 1.58035e-08
rs6800949 A 0.11591 188644 0.0244844 0.00373279 5.42074e-11
rs66524851 T 0.133825 188644 0.0199143 0.00351083 1.41133e-08
rs58412051 T 0.116395 188644 0.0246117 0.00373417 4.38223e-11
rs6445949 G 0.14166 188644 0.0191993 0.00344263 2.45154e-08
rs747976305 A 0.135788 188644 0.0193378 0.00351041 3.61955e-08
rs4687775 T 0.130081 188644 0.0196598 0.00355498 3.20256e-08
rs13061718 G 0.122583 188644 0.0217689 0.00365901 2.69596e-09
rs11918567 A 0.122583 188644 0.021768 0.00365899 2.69934e-09
rs6778196 T 0.121479 188644 0.0220205 0.00365853 1.75859e-09
rs111892187 G 0.12159 188644 0.0221138 0.00365938 1.51513e-09
rs112183554 G 0.119154 188644 0.0223411 0.0037363 2.24264e-09
rs141829833 T 0.0232443 188644 0.059434 0.00805056 1.55872e-13
rs34789050 A 0.0512551 188644 0.035553 0.00548361 8.98451e-11
rs71297377 T 0.0538904 188644 0.0300513 0.00542013 2.95379e-08
rs147474132 A 0.0220868 188644 0.0540885 0.00839566 1.17855e-10
rs139341669 A 0.0293248 188644 0.0408727 0.00745849 4.25817e-08
3:51997005_AC_A A 0.0237677 188644 0.0485542 0.00826808 4.30013e-09
rs634382 A 0.199082 188644 -0.0180024 0.00299199 1.78146e-09
rs34261027 A 0.196341 188644 -0.0167163 0.00299881 2.48866e-08
rs66824127 T 0.445356 188644 0.0138025 0.00240455 9.47317e-09
rs67409736 G 0.444326 188644 0.0154204 0.00240237 1.37671e-10
rs763019125 TGTAA 0.452062 188644 0.0145401 0.00239871 1.34998e-09
rs13081028 G 0.445544 188644 0.015474 0.00240055 1.15111e-10
rs9853056 T 0.442901 188644 0.0154863 0.00240185 1.13853e-10
rs13303 T 0.442198 188644 0.0153187 0.00240385 1.86302e-10
rs11709284 G 0.445665 188644 0.0156602 0.00240065 6.89516e-11
rs6778735 T 0.449815 188644 0.0145434 0.00239803 1.32437e-09
rs4282054 T 0.443332 188644 0.0156519 0.00240148 7.16201e-11
rs7636227 G 0.449382 188644 0.0146664 0.0023981 9.62318e-10
rs7614981 C 0.470807 188644 0.0134892 0.00239334 1.74171e-08
rs12489828 G 0.470244 188644 0.0134677 0.00239123 1.78236e-08
rs66782572 A 0.464259 188644 0.0144877 0.00239364 1.42814e-09
rs7639267 G 0.442353 188644 0.0157635 0.00240253 5.35043e-11
rs34372721 TCTC 0.494969 188644 0.0150276 0.00238772 3.10607e-10
rs2590838 A 0.495536 188644 0.0151431 0.00238823 2.29223e-10
rs2336147 C 0.495522 188644 0.0151495 0.00238818 2.25076e-10
rs2577831 A 0.476243 188644 0.014412 0.00239203 1.69416e-09
rs2276824 C 0.454034 188644 0.0155167 0.00239921 9.99176e-11
rs9879090 T 0.453813 188644 0.015479 0.00239863 1.09723e-10
rs13083798 G 0.485221 188644 0.0148189 0.00238949 5.59602e-10
rs11379683 TA 0.481284 188644 0.0147894 0.00242807 1.1241e-09
3:52674201_TCTGGTTATTATTCGC_T T 0.490059 188644 0.0152548 0.00240531 2.27125e-10
rs2878632 A 0.45198 188644 -0.0153214 0.00240865 2.0094e-10
rs7612511 T 0.495648 188644 -0.0150327 0.00238807 3.08209e-10
3:52701762_CA_C CA 0.466866 188644 -0.0137021 0.00246066 2.57367e-08
rs10933 T 0.453976 188644 -0.0154746 0.00239893 1.11633e-10
rs1108842 C 0.495555 188644 0.0150859 0.00238802 2.66717e-10
3:52722266_AT_A A 0.497807 188644 0.0151245 0.00239617 2.76173e-10
rs3774349 C 0.49545 188644 0.0149929 0.0023881 3.43379e-10
rs772585020 A 0.489045 188644 0.0137248 0.00239692 1.02983e-08
rs13081155 G 0.495799 188644 0.0150564 0.00238809 2.89239e-10
rs11235 C 0.454636 188644 -0.0156127 0.00239914 7.65383e-11
rs35212380 G 0.495091 188644 0.0152869 0.00238884 1.56455e-10
rs11130324 G 0.495501 188644 0.015182 0.00238879 2.082e-10
rs7646741 G 0.495278 188644 0.0152017 0.00238909 1.98338e-10
rs202241303 GCA 0.343633 188644 -0.0149754 0.002654 1.67777e-08
rs2302417 A 0.477306 188644 0.0139779 0.00240657 6.32412e-09
rs2710323 C 0.470088 188644 0.0140352 0.00239846 4.87185e-09
rs3216517 CT 0.466954 188644 0.0140659 0.00240155 4.72067e-09
rs3617 A 0.449238 188644 0.0133353 0.00240316 2.8762e-08
rs4481150 C 0.461411 188644 0.0134772 0.0024005 1.97592e-08
rs9968117 T 0.120818 188644 0.0200412 0.00366361 4.49779e-08
rs2535627 C 0.461745 188644 0.0135819 0.00240341 1.59655e-08
rs2071044 T 0.45945 188644 0.0133608 0.00240798 2.88453e-08
rs2240916 A 0.154098 188644 0.0194366 0.00331041 4.32951e-09
rs11709430 A 0.154075 188644 0.0193539 0.00331052 5.03837e-09
rs2276818 G 0.153986 188644 0.0194521 0.00330857 4.12675e-09
rs77223362 A 0.153964 188644 0.0194295 0.003309 4.32014e-09
rs2071039 A 0.15414 188644 0.0192543 0.00331045 6.02907e-09
rs28552648 A 0.15402 188644 0.0195243 0.00330835 3.60783e-09
rs3755801 A 0.155339 188644 0.0197733 0.00329793 2.03015e-09
rs79664140 G 0.154054 188644 0.0194915 0.00330916 3.86429e-09
rs76029595 T 0.153959 188644 0.0199614 0.0033085 1.60867e-09
rs1139106 A 0.154078 188644 0.0199488 0.00330775 1.63311e-09
rs11626 T 0.149086 188644 0.0200597 0.00335174 2.16965e-09
3:52874716_GTT_G GTT 0.315134 188644 -0.0152353 0.00270989 1.88915e-08
rs11718060 A 0.147838 188644 0.0197514 0.0033628 4.27395e-09
rs2001732 T 0.140012 188644 0.0208867 0.00344175 1.29263e-09
rs13080929 C 0.148446 188644 0.0195323 0.00335826 6.03015e-09
rs4687676 C 0.150061 188644 -0.0202559 0.00334706 1.43457e-09
rs4687556 T 0.150226 188644 -0.0201937 0.00334518 1.57613e-09
3:52890521_AC_A AC 0.1514 188644 -0.0197427 0.00334212 3.48509e-09
rs9637477 G 0.150231 188644 -0.0202127 0.00334544 1.52645e-09
rs77572134 C 0.13991 188644 0.0212671 0.00344493 6.69459e-10
rs11708390 A 0.142054 188644 0.0214842 0.00342083 3.38406e-10
rs11130329 C 0.142174 188644 -0.0215311 0.00342074 3.09504e-10
rs35230793 A 0.100852 188644 0.0218118 0.00396818 3.87542e-08
rs13076033 C 0.111835 188644 0.0208077 0.00378581 3.88474e-08
rs2336661 C 0.129757 188644 -0.0215861 0.00355684 1.29045e-09
rs11707829 T 0.128397 188644 0.0210791 0.00357158 3.59963e-09
rs112847844 GA 0.14287 188644 0.0212446 0.0034217 5.35103e-10
rs11720233 G 0.129658 188644 0.0215571 0.00355714 1.36187e-09
rs11712498 A 0.129673 188644 0.0215704 0.003557 1.32862e-09
rs34026403 A 0.128475 188644 0.021324 0.00357088 2.35299e-09
rs1986656 T 0.128474 188644 0.0211677 0.00357006 3.04908e-09
rs6798472 T 0.129824 188644 -0.0216457 0.00355572 1.14859e-09
rs2336665 C 0.129811 188644 -0.0216547 0.00355647 1.13976e-09
rs71299621 T 0.128421 188644 0.0211409 0.00357171 3.2447e-09
rs13089969 G 0.0995478 188644 0.0220469 0.00400269 3.63353e-08
rs13060282 A 0.129484 188644 0.0213343 0.0035606 2.0795e-09
rs11714793 G 0.128285 188644 0.0212317 0.00357603 2.90375e-09
rs11713324 C 0.129504 188644 0.0217006 0.00356069 1.10002e-09
rs11713479 C 0.129539 188644 0.0217388 0.00356017 1.0228e-09
rs35651539 C 0.128284 188644 0.0213874 0.00357464 2.19322e-09
rs75791629 A 0.128337 188644 0.0215158 0.0035738 1.74284e-09
rs13062228 C 0.129618 188644 0.0219152 0.00355879 7.38e-10
rs35404467 C 0.129422 188644 0.0217019 0.00356055 1.09594e-09
rs36126605 A 0.129359 188644 0.021687 0.00356135 1.13459e-09
rs13068194 T 0.128366 188644 0.0213849 0.0035727 2.15937e-09
rs11715498 C 0.129602 188644 0.0217206 0.00355852 1.03749e-09
rs11716506 T 0.129604 188644 0.0217218 0.00355841 1.03417e-09
rs11716612 T 0.129671 188644 0.0217628 0.00355832 9.61224e-10
rs56231111 G 0.129598 188644 0.0216749 0.00355793 1.11724e-09
rs5848966 GT 0.129284 188644 0.0218226 0.00356268 9.06728e-10
rs13067373 G 0.129613 188644 0.0216901 0.00355758 1.08385e-09
rs35569457 G 0.13248 188644 0.0209062 0.00352604 3.0515e-09
rs11708337 G 0.130115 188644 0.0216896 0.00355554 1.06111e-09
rs4608686 G 0.129569 188644 0.0217237 0.00355799 1.0261e-09
rs3733034 T 0.128375 188644 0.0212532 0.00357192 2.68497e-09
rs6762260 C 0.129487 188644 0.0217496 0.00355912 9.92245e-10
rs73839535 C 0.129501 188644 0.0217453 0.00355888 9.97294e-10
rs3733035 G 0.130052 188644 0.0217788 0.00355343 8.86289e-10
rs61473083 C 0.12852 188644 0.0213222 0.0035709 2.36105e-09
rs13095705 T 0.129567 188644 0.0215562 0.00355875 1.3873e-09
rs11720488 A 0.128355 188644 0.0212191 0.00357276 2.87011e-09
rs11713376 G 0.128258 188644 0.0211133 0.00357465 3.50259e-09
rs11705797 A 0.128274 188644 0.02112 0.00357449 3.45743e-09
rs58515094 T 0.100663 188644 0.0216894 0.00397377 4.81777e-08
rs113855341 TA 0.0999639 188644 0.0222733 0.00399554 2.48505e-08
rs71299700 A 0.100681 188644 0.0216647 0.00397398 4.99687e-08
rs35737577 C 0.100599 188644 0.0217058 0.00397603 4.78964e-08
rs11717619 C 0.100856 188644 0.0217411 0.00397082 4.37503e-08
rs34933390 G 0.100728 188644 0.0216913 0.00397454 4.83318e-08
rs13091844 T 0.100699 188644 0.0216982 0.00397497 4.80204e-08
rs11706035 T 0.100719 188644 0.0217493 0.00397464 4.45521e-08
rs11710394 G 0.10075 188644 0.0218591 0.0039745 3.80611e-08
rs60942590 A 0.10074 188644 0.0219699 0.00397503 3.2623e-08
rs11386672 T 0.147404 188644 -0.0203547 0.00353702 8.68959e-09
rs748600018 T 0.44229 188644 -0.0191452 0.00255007 6.0435e-14
rs28820876 G 0.443728 188644 -0.0194711 0.00250153 7.08119e-15
rs12497448 G 0.461562 188644 -0.0214605 0.00247658 4.53398e-18
3:86743424_GT_G G 0.480179 188644 -0.0155932 0.00256473 1.2053e-09
rs1073427 T 0.435646 188644 -0.0215704 0.00248622 4.13256e-18
rs2011715 A 0.395288 188644 -0.018801 0.00251358 7.47841e-14
rs893165 C 0.413812 188644 -0.0208498 0.00249643 6.76524e-17
rs1808799 G 0.414824 188644 -0.0209401 0.00249506 4.78594e-17
rs9858679 T 0.406514 188644 -0.0215924 0.00249993 5.80546e-18
rs9859483 A 0.363512 188644 -0.0206124 0.00255119 6.53881e-16
rs9985323 T 0.360213 188644 -0.0204065 0.00255265 1.31119e-15
rs9985324 T 0.360205 188644 -0.0204176 0.00255263 1.26505e-15
rs28453822 G 0.38009 188644 -0.0222751 0.00252465 1.12325e-18
3:86748563_TTTTC_T T 0.353796 188644 -0.0206227 0.00260903 2.70806e-15
rs6777551 G 0.379864 188644 -0.0221423 0.00252472 1.79761e-18
rs1370209 G 0.380084 188644 -0.0222842 0.0025245 1.08256e-18
rs1370210 A 0.380036 188644 -0.0222861 0.00252416 1.06379e-18
rs10470570 G 0.360771 188644 -0.0204099 0.0025501 1.21535e-15
rs73133829 C 0.36051 188644 -0.0205416 0.00255009 7.97744e-16
3:86750173_TAC_T T 0.351457 188644 -0.021333 0.0026226 4.16881e-16
rs763887261 C 0.359173 188644 -0.0208883 0.00258512 6.50366e-16
rs9878054 C 0.360315 188644 -0.020401 0.00254731 1.16449e-15
rs9862111 G 0.3605 188644 -0.020287 0.00254654 1.64153e-15
rs9882063 C 0.360334 188644 -0.0203342 0.0025476 1.45111e-15
rs9862612 A 0.360262 188644 -0.0204292 0.00254583 1.02468e-15
3:86750611_AT_A A 0.359768 188644 -0.0205504 0.00257762 1.56193e-15
3:86751100_TTA_T T 0.364678 188644 -0.0207318 0.00258851 1.16156e-15
rs6763539 A 0.36053 188644 -0.0203371 0.00254131 1.225e-15
3:86751648_AT_A A 0.36036 188644 -0.0205596 0.00256709 1.164e-15
rs9310017 A 0.379692 188644 -0.0222149 0.00251201 9.35337e-19
rs9310018 C 0.360176 188644 -0.0202523 0.00253937 1.52788e-15
rs9310019 T 0.380095 188644 -0.0223479 0.00251134 5.69404e-19
rs9868755 A 0.360325 188644 -0.0203128 0.00253775 1.20873e-15
rs9868477 T 0.360448 188644 -0.0203095 0.00253732 1.20815e-15
rs6549110 C 0.360222 188644 -0.0204308 0.00253747 8.21686e-16
3:86752501_AG_A A 0.360378 188644 -0.0206685 0.00256464 7.73445e-16
rs6549111 T 0.360211 188644 -0.0204452 0.00253733 7.8134e-16
rs9818357 C 0.379774 188644 -0.0222062 0.00251052 9.20981e-19
rs9873859 T 0.360535 188644 -0.0203213 0.00253654 1.14014e-15
rs9836022 T 0.360534 188644 -0.0203218 0.00253652 1.13817e-15
rs77797071 A 0.360237 188644 -0.0204317 0.00253699 8.09165e-16
rs9822552 C 0.360538 188644 -0.0203221 0.00253646 1.13496e-15
rs62264123 T 0.379695 188644 -0.0221704 0.00251024 1.03691e-18
rs144232668 G 0.360547 188644 -0.020319 0.0025364 1.14466e-15
rs112608172 G 0.36053 188644 -0.0203232 0.00253634 1.1277e-15
rs775560266 C 0.36043 188644 -0.0206233 0.00256193 8.33468e-16
rs12488548 C 0.34197 188644 -0.0239641 0.00266984 2.83697e-19
rs12498075 C 0.322418 188644 -0.0221805 0.0027123 2.90924e-16
rs11922076 G 0.36053 188644 -0.0203304 0.00253614 1.09603e-15
rs11922123 T 0.360529 188644 -0.0203297 0.00253612 1.09787e-15
3:86755454_GT_G G 0.36081 188644 -0.020517 0.00256144 1.15385e-15
rs2324786 A 0.360231 188644 -0.0204371 0.00253643 7.83795e-16
rs140816053 C 0.360525 188644 -0.0202902 0.00253589 1.23881e-15
rs6549112 G 0.360514 188644 -0.0202982 0.00253578 1.20409e-15
rs6549113 T 0.379635 188644 -0.0221527 0.0025097 1.08608e-18
rs6796855 C 0.379673 188644 -0.0221817 0.00250935 9.68371e-19
rs6796925 C 0.379551 188644 -0.022151 0.00251003 1.10346e-18
rs1837002 A 0.379727 188644 -0.0222199 0.0025089 8.33099e-19
rs1437054 T 0.37979 188644 -0.0221607 0.00250906 1.03432e-18
rs1437053 T 0.360193 188644 -0.0204293 0.00253522 7.78684e-16
rs1437051 G 0.359455 188644 -0.0203014 0.00253818 1.26746e-15
rs1437050 G 0.359738 188644 -0.0202057 0.00253775 1.70164e-15
rs73133858 C 0.360156 188644 -0.0203615 0.00251683 5.9944e-16
rs1370206 C 0.360113 188644 -0.0204139 0.00250243 3.4369e-16
rs5007299 T 0.360098 188644 -0.020434 0.00250236 3.21078e-16
rs1036480 G 0.378518 188644 -0.0221158 0.00247884 4.6262e-19
rs1036481 A 0.3792 188644 -0.0222492 0.0024773 2.70145e-19
rs9850360 T 0.379312 188644 -0.0221189 0.00247403 3.91046e-19
rs763686495 C 0.360521 188644 -0.0204926 0.00250454 2.80482e-16
rs7609605 G 0.380132 188644 -0.0223363 0.00247033 1.55484e-19
rs55711545 T 0.380204 188644 -0.0222596 0.00246984 2.03098e-19
rs11918505 T 0.360267 188644 -0.0203852 0.00249689 3.2547e-16
rs115479608 T 0.358959 188644 -0.0206226 0.00250465 1.82609e-16
rs114517653 G 0.358959 188644 -0.0206226 0.00250465 1.82609e-16
rs11269951 GTCTCAGATATT 0.377194 188644 -0.0220539 0.00247806 5.65104e-19
rs59658966 C 0.380102 188644 -0.0221132 0.00246376 2.84898e-19
rs9871411 A 0.360235 188644 -0.0203594 0.00248813 2.79435e-16
rs12497015 C 0.379928 188644 -0.0221196 0.00246144 2.57654e-19
rs9862624 A 0.380086 188644 -0.0221269 0.00246204 2.55875e-19
rs6775872 C 0.360198 188644 -0.0203533 0.00248812 2.85112e-16
rs55719700 T 0.359622 188644 -0.0203952 0.00249094 2.67786e-16
rs11919691 G 0.379321 188644 -0.0221608 0.00246403 2.41191e-19
rs11718975 T 0.359702 188644 -0.0203889 0.00249076 2.72109e-16
rs9756254 C 0.379223 188644 -0.0219877 0.00246315 4.42893e-19
rs9755126 C 0.360189 188644 -0.020338 0.00248804 2.9943e-16
rs4855168 T 0.379848 188644 -0.0221045 0.00246166 2.74345e-19
rs12107081 C 0.379846 188644 -0.0221562 0.00246135 2.24376e-19
rs57557648 GA 0.359914 188644 -0.0204198 0.00248935 2.36179e-16
rs2164650 G 0.37984 188644 -0.0221565 0.00246133 2.23953e-19
rs78829698 CCTT 0.377989 188644 -0.0220702 0.00247108 4.24391e-19
rs34205268 CTTA 0.34869 188644 -0.0223106 0.00259737 8.7854e-18
rs9756444 G 0.359798 188644 -0.020286 0.00248728 3.48743e-16
rs9827403 C 0.35986 188644 -0.0203021 0.00248686 3.26718e-16
rs3855740 C 0.379845 188644 -0.0221799 0.00246106 2.03566e-19
rs1370212 T 0.359219 188644 -0.0202002 0.00248834 4.76988e-16
rs7631441 T 0.359965 188644 -0.0203852 0.00248753 2.52262e-16
3:86794325_CATAGTATTTATTTCTTAAATGT_C C 0.38011 188644 -0.022241 0.0024637 1.77215e-19
rs35309716 A 0.359749 188644 -0.020355 0.00248824 2.8449e-16
rs17364877 A 0.359755 188644 -0.0203472 0.00248825 2.92006e-16
rs1982153 C 0.375333 188644 -0.0222479 0.00247101 2.2048e-19
rs9821676 A 0.360246 188644 -0.020736 0.00249189 8.75039e-17
rs4530527 C 0.360497 188644 -0.0206637 0.00249154 1.10628e-16
rs9758435 G 0.360485 188644 -0.0206536 0.00249152 1.14397e-16
3:86800940_CTTT_C CTTT 0.333929 188644 -0.0152968 0.00267275 1.04663e-08
rs2083019 T 0.379964 188644 -0.0225382 0.00246506 6.12891e-20
rs2099564 G 0.360942 188644 -0.0207382 0.00249058 8.36935e-17
rs7643007 T 0.360275 188644 -0.0207153 0.00249204 9.4256e-17
rs7610807 C 0.360257 188644 -0.0207306 0.00249191 8.91735e-17
rs7616788 C 0.360259 188644 -0.0207304 0.00249192 8.92548e-17
rs9878850 C 0.359043 188644 -0.0206919 0.00249767 1.19359e-16
rs7623273 C 0.379967 188644 -0.0225272 0.00246507 6.38858e-20
rs13315089 A 0.363797 188644 -0.0199925 0.00248763 9.27714e-16
rs13315092 G 0.363791 188644 -0.0199928 0.0024876 9.25945e-16
rs4855147 C 0.383864 188644 -0.0217986 0.00245984 7.93944e-19
rs7645296 T 0.364125 188644 -0.0200276 0.00248559 7.83191e-16
rs1583580 T 0.383855 188644 -0.0218261 0.00245986 7.18594e-19
rs1583579 A 0.364126 188644 -0.0200211 0.00248558 8.00015e-16
rs1898336 T 0.383864 188644 -0.0218283 0.00245987 7.1325e-19
rs9874330 C 0.383857 188644 -0.0218276 0.00245986 7.14885e-19
rs984975 T 0.383852 188644 -0.0218483 0.00246009 6.6762e-19
rs12493521 A 0.383844 188644 -0.0218379 0.00246022 6.96489e-19
rs13322875 A 0.383851 188644 -0.0218394 0.00246025 6.93226e-19
rs2875442 G 0.383849 188644 -0.0218538 0.00246022 6.5715e-19
rs1437057 G 0.382687 188644 -0.0217905 0.00246275 8.98234e-19
rs71619517 GGT 0.454588 188644 0.0149477 0.00246471 1.32462e-09
rs28494532 G 0.364047 188644 -0.0200662 0.00248642 7.05184e-16
rs11917335 G 0.383792 188644 -0.0218823 0.00246051 5.97881e-19
rs9866309 A 0.364044 188644 -0.0200627 0.00248661 7.17032e-16
rs9866183 A 0.364062 188644 -0.0200495 0.00248657 7.48095e-16
rs920188 G 0.383852 188644 -0.0218751 0.00246044 6.12404e-19
rs73135955 G 0.364235 188644 -0.0199654 0.00248626 9.77908e-16
rs7627933 A 0.38401 188644 -0.0217744 0.00246038 8.82462e-19
3:86824141_GT_G G 0.384396 188644 -0.0220228 0.00247128 5.07799e-19
rs532777197 AT 0.360314 188644 -0.0198596 0.00251856 3.15403e-15
rs73135962 C 0.364224 188644 -0.0199646 0.00248617 9.7818e-16
rs1898335 G 0.36427 188644 -0.0199629 0.00248634 9.88204e-16
rs5850762 CT 0.364652 188644 -0.0198828 0.00248871 1.36577e-15
rs11127958 T 0.364237 188644 -0.01996 0.00248626 9.95563e-16
rs11710499 G 0.364819 188644 -0.0200137 0.00248491 8.05282e-16
rs721246 A 0.364233 188644 -0.0199605 0.00248629 9.94656e-16
rs1370208 C 0.384015 188644 -0.0217786 0.00246033 8.67616e-19
rs9875537 A 0.364784 188644 -0.0199897 0.00248491 8.71436e-16
rs28696692 T 0.364919 188644 -0.0200985 0.00248469 6.05324e-16
rs3927011 C 0.365021 188644 -0.0200628 0.00248454 6.78472e-16
rs61633476 CT 0.364342 188644 -0.0200349 0.00249158 8.95768e-16
rs1437055 C 0.384103 188644 -0.0219166 0.00246019 5.21595e-19
rs9815450 T 0.364976 188644 -0.0201612 0.00248432 4.87141e-16
rs4855174 C 0.385006 188644 -0.0219874 0.0024601 4.01203e-19
rs6779214 T 0.3851 188644 -0.0219781 0.00246219 4.44433e-19
rs9841059 C 0.363799 188644 -0.0202152 0.00248616 4.28e-16
rs9821486 A 0.363796 188644 -0.0202255 0.00248618 4.13847e-16
rs9833108 C 0.363894 188644 -0.020237 0.00248655 4.0235e-16
rs4855148 A 0.383533 188644 -0.0220579 0.00246038 3.12422e-19
rs11127959 T 0.363897 188644 -0.0202166 0.00248663 4.3145e-16
rs56044242 T 0.383343 188644 -0.0221125 0.00246118 2.62152e-19
rs9815344 T 0.363879 188644 -0.0201712 0.00248671 5.02534e-16
rs2083018 A 0.363795 188644 -0.0201862 0.00248615 4.71047e-16
rs2875443 C 0.495631 188644 0.0134154 0.00241418 2.74947e-08
rs2043685 C 0.364606 188644 -0.0202998 0.00248211 2.89348e-16
rs9631517 C 0.363911 188644 -0.0203599 0.00248356 2.4621e-16
rs73137958 A 0.362732 188644 -0.0202018 0.00248765 4.65754e-16
rs4572769 A 0.364468 188644 -0.0203718 0.00248203 2.26819e-16
rs59662471 T 0.384337 188644 -0.0221482 0.00245758 2.03786e-19
rs73137967 T 0.363901 188644 -0.0203572 0.00248358 2.48617e-16
rs11714652 T 0.363921 188644 -0.0203489 0.00248343 2.54575e-16
rs11718876 C 0.382536 188644 -0.0221136 0.00246185 2.67006e-19
rs11718877 A 0.382979 188644 -0.0221671 0.00246079 2.11515e-19
rs1437049 T 0.36943 188644 -0.0206762 0.00247551 6.73974e-17
rs728180 C 0.369411 188644 -0.0206668 0.00247548 6.95453e-17
rs728179 A 0.383662 188644 -0.0221274 0.00245773 2.21198e-19
rs9850281 G 0.383819 188644 -0.0220708 0.00245752 2.70842e-19
rs1437048 A 0.383942 188644 -0.0221192 0.00245737 2.2533e-19
rs9818400 G 0.369505 188644 -0.0206477 0.00247606 7.54656e-17
rs7628864 G 0.369682 188644 -0.0206553 0.00247504 7.14173e-17
rs12487818 G 0.383947 188644 -0.022114 0.00245736 2.29613e-19
rs28553515 G 0.364182 188644 -0.0203027 0.00248255 2.89916e-16
rs73137985 G 0.364178 188644 -0.0203008 0.00248254 2.91755e-16
3:86851758_TA_T T 0.369837 188644 -0.0207187 0.00247665 6.01933e-17
rs12495229 T 0.369691 188644 -0.0206645 0.00247493 6.89972e-17
rs12495954 C 0.369689 188644 -0.020651 0.00247421 7.0772e-17
rs9816006 C 0.383942 188644 -0.0220981 0.0024566 2.37454e-19
rs12637947 C 0.383953 188644 -0.0221065 0.00245662 2.30324e-19
rs12632460 C 0.3602 188644 -0.019716 0.00251232 4.25926e-15
rs12637913 T 0.358984 188644 -0.019885 0.00250963 2.32167e-15
rs1583578 C 0.364244 188644 -0.0204317 0.00248247 1.87738e-16
rs1583577 G 0.369683 188644 -0.0206532 0.00247418 7.01963e-17
rs7630849 C 0.364652 188644 -0.0203299 0.00248068 2.51528e-16
rs9844776 C 0.364679 188644 -0.0203534 0.0024808 2.33216e-16
rs2118192 A 0.364648 188644 -0.0203274 0.00248069 2.5375e-16
rs2164647 T 0.364679 188644 -0.0203447 0.0024808 2.40174e-16
rs9864625 T 0.364182 188644 -0.0202836 0.00248169 3.01941e-16
rs2118191 A 0.364639 188644 -0.0203395 0.00248072 2.43802e-16
rs28894812 T 0.364639 188644 -0.0203488 0.00248073 2.36405e-16
rs73139911 A 0.364635 188644 -0.0203368 0.00248075 2.4625e-16
rs6781774 A 0.315412 188644 -0.0179025 0.00259141 4.91613e-12
3:86859738_TA_T T 0.314448 188644 -0.0178773 0.00261258 7.79063e-12
rs57877392 G 0.335132 188644 -0.0197925 0.00255065 8.54872e-15
rs9881535 A 0.364627 188644 -0.020316 0.00248082 2.64564e-16
rs2324795 T 0.364181 188644 -0.0203126 0.00248174 2.74417e-16
rs6782806 A 0.364181 188644 -0.0202986 0.00248171 2.87303e-16
rs73139914 T 0.364172 188644 -0.0203178 0.00248165 2.68961e-16
rs12489313 A 0.364184 188644 -0.0203194 0.00248163 2.6741e-16
rs12489293 G 0.364183 188644 -0.0203195 0.00248163 2.67367e-16
rs12489298 T 0.364184 188644 -0.0203194 0.00248163 2.6741e-16
rs1437047 G 0.364186 188644 -0.0203247 0.00248159 2.62417e-16
rs544784460 CT 0.37111 188644 -0.0201058 0.00253433 2.14394e-15
rs4425259 A 0.364185 188644 -0.0203243 0.00248159 2.62782e-16
rs73139922 C 0.364186 188644 -0.0203247 0.00248159 2.62417e-16
rs73139923 A 0.364185 188644 -0.0203247 0.00248159 2.62435e-16
rs9819570 A 0.383516 188644 -0.0221586 0.00245836 2.01233e-19
rs9819897 T 0.383903 188644 -0.0221249 0.00245638 2.13447e-19
rs561530332 CA 0.354329 188644 -0.0203061 0.00253457 1.13799e-15
rs36015800 A 0.364204 188644 -0.020306 0.00248165 2.79841e-16
rs2118190 C 0.383902 188644 -0.0221247 0.00245639 2.13723e-19
rs2118189 G 0.364203 188644 -0.0203059 0.00248166 2.80003e-16
rs2118188 T 0.364227 188644 -0.020294 0.00248169 2.91565e-16
rs189161450 T 0.354585 188644 -0.021146 0.00251099 3.74605e-17
rs546018120 A 0.367244 188644 -0.0202445 0.00249842 5.39863e-16
rs9830910 G 0.383054 188644 0.0221038 0.00245912 2.52895e-19
rs9830914 G 0.364183 188644 0.0203284 0.00248157 2.59027e-16
rs9868576 A 0.364171 188644 0.0203016 0.00248161 2.83629e-16
rs9284805 C 0.36417 188644 0.0202974 0.00248161 2.87613e-16
rs9799281 A 0.364178 188644 0.0203112 0.00248159 2.7456e-16
rs9836383 C 0.364178 188644 0.0203123 0.00248159 2.73536e-16
rs9856526 T 0.364178 188644 0.0203123 0.00248159 2.73536e-16
rs9756979 G 0.364183 188644 0.0203266 0.00248157 2.60656e-16
rs9310022 T 0.364202 188644 0.0203394 0.00248161 2.49936e-16
rs9754827 A 0.364233 188644 0.0203267 0.00248173 2.61629e-16
3:86873493_CAT_C CAT 0.315751 188644 0.0204161 0.00259356 3.51291e-15
rs9754863 A 0.38351 188644 0.0221236 0.00245837 2.29255e-19
rs9758558 T 0.36419 188644 0.0203157 0.00248162 2.70683e-16
rs13065711 G 0.364428 188644 0.0202914 0.00248214 2.9771e-16
rs9681219 A 0.36418 188644 0.0203241 0.00248159 2.63e-16
rs9681220 A 0.364179 188644 0.0203245 0.0024816 2.62674e-16
rs9683166 T 0.36418 188644 0.0203241 0.00248159 2.63e-16
rs9682569 G 0.36418 188644 0.0203241 0.00248159 2.63e-16
rs9755235 A 0.36418 188644 0.0203242 0.0024816 2.62939e-16
rs9310023 A 0.364179 188644 0.0203241 0.0024816 2.62983e-16
rs9284806 C 0.364181 188644 0.0203257 0.00248158 2.61486e-16
rs9756237 G 0.384071 188644 0.0221199 0.00246429 2.82871e-19
rs796514842 AT 0.378366 188644 0.0222636 0.00248449 3.24405e-19
rs9877621 A 0.364493 188644 0.0203862 0.00248151 2.13045e-16
rs9310024 G 0.364536 188644 0.0203756 0.00248088 2.17021e-16
rs9682104 C 0.364535 188644 0.0203838 0.00248091 2.11245e-16
rs9882953 A 0.364542 188644 0.0203892 0.00248087 2.07278e-16
rs9812688 A 0.352112 188644 0.0195464 0.00251223 7.26171e-15
rs9757447 C 0.369288 188644 0.0204808 0.00247956 1.46787e-16
rs9310025 T 0.363018 188644 0.020388 0.00248432 2.28838e-16
rs9310026 A 0.363064 188644 0.0203823 0.0024844 2.33731e-16
rs9310027 G 0.363017 188644 0.0203879 0.00248432 2.28932e-16
rs9310028 T 0.362994 188644 0.0203773 0.00248425 2.36678e-16
rs9310029 T 0.362981 188644 0.0203826 0.00248425 2.32602e-16
rs9683301 T 0.362993 188644 0.0203775 0.00248425 2.36598e-16
rs9683310 T 0.362993 188644 0.0203773 0.00248425 2.36714e-16
rs12488464 A 0.362986 188644 0.020374 0.00248428 2.39591e-16
rs12485477 T 0.362993 188644 0.0203773 0.00248426 2.36727e-16
rs9310030 G 0.364524 188644 0.0204678 0.00248116 1.60324e-16
rs13066960 T 0.363018 188644 0.0203874 0.00248434 2.29412e-16
rs13087636 G 0.364438 188644 0.0204541 0.0024816 1.69994e-16
3:86883396_TC_T TC 0.364228 188644 0.0201907 0.00248751 4.81285e-16
rs9713574 A 0.364518 188644 0.0204537 0.00248115 1.68085e-16
rs13093051 A 0.363474 188644 0.0201651 0.00248911 5.46839e-16
rs13093052 A 0.363493 188644 0.0201551 0.00248898 5.63218e-16
rs9683172 C 0.364507 188644 0.0204621 0.00248122 1.63763e-16
rs9683191 G 0.364508 188644 0.0204645 0.00248122 1.62457e-16
rs9683187 C 0.364517 188644 0.0204662 0.00248119 1.61357e-16
rs9310032 G 0.38384 188644 0.0222741 0.00245811 1.29876e-19
rs9310033 C 0.36451 188644 0.0204659 0.0024812 1.61595e-16
rs541547324 C 0.424795 188644 0.0205748 0.0024651 7.08166e-17
rs9858833 G 0.377212 188644 0.0217949 0.0024657 9.71876e-19
rs9759006 T 0.364496 188644 0.0204316 0.00248121 1.81404e-16
rs9757801 G 0.364407 188644 0.0204527 0.00248174 1.71446e-16
rs9826119 A 0.362992 188644 0.0203651 0.00248439 2.47537e-16
rs9713014 T 0.36449 188644 0.0204256 0.00248124 1.85278e-16
rs9713018 T 0.364491 188644 0.0204241 0.00248122 1.86086e-16
rs9713350 A 0.364491 188644 0.020424 0.00248122 1.86164e-16
rs9713022 T 0.364491 188644 0.020424 0.00248122 1.86164e-16
3:86887374_GGTTA_G G 0.490876 188644 0.0159282 0.00239737 3.06021e-11
rs28413729 T 0.364597 188644 0.0205374 0.00248188 1.29365e-16
rs9682959 C 0.364492 188644 0.0204334 0.00248121 1.80296e-16
rs9284807 G 0.364523 188644 0.0204231 0.00248126 1.86962e-16
rs9759053 C 0.364527 188644 0.0204029 0.00248132 2.00409e-16
rs9756702 A 0.364486 188644 0.0204311 0.00248124 1.81837e-16
rs12714668 A 0.491365 188644 0.0156698 0.00239042 5.56911e-11
rs10212117 T 0.491377 188644 0.0156746 0.00239047 5.50017e-11
3:86891953_CT_C CT 0.360967 188644 0.0198116 0.00252264 4.06598e-15
rs9310034 C 0.383938 188644 0.0222045 0.00245806 1.6802e-19
rs9310035 C 0.364458 188644 0.0204381 0.00248139 1.78374e-16
rs9682583 A 0.364482 188644 0.0204295 0.00248126 1.82924e-16
rs9681954 T 0.3842 188644 0.0222117 0.00245611 1.53216e-19
rs9284808 A 0.364486 188644 0.020431 0.00248124 1.81884e-16
rs9284809 G 0.364459 188644 0.0203346 0.00248167 2.5445e-16
rs71128172 T 0.365614 188644 0.0201162 0.00248479 5.72606e-16
rs12714669 G 0.364436 188644 0.020232 0.00248136 3.5543e-16
rs12714670 T 0.364442 188644 0.0202342 0.00248133 3.52559e-16
rs9757252 T 0.38367 188644 0.0223384 0.00245955 1.07287e-19
rs9713432 C 0.364438 188644 0.0202324 0.00248135 3.54827e-16
rs9682971 A 0.364462 188644 0.0202094 0.00248119 3.81444e-16
rs9310036 A 0.364483 188644 0.0201453 0.00248098 4.69395e-16
rs9310037 G 0.364504 188644 0.0201727 0.00248078 4.26213e-16
rs9713389 T 0.364516 188644 0.0201759 0.00248073 4.21113e-16
rs9713794 A 0.364511 188644 0.020174 0.00248075 4.24011e-16
rs11127961 A 0.364511 188644 0.0201745 0.00248075 4.23346e-16
rs9310038 T 0.364511 188644 0.0201713 0.00248077 4.28009e-16
rs9310039 G 0.364495 188644 0.0201618 0.00248085 4.42764e-16
rs9713693 T 0.364514 188644 0.0201651 0.00248076 4.36921e-16
rs11127962 T 0.364512 188644 0.0201611 0.00248075 4.42591e-16
rs9713410 C 0.364514 188644 0.0201612 0.00248076 4.42619e-16
rs9713421 C 0.364491 188644 0.0201793 0.00248072 4.16221e-16
rs9310040 G 0.364527 188644 0.0201635 0.00248078 4.39506e-16
rs9841218 C 0.364512 188644 0.0201607 0.00248075 4.43114e-16
rs9284811 G 0.364512 188644 0.0201603 0.00248075 4.43818e-16
rs9284812 G 0.364591 188644 0.0201707 0.00248084 4.29788e-16
rs13059381 C 0.364512 188644 0.0201607 0.00248075 4.43114e-16
rs13063541 A 0.364512 188644 0.0201603 0.00248075 4.43818e-16
rs9310041 A 0.364517 188644 0.0201745 0.00248074 4.2317e-16
3:86904461_CT_C CT 0.382828 188644 0.0218114 0.00246225 8.19239e-19
rs11719858 T 0.383849 188644 0.0218802 0.00245619 5.23188e-19
rs13070983 G 0.364578 188644 0.0202012 0.00248088 3.88739e-16
rs9713927 G 0.364567 188644 0.0201582 0.00248095 4.49305e-16
rs9310042 G 0.364527 188644 0.0201623 0.00248074 4.40668e-16
rs9713871 A 0.364497 188644 0.0201824 0.00248084 4.1334e-16
rs9681881 T 0.364515 188644 0.0201734 0.00248075 4.24866e-16
rs9799174 A 0.364688 188644 0.020213 0.00248119 3.76912e-16
rs13074582 A 0.364661 188644 0.0201361 0.00248123 4.87156e-16
rs13097682 T 0.364879 188644 0.0201483 0.00248107 4.65744e-16
rs13075071 C 0.365023 188644 0.0203781 0.0024817 2.20112e-16
rs13075093 A 0.371841 188644 0.0201106 0.00249248 7.15687e-16
rs201382738 C 0.386635 188644 0.0203677 0.00250236 3.99649e-16
rs62654842 T 0.373716 188644 0.0198249 0.0024754 1.16517e-15
rs111215242 A 0.406347 188644 0.021143 0.00253067 6.60454e-17
rs74749291 A 0.363896 188644 0.0201724 0.00248389 4.63879e-16
rs62257269 T 0.364515 188644 0.0201734 0.00248075 4.24906e-16
rs62257270 C 0.364515 188644 0.0201733 0.00248075 4.25012e-16
rs9755867 C 0.363607 188644 0.0201469 0.0024851 5.21444e-16
rs9758264 A 0.3636 188644 0.0201501 0.00248514 5.16634e-16
rs9758500 A 0.378811 188644 0.0215708 0.00246225 1.95791e-18
rs9756134 C 0.364429 188644 0.0202572 0.00248115 3.24832e-16
rs9757396 T 0.364515 188644 0.0201734 0.00248075 4.24906e-16
rs9310043 T 0.364515 188644 0.0201729 0.00248075 4.25603e-16
rs9681938 C 0.364514 188644 0.0201743 0.00248076 4.23661e-16
rs9682128 C 0.364523 188644 0.0201876 0.00248071 4.04876e-16
rs9682134 C 0.364672 188644 0.0201804 0.00248083 4.1605e-16
rs9757188 G 0.384275 188644 0.0219649 0.00245541 3.73478e-19
rs9758444 T 0.364539 188644 0.0201723 0.00248067 4.25517e-16
rs9681197 A 0.364544 188644 0.0201758 0.00248066 4.20386e-16
rs9713182 A 0.36454 188644 0.0201734 0.00248066 4.23827e-16
rs9713450 G 0.384292 188644 0.0219457 0.00245539 4.0051e-19
rs9713459 C 0.364541 188644 0.0201633 0.00248066 4.3835e-16
rs9756085 C 0.364516 188644 0.0201874 0.0024807 4.0508e-16
rs9756114 G 0.364538 188644 0.0201611 0.00248066 4.41485e-16
rs7638201 G 0.364541 188644 0.0201631 0.00248066 4.3862e-16
rs7642134 A 0.382938 188644 0.021941 0.0024628 5.19424e-19
rs9842925 C 0.364533 188644 0.0201597 0.00248067 4.43684e-16
rs7633281 T 0.364536 188644 0.0201613 0.00248068 4.41376e-16
rs6551384 T 0.364533 188644 0.0201594 0.00248068 4.44259e-16
3:86917734_AT_A AT 0.362104 188644 0.0198424 0.00249271 1.72736e-15
rs6551494 T 0.364545 188644 0.0201821 0.0024807 4.12229e-16
rs7433355 T 0.383852 188644 0.0218853 0.00245619 5.13521e-19
rs9831548 A 0.364545 188644 0.020182 0.0024807 4.12267e-16
rs9814823 T 0.364539 188644 0.0201791 0.00248071 4.16453e-16
rs7652100 T 0.364455 188644 0.0201988 0.00248124 3.95589e-16
rs7426518 T 0.364541 188644 0.020181 0.00248071 4.13777e-16
rs7428262 A 0.36446 188644 0.0202001 0.00248126 3.94134e-16
rs7430324 G 0.383856 188644 0.0218948 0.00245618 4.95747e-19
rs7427084 T 0.364544 188644 0.02019 0.00248069 4.01385e-16
rs13070989 G 0.36455 188644 0.0201821 0.00248069 4.12072e-16
rs13093618 T 0.364547 188644 0.020181 0.0024807 4.13717e-16
rs7427577 A 0.36399 188644 -0.0200779 0.00248169 5.98264e-16
rs9864034 G 0.383866 188644 0.0219019 0.00245618 4.831e-19
rs9868316 G 0.383866 188644 0.0219021 0.00245619 4.82756e-19
rs9868090 C 0.364554 188644 0.0201969 0.0024807 3.92403e-16
rs9869007 C 0.364663 188644 0.020323 0.00248119 2.61037e-16
rs9831416 A 0.364561 188644 0.0201904 0.00248069 4.00762e-16
rs9869433 G 0.36456 188644 0.02019 0.00248069 4.01472e-16
rs7637993 G 0.366511 188644 0.0200673 0.00248165 6.18858e-16
rs7630422 A 0.345829 188644 0.0197476 0.00251094 3.7211e-15
rs9828863 T 0.34585 188644 0.019732 0.00251094 3.91112e-15
rs113017543 T 0.346996 188644 0.0198127 0.00251093 3.02349e-15
rs9847167 A 0.345843 188644 0.0197535 0.00251094 3.65242e-15
rs9809980 C 0.345843 188644 0.0197538 0.00251094 3.64886e-15
rs9833690 T 0.345845 188644 0.0197452 0.00251095 3.7503e-15
rs13064692 A 0.345848 188644 0.0197474 0.00251095 3.72544e-15
rs13088306 T 0.345757 188644 0.0197625 0.00251171 3.61854e-15
rs7643213 A 0.345838 188644 0.0197528 0.00251149 3.71117e-15
rs7643326 A 0.345834 188644 0.0197513 0.00251152 3.73185e-15
rs67265960 A 0.346876 188644 0.0198533 0.00251459 2.91233e-15
rs12497862 C 0.345795 188644 0.0197085 0.0025137 4.5138e-15
rs7623510 C 0.345797 188644 0.0197059 0.0025137 4.55003e-15
rs7635952 A 0.345797 188644 0.019706 0.0025137 4.5498e-15
rs7644095 G 0.365599 188644 0.0214634 0.00248397 5.62542e-18
rs6551383 T 0.345796 188644 0.0197055 0.00251371 4.5582e-15
rs9882146 A 0.344406 188644 0.0195515 0.00251736 8.09789e-15
rs9845020 C 0.345908 188644 0.0197543 0.00251392 3.92392e-15
rs7611579 T 0.345913 188644 0.0196863 0.00251403 4.88118e-15
rs7426824 T 0.345798 188644 0.0197012 0.00251367 4.61508e-15
rs13068899 A 0.362088 188644 0.0212304 0.00250187 2.15744e-17
rs13091809 T 0.362163 188644 0.0212263 0.00250207 2.20065e-17
rs6551439 T 0.345806 188644 0.0196964 0.00251369 4.68827e-15
rs6551440 C 0.345074 188644 0.0196159 0.00251746 6.63265e-15
rs6551444 G 0.345828 188644 0.0196775 0.00251368 4.97624e-15
rs13091789 G 0.340682 188644 0.0198196 0.00252243 3.94388e-15
rs111481357 T 0.361182 188644 0.0217216 0.00249299 2.98062e-18
rs9862628 T 0.340577 188644 0.0198935 0.00252263 3.13593e-15
rs9880801 A 0.360376 188644 0.0216632 0.00249129 3.47848e-18
rs138651632 A 0.344999 188644 0.0202485 0.00253606 1.42186e-15
rs10433501 C 0.340589 188644 0.0199127 0.00252261 2.94969e-15
rs4130976 C 0.340588 188644 0.0199007 0.00252263 3.06555e-15
rs7622680 A 0.340584 188644 0.019898 0.00252263 3.09227e-15
rs4859048 C 0.340464 188644 0.0198872 0.00252297 3.2276e-15
rs9869786 C 0.340576 188644 0.0199276 0.00252325 2.85835e-15
rs61386789 T 0.338304 188644 0.0200639 0.00254472 3.17388e-15
rs13097914 C 0.359833 188644 0.0215316 0.00249249 5.73321e-18
rs9881446 G 0.34047 188644 0.0198864 0.00252297 3.23498e-15
rs6784456 T 0.359833 188644 0.0215327 0.00249249 5.71325e-18
rs7653562 C 0.340555 188644 0.0198512 0.00252294 3.61479e-15
rs9654050 A 0.340551 188644 0.019845 0.00252287 3.67895e-15
3:86957554_CT_C CT 0.340926 188644 0.0192966 0.00253692 2.83305e-14
rs9813459 T 0.340553 188644 0.0198511 0.00252287 3.60937e-15
rs6551465 C 0.340544 188644 0.019853 0.0025229 3.5905e-15
rs6551466 C 0.340544 188644 0.0198528 0.00252291 3.59291e-15
rs6794181 G 0.340595 188644 0.0198423 0.00252306 3.7281e-15
rs6774777 C 0.34055 188644 0.0198525 0.00252295 3.60078e-15
3:86960018_GA_G GA 0.339907 188644 0.0199937 0.00253198 2.88404e-15
rs71128182 A 0.34627 188644 0.0200153 0.00252718 2.38737e-15
rs36024188 G 0.34627 188644 0.0200152 0.00252717 2.38847e-15
rs796729039 A 0.34627 188644 0.0200152 0.00252717 2.38847e-15
rs6791881 A 0.340722 188644 0.0198941 0.00252257 3.12529e-15
rs6419886 A 0.340717 188644 0.0198805 0.0025226 3.26553e-15
rs6419887 T 0.340722 188644 0.0198989 0.00252259 3.07996e-15
rs6419888 A 0.340717 188644 0.019884 0.0025226 3.23014e-15
rs7647609 G 0.362453 188644 0.0221297 0.00249522 7.45315e-19
rs7627740 C 0.362453 188644 0.0221299 0.00249522 7.44824e-19
rs7635070 T 0.340707 188644 0.0198677 0.00252359 3.4868e-15
rs4859060 G 0.34072 188644 0.0198706 0.00252387 3.47838e-15
rs6551477 C 0.340672 188644 0.0197968 0.00252485 4.5006e-15
rs13082048 A 0.359635 188644 0.0223194 0.00250223 4.71052e-19
rs7649306 A 0.363987 188644 0.0187148 0.00248103 4.60744e-14
rs7649317 A 0.363682 188644 0.0186635 0.00248299 5.6495e-14
rs11447640 A 0.36231 188644 0.0189568 0.00249071 2.73217e-14
rs7644356 T 0.363838 188644 0.0186882 0.00248164 5.07448e-14
rs7623702 C 0.379617 188644 0.0201994 0.00246147 2.29644e-16
rs7643907 G 0.363956 188644 0.0185772 0.0024814 7.09803e-14
rs1370038 C 0.3614 188644 0.0181839 0.0024864 2.61637e-13
rs1370037 A 0.363866 188644 0.0186078 0.00248151 6.47991e-14
rs12633088 T 0.363876 188644 0.0185729 0.00248158 7.22219e-14
rs13074417 A 0.385021 188644 0.0204584 0.00245606 8.15424e-17
rs1370036 T 0.363935 188644 0.0185239 0.00248165 8.4087e-14
rs1347611 A 0.379602 188644 0.020139 0.00246177 2.8395e-16
rs34506181 C 0.385025 188644 0.0204428 0.00245613 8.61834e-17
rs9871001 A 0.385026 188644 0.0204412 0.00245615 8.6747e-17
rs1473273 C 0.36137 188644 0.0181517 0.00248675 2.90278e-13
rs1473272 T 0.363944 188644 0.0185235 0.00248176 8.43809e-14
rs6797991 C 0.363959 188644 0.0185138 0.00248197 8.73342e-14
rs1370035 C 0.361372 188644 0.0180975 0.00248741 3.46112e-13
rs11368978 A 0.361481 188644 0.0180606 0.00249138 4.20669e-13
rs6781697 G 0.385025 188644 0.0203459 0.00245758 1.25183e-16
rs7614681 T 0.363933 188644 0.018457 0.00248328 1.07009e-13
rs1370034 T 0.363937 188644 0.0184481 0.00248336 1.10139e-13
rs1370033 C 0.363947 188644 0.0184322 0.00248364 1.16329e-13
rs1370032 T 0.379609 188644 0.0200396 0.00246371 4.1824e-16
rs2028090 A 0.363905 188644 0.0184341 0.00248381 1.16106e-13
rs9837981 C 0.363921 188644 0.0185173 0.00248467 9.18789e-14
rs13092422 C 0.365014 188644 0.0183924 0.00248712 1.41925e-13
rs6551498 T 0.363923 188644 0.0185014 0.00248492 9.69941e-14
rs6803815 C 0.385013 188644 0.0203876 0.00245935 1.14152e-16
rs6551499 A 0.363904 188644 0.0184971 0.00248529 9.91097e-14
rs11127967 C 0.363929 188644 0.0185139 0.00248572 9.50859e-14
rs11720259 T 0.363908 188644 0.0185455 0.00248639 8.76746e-14
rs13073131 G 0.363927 188644 0.0185135 0.0024859 9.55821e-14
rs12496631 C 0.379733 188644 0.0199363 0.00247433 7.8478e-16
rs11708953 T 0.363866 188644 0.0183396 0.0024948 1.97367e-13
rs4295171 T 0.361212 188644 0.0179666 0.00249971 6.62421e-13
rs6776393 C 0.364004 188644 0.0182377 0.00249522 2.70057e-13
3:86985800_CAA_C CAA 0.45003 188644 0.017839 0.00254217 2.27088e-12
rs4859084 C 0.364801 188644 0.0172383 0.00249784 5.16942e-12
rs13074432 T 0.363756 188644 0.0153365 0.00249021 7.34886e-10
rs13356 T 0.366199 188644 0.0156478 0.0024848 3.0333e-10
rs9828396 T 0.373073 188644 0.0156697 0.00251188 4.43481e-10
rs77973813 G 0.363963 188644 0.0153839 0.00249205 6.70595e-10
rs9834197 T 0.363854 188644 0.0152595 0.00248806 8.63476e-10
rs6789975 T 0.366378 188644 0.0155869 0.00248337 3.47022e-10
rs1436640 A 0.366351 188644 0.0155701 0.00248203 3.54596e-10
rs1436639 C 0.36635 188644 0.0155306 0.00248176 3.91053e-10
rs13324964 A 0.36694 188644 0.0154198 0.00248246 5.25863e-10
rs35314311 T 0.365451 188644 0.0155207 0.00248672 4.34515e-10
rs2340475 C 0.364648 188644 0.0155003 0.00248728 4.61967e-10
3:86997734_AAATT_A AAATT 0.363411 188644 0.0157311 0.00250024 3.14423e-10
rs6784619 C 0.364373 188644 0.0152719 0.00249272 8.99594e-10
rs1898270 G 0.247659 188644 0.0152349 0.0027759 4.06422e-08
rs1898269 T 0.245359 188644 0.015238 0.00278063 4.25722e-08
rs9851198 A 0.449718 188644 -0.0157862 0.00240301 5.06644e-11
rs9861188 A 0.453053 188644 -0.0148277 0.00240251 6.76687e-10
rs13326570 C 0.439358 188644 -0.0154352 0.00240738 1.44346e-10
rs73170801 A 0.447577 188644 -0.0152784 0.00240565 2.14336e-10
rs7647501 G 0.439569 188644 -0.0155046 0.00240816 1.21073e-10
rs11434670 G 0.482418 188644 -0.0151065 0.00239382 2.78544e-10
rs9833119 A 0.471701 188644 -0.015811 0.00239605 4.1561e-11
rs3924565 A 0.471432 188644 -0.0158666 0.00239658 3.58943e-11
rs73172607 A 0.471396 188644 -0.0158573 0.00239654 3.68164e-11
rs9841981 C 0.487607 188644 -0.0151533 0.00239097 2.3375e-10
rs4687996 G 0.487695 188644 -0.0151749 0.00239094 2.2026e-10
rs4234658 G 0.472011 188644 -0.0157909 0.00239637 4.42451e-11
rs4234659 T 0.471602 188644 -0.0158814 0.00239625 3.42089e-11
rs12489588 C 0.487702 188644 -0.0151871 0.00239103 2.13458e-10
rs9872763 A 0.488888 188644 -0.0152928 0.00239257 1.6432e-10
rs73172611 A 0.474551 188644 -0.0156105 0.0023967 7.36843e-11
rs7644030 T 0.484881 188644 -0.0149685 0.00239224 3.93025e-10
rs11928692 T 0.45389 188644 -0.0191711 0.0023997 1.36837e-15
rs112620351 G 0.310527 188644 -0.0173832 0.00257868 1.5761e-11
3:117484984_TA_T TA 0.490191 188644 -0.019599 0.00240278 3.46114e-16
rs113280019 A 0.239981 188644 -0.0183054 0.00295972 6.22899e-10
rs10212197 A 0.453072 188644 -0.0188937 0.00239865 3.3759e-15
rs9681843 G 0.31123 188644 -0.017332 0.00257629 1.73075e-11
rs4325949 A 0.351004 188644 -0.0159548 0.00250387 1.86932e-10
rs4320082 A 0.35095 188644 -0.0159294 0.00250398 2.00072e-10
rs4610260 A 0.311072 188644 -0.0174304 0.00257603 1.32415e-11
rs9821162 C 0.311164 188644 -0.0173628 0.00257607 1.58815e-11
rs6769449 T 0.453067 188644 -0.0189159 0.0023984 3.1143e-15
rs6805393 G 0.491945 188644 -0.0196009 0.00238875 2.31111e-16
rs9827255 T 0.311239 188644 -0.0173844 0.00257476 1.46364e-11
rs4146336 C 0.364371 188644 0.0151728 0.00248377 1.00592e-09
rs4465973 C 0.311391 188644 -0.0173877 0.0025742 1.43624e-11
rs4282091 G 0.311277 188644 -0.0174474 0.00257447 1.2297e-11
rs7642118 C 0.380059 188644 0.0151672 0.00246537 7.66042e-10
rs9825760 T 0.31104 188644 -0.0174449 0.00257576 1.26756e-11
rs9825668 T 0.311038 188644 -0.0174467 0.00257575 1.26115e-11
rs9825959 T 0.311084 188644 -0.0174427 0.00257553 1.26961e-11
rs11711339 A 0.310421 188644 -0.0173698 0.00257917 1.64779e-11
rs9683390 C 0.311341 188644 -0.0173813 0.0025765 1.52305e-11
rs6783233 T 0.286984 188644 -0.0170308 0.00264826 1.27112e-10
rs34981078 C 0.341836 188644 0.0148832 0.00252909 3.99185e-09
rs66511648 C 0.285547 188644 -0.0178799 0.0026541 1.62461e-11
rs6799530 A 0.469151 188644 -0.0209049 0.00239837 2.89688e-18
rs11711127 G 0.280087 188644 -0.0190546 0.00266457 8.63912e-13
rs16827547 T 0.370974 188644 0.0169678 0.0024791 7.70644e-12
3:117520444_ATTTTTT_A A 0.383388 188644 -0.0182552 0.00248884 2.22901e-13
rs73182462 G 0.27972 188644 -0.0188807 0.00266487 1.39487e-12
rs12494770 G 0.403778 188644 0.0147885 0.0024398 1.35239e-09
rs73182464 G 0.279759 188644 -0.0188884 0.00266462 1.3596e-12
rs6438409 C 0.469861 188644 -0.0205553 0.00239601 9.64163e-18
rs13076169 C 0.370504 188644 0.0167808 0.00247795 1.27337e-11
rs12491422 C 0.371287 188644 0.0167093 0.00247685 1.52218e-11
rs73163706 G 0.279841 188644 -0.0188099 0.00266208 1.60171e-12
rs9990303 G 0.469228 188644 -0.0205064 0.00239534 1.12765e-17
rs546945664 GGT 0.258008 188644 -0.0195703 0.00279297 2.44329e-12
rs185393456 A 0.273402 188644 -0.0188794 0.00270394 2.91579e-12
rs4688051 T 0.469221 188644 -0.0205042 0.00239528 1.13449e-17
rs4687889 C 0.470618 188644 -0.0204578 0.00239543 1.34814e-17
rs55707511 G 0.279705 188644 -0.0185204 0.00266064 3.39236e-12
rs138798458 G 0.319073 188644 0.0190211 0.0025732 1.4523e-13
rs73163713 A 0.279418 188644 -0.0185286 0.00266129 3.35894e-12
rs73163715 G 0.279774 188644 -0.0184201 0.00266071 4.43565e-12
rs73163717 C 0.279761 188644 -0.018439 0.00266069 4.21754e-12
rs73163719 T 0.279525 188644 -0.0184349 0.0026608 4.27159e-12
rs4688064 T 0.279259 188644 -0.0184624 0.00266151 4.02412e-12
rs10934420 C 0.493096 188644 0.0218932 0.00239005 5.2329e-20
rs6792102 A 0.279897 188644 -0.0184791 0.00266233 3.90749e-12
rs73163726 T 0.279413 188644 -0.018477 0.00266155 3.87228e-12
rs10804533 C 0.493193 188644 0.0219176 0.00239022 4.78956e-20
rs73163732 C 0.279938 188644 -0.0184021 0.00265814 4.43829e-12
rs11715566 T 0.49298 188644 0.0219003 0.00238835 4.79351e-20
rs73163739 T 0.279728 188644 -0.018357 0.00265771 4.96357e-12
rs201620820 G 0.264019 188644 -0.0190316 0.00273352 3.35785e-12
rs11718201 G 0.373173 188644 0.0169565 0.00246921 6.56793e-12
rs7432631 G 0.279968 188644 -0.0183968 0.00265756 4.45268e-12
rs113089623 CT 0.278488 188644 -0.0185898 0.0026651 3.06283e-12
rs13090448 T 0.495758 188644 0.0221947 0.0023871 1.44858e-20
rs34889950 G 0.279707 188644 -0.0183565 0.00265761 4.95996e-12
rs73163755 T 0.275492 188644 -0.0184034 0.00267482 5.99409e-12
rs9790189 A 0.498807 188644 0.0221878 0.00239166 1.75855e-20
rs571760466 A 0.279336 188644 -0.0184409 0.00265916 4.07899e-12
rs547419298 GTTTT 0.279212 188644 -0.0184966 0.00265997 3.56999e-12
rs538736751 G 0.279212 188644 -0.0184966 0.00265997 3.56999e-12
3:117584157_GC_G G 0.279212 188644 -0.0184966 0.00265997 3.56999e-12
rs7427162 C 0.278449 188644 -0.0184084 0.0026615 4.64238e-12
rs13100226 C 0.497312 188644 0.021994 0.00238731 3.20583e-20
rs6804394 C 0.4972 188644 0.0219902 0.00238735 3.25912e-20
rs7433864 C 0.496582 188644 0.022219 0.00238688 1.30607e-20
rs532413405 T 0.239206 188644 0.015344 0.00280078 4.29567e-08
rs550555171 C 0.239253 188644 0.0153492 0.00280087 4.25558e-08
rs62263074 A 0.24014 188644 0.0154918 0.00279482 2.97663e-08
rs9875219 T 0.310018 188644 0.0190749 0.00257959 1.42489e-13
rs73163774 T 0.278284 188644 -0.018246 0.00266138 7.11126e-12
3:117598746_CT_C C 0.241196 188644 0.0153203 0.00280398 4.66748e-08
rs11710605 G 0.277459 188644 -0.0180214 0.00266443 1.349e-11
rs73163777 C 0.277494 188644 -0.0180192 0.00266402 1.34692e-11
rs73163779 A 0.277511 188644 -0.0180103 0.00266395 1.37683e-11
rs73163781 C 0.277433 188644 -0.0180605 0.00266448 1.21996e-11
rs74323067 C 0.277675 188644 -0.0180552 0.00266401 1.2265e-11
rs35905683 A 0.277825 188644 -0.0180819 0.00266303 1.12487e-11
rs113786703 T 0.239296 188644 0.0154441 0.00279889 3.43435e-08
rs143914731 A 0.277246 188644 -0.018057 0.00266598 1.26391e-11
rs73163783 C 0.277799 188644 -0.0181051 0.00266304 1.05905e-11
rs73163784 G 0.27762 188644 -0.0180826 0.00266317 1.12575e-11
rs6791692 C 0.276831 188644 -0.0178672 0.00266832 2.14717e-11
rs9881641 C 0.31341 188644 0.0182371 0.00257375 1.38701e-12
rs6778857 T 0.277715 188644 -0.0180892 0.00266229 1.08925e-11
rs141558218 AGAAT 0.238783 188644 0.0155263 0.00280782 3.21281e-08
rs17665813 C 0.277558 188644 -0.0179401 0.00266278 1.61762e-11
rs4687901 C 0.277661 188644 -0.0179666 0.00266211 1.49289e-11
rs13066948 G 0.374939 188644 0.016503 0.0024676 2.27081e-11
rs73163796 A 0.277638 188644 -0.0179464 0.00266216 1.57451e-11
rs150890825 CATGT 0.274999 188644 -0.0183159 0.0026799 8.2516e-12
3:117604884_ATATG_A A 0.266526 188644 -0.0180448 0.00272572 3.5971e-11
rs745864546 A 0.268506 188644 -0.0181837 0.00271749 2.21683e-11
rs11716966 C 0.277865 188644 -0.0182017 0.00265974 7.75551e-12
rs4277680 G 0.374947 188644 0.0165693 0.00246756 1.88766e-11
rs11713893 T 0.373932 188644 0.016692 0.00246873 1.3711e-11
rs7617580 G 0.277705 188644 -0.0179621 0.00266185 1.50374e-11
rs73183039 T 0.277608 188644 -0.0181384 0.00266318 9.73382e-12
rs6766743 C 0.277505 188644 -0.0179517 0.0026632 1.58127e-11
rs13064457 A 0.374441 188644 0.0168229 0.00246885 9.51587e-12
rs6791342 T 0.277277 188644 -0.0181523 0.00266435 9.58564e-12
rs1993408 C 0.375402 188644 0.0166785 0.00246772 1.39659e-11
rs73168303 A 0.27736 188644 -0.0181327 0.00266395 1.00171e-11
rs73168305 C 0.277368 188644 -0.0179785 0.00266411 1.49921e-11
rs1456192 C 0.313674 188644 0.0180383 0.00257242 2.35376e-12
3:117614658_CTT_C C 0.27697 188644 -0.0175092 0.00266921 5.40562e-11
rs1456191 A 0.308973 188644 0.0181833 0.0025837 1.96116e-12
rs1585086 G 0.308983 188644 0.0181241 0.00258358 2.3052e-12
rs9878469 C 0.314053 188644 0.0179783 0.00257225 2.77105e-12
rs10155053 T 0.379755 188644 0.0161547 0.00246301 5.4341e-11
rs17666058 T 0.276493 188644 -0.0173414 0.00266866 8.15109e-11
rs6791432 A 0.308862 188644 0.0180606 0.0025848 2.8127e-12
rs7616499 C 0.308928 188644 0.0179623 0.00258495 3.69613e-12
rs17722625 T 0.276369 188644 -0.0174655 0.00266981 6.09154e-11
rs13070842 T 0.380799 188644 0.0161033 0.00246223 6.16191e-11
rs73168370 C 0.276359 188644 -0.017334 0.00267058 8.56329e-11
rs9859501 C 0.443619 188644 0.0140576 0.00240939 5.40423e-09
rs6765305 G 0.276387 188644 -0.0172019 0.00267001 1.17701e-10
rs4688071 T 0.275861 188644 -0.01729 0.00267364 1.00319e-10
rs116129860 G 0.307338 188644 0.0163998 0.00271713 1.58558e-09
3:117653296_GA_G G 0.277455 188644 -0.0171717 0.00267236 1.31619e-10
rs1563438 T 0.276791 188644 -0.0170724 0.00266977 1.61231e-10
rs758822604 T 0.37222 188644 0.0157321 0.00248168 2.31352e-10
rs1610148 C 0.276881 188644 -0.0170276 0.00266998 1.80503e-10
rs1456184 T 0.375869 188644 0.0154948 0.00247161 3.63906e-10
rs75643565 C 0.272739 188644 -0.0170075 0.00268437 2.36733e-10
rs1350158 T 0.441413 188644 0.0197709 0.00240993 2.34119e-16
rs73168399 A 0.272329 188644 -0.0171382 0.00268664 1.78579e-10
rs73168400 C 0.272323 188644 -0.0171058 0.00268673 1.9349e-10
rs9816879 C 0.313391 188644 0.0149684 0.00263825 1.40009e-08
rs6438430 A 0.272703 188644 -0.016953 0.00268431 2.69688e-10
rs55958423 C 0.273241 188644 -0.0169981 0.00268275 2.36184e-10
rs1585082 C 0.444509 188644 0.0194283 0.00240795 7.16387e-16
rs73168402 C 0.269613 188644 -0.0167574 0.00270024 5.45048e-10
rs7643173 T 0.274597 188644 -0.0169821 0.00267626 2.22247e-10
rs73176600 C 0.274679 188644 -0.0169583 0.00267637 2.35843e-10
rs73176601 A 0.274597 188644 -0.0169518 0.00267618 2.38918e-10
rs112060520 T 0.297485 188644 -0.0159275 0.00261373 1.10488e-09
rs113203850 C 0.296719 188644 -0.0157666 0.00261296 1.60252e-09
rs17722838 C 0.296769 188644 -0.0157721 0.00261254 1.57244e-09
rs9829042 G 0.369113 188644 0.0153462 0.0024793 6.03853e-10
rs757582776 AG 0.470904 188644 0.0188989 0.00239586 3.08352e-15
rs9283566 T 0.373196 188644 0.0158303 0.00247631 1.63354e-10
rs17722965 T 0.274822 188644 -0.0166351 0.00267618 5.11045e-10
rs17722976 T 0.274763 188644 -0.0166509 0.0026761 4.91607e-10
rs11712259 T 0.274755 188644 -0.0166501 0.00267594 4.91361e-10
rs56401741 T 0.27476 188644 -0.01666 0.00267587 4.79488e-10
rs73178510 A 0.274756 188644 -0.0166248 0.00267582 5.21023e-10
rs9849010 A 0.368235 188644 0.015374 0.00248002 5.68907e-10
rs41371853 C 0.211858 188644 -0.0176827 0.00292427 1.47962e-09
rs7649441 T 0.208976 188644 -0.0180596 0.00294527 8.71028e-10
rs7627393 G 0.259286 188644 -0.0164855 0.00272282 1.41045e-09
rs7620036 A 0.259299 188644 -0.0165077 0.00272276 1.3398e-09
rs7632354 G 0.29422 188644 -0.0152319 0.00261707 5.88739e-09
rs750833 T 0.294334 188644 -0.015327 0.00261677 4.71528e-09
rs817497 C 0.39449 188644 0.0153491 0.00244737 3.57969e-10
rs56238203 T 0.294623 188644 -0.0152426 0.00261602 5.66484e-09
rs817498 G 0.389506 188644 0.0151659 0.00245265 6.28307e-10
3:117708625_GA_G G 0.381078 188644 0.014917 0.00247429 1.65507e-09
rs67038230 G 0.259613 188644 -0.0164896 0.00272094 1.3616e-09
rs11716855 A 0.294717 188644 -0.0150533 0.00261492 8.59173e-09
rs11709110 G 0.297021 188644 -0.0151962 0.00260836 5.6877e-09
rs17723244 G 0.297131 188644 -0.0151835 0.0026086 5.87543e-09
rs2870562 A 0.296885 188644 -0.0152181 0.00260939 5.48297e-09
rs1499969 A 0.259285 188644 -0.0163518 0.0027231 1.91856e-09
rs17723301 A 0.296893 188644 -0.0152318 0.0026096 5.32827e-09
rs10934426 G 0.329052 188644 -0.0163283 0.00253868 1.26408e-10
rs13094010 G 0.389893 188644 0.0151733 0.00245144 6.04678e-10
rs13078800 A 0.389988 188644 0.0152193 0.00245147 5.37046e-10
rs59562727 C 0.296603 188644 -0.0152082 0.00261097 5.73037e-09
rs2085323 A 0.382679 188644 0.0144172 0.00245824 4.50315e-09
rs17667014 T 0.296677 188644 -0.0152183 0.00261088 5.59101e-09
rs10934427 C 0.32887 188644 -0.0162718 0.00253972 1.48815e-10
rs17667088 G 0.258981 188644 -0.0162397 0.00272536 2.54645e-09
rs10934428 G 0.32607 188644 -0.016305 0.00254555 1.50438e-10
rs6792076 G 0.32616 188644 -0.0163305 0.00254559 1.40956e-10
rs1456197 C 0.395244 188644 0.0152517 0.00244621 4.53285e-10
rs12490583 A 0.323179 188644 -0.0165963 0.00256046 9.08698e-11
rs12496942 C 0.323179 188644 -0.0165963 0.00256046 9.08698e-11
rs12490584 C 0.323187 188644 -0.0165995 0.00256044 9.01036e-11
rs56302821 C 0.259138 188644 -0.0163345 0.0027254 2.05823e-09
rs2870563 G 0.258721 188644 -0.0163011 0.00272631 2.24656e-09
rs17723684 A 0.25871 188644 -0.0163166 0.00272636 2.17094e-09
rs58077016 A 0.258946 188644 -0.0161624 0.00272587 3.04832e-09
rs7644556 C 0.259061 188644 -0.0160818 0.00272561 3.63544e-09
rs73178528 A 0.258858 188644 -0.0162736 0.00272636 2.39187e-09
rs17667317 G 0.25913 188644 -0.0160929 0.00272563 3.54723e-09
rs12635844 T 0.29086 188644 -0.0171965 0.00263015 6.24107e-11
rs7645152 T 0.258927 188644 -0.0162333 0.00272611 2.6091e-09
rs73178531 C 0.258925 188644 -0.0162089 0.00272615 2.75762e-09
rs73178532 A 0.258925 188644 -0.0162089 0.00272615 2.75757e-09
3:117740350_CTCTTT_C C 0.291204 188644 -0.0172683 0.00263552 5.68616e-11
rs73178533 T 0.25895 188644 -0.0162056 0.00272623 2.78074e-09
rs57481709 C 0.259014 188644 -0.0162125 0.00272618 2.7362e-09
rs60707757 G 0.291036 188644 -0.0170824 0.00262997 8.30849e-11
rs56247556 C 0.29045 188644 -0.0174033 0.00263509 4.00056e-11
rs56308781 T 0.258402 188644 -0.0164134 0.00273208 1.88592e-09
rs56380279 A 0.290366 188644 -0.0173865 0.00263504 4.17369e-11
rs56065148 A 0.291185 188644 -0.0172395 0.00263316 5.88191e-11
3:117743309_ATTTG_A A 0.259982 188644 -0.0162407 0.00273015 2.70814e-09
rs61424839 A 0.291004 188644 -0.0172319 0.00263063 5.74925e-11
rs57308391 C 0.290986 188644 -0.0172536 0.00263056 5.43453e-11
rs6782296 G 0.291134 188644 -0.0170663 0.00263014 8.6769e-11
rs6762091 T 0.25896 188644 -0.0162283 0.00272656 2.65441e-09
3:117747727_CT_C C 0.259515 188644 -0.0163872 0.00272939 1.92921e-09
rs58739278 A 0.25896 188644 -0.0162295 0.00272659 2.64862e-09
rs12634615 G 0.329293 188644 -0.0160227 0.00254027 2.84245e-10
rs60106549 G 0.2592 188644 -0.0161104 0.00272616 3.43654e-09
rs150286020 A 0.260337 188644 -0.0164498 0.00272833 1.65022e-09
rs73178541 G 0.29115 188644 -0.0170788 0.00263052 8.4603e-11
rs73178542 C 0.259038 188644 -0.0162201 0.00272675 2.71065e-09
rs2124549 G 0.291103 188644 -0.0170621 0.00263047 8.81686e-11
3:117751818_AT_A A 0.260135 188644 -0.0164026 0.0027361 2.03975e-09
rs6773858 C 0.25901 188644 -0.0162334 0.00272689 2.63628e-09
rs17667504 C 0.259041 188644 -0.0162097 0.00272694 2.78175e-09
rs10934430 G 0.259025 188644 -0.0161431 0.00272701 3.23094e-09
rs7618215 T 0.258782 188644 -0.0162278 0.00272824 2.71732e-09
rs7618267 C 0.256063 188644 -0.0167325 0.00274894 1.15339e-09
rs7618118 T 0.260334 188644 -0.0161616 0.00273465 3.42853e-09
rs7640109 C 0.256724 188644 -0.0164933 0.00274413 1.85422e-09
rs7618293 A 0.258645 188644 -0.0161225 0.00272944 3.49232e-09
rs10934431 A 0.259131 188644 -0.0160312 0.00272692 4.13779e-09
rs61636746 G 0.259164 188644 -0.0160289 0.00272659 4.14083e-09
rs1353915 A 0.259033 188644 -0.0160186 0.00272792 4.31038e-09
rs1353914 T 0.259041 188644 -0.0160164 0.00272783 4.32693e-09
rs1353913 T 0.259169 188644 -0.016024 0.00272661 4.18739e-09
rs1353912 T 0.25916 188644 -0.0160185 0.00272669 4.24305e-09
rs1499983 G 0.25921 188644 -0.016018 0.00272669 4.24723e-09
rs61503512 C 0.258994 188644 -0.016133 0.00272719 3.31208e-09
rs55812510 T 0.259429 188644 -0.0163696 0.00272947 2.00939e-09
rs1824066 C 0.25896 188644 -0.0161455 0.00272735 3.22792e-09
rs762720676 C 0.266351 188644 -0.0148016 0.00271126 4.7861e-08
rs66653817 A 0.258815 188644 -0.0161561 0.00272894 3.21919e-09
rs28778701 C 0.389862 188644 0.0149636 0.00245122 1.03282e-09
rs768338144 T 0.290576 188644 -0.0172678 0.0026427 6.41379e-11
rs59416261 T 0.258965 188644 -0.0161452 0.0027276 3.24081e-09
rs4688073 T 0.258995 188644 -0.0161136 0.00272763 3.478e-09
rs6438431 C 0.291123 188644 -0.0169843 0.00263098 1.08106e-10
rs6803402 C 0.290925 188644 -0.017039 0.00263137 9.48211e-11
3:117766125_TGG_T T 0.259176 188644 -0.0164542 0.00273224 1.72327e-09
rs6766453 C 0.291355 188644 -0.0173375 0.0026339 4.63996e-11
rs10650124 TTTATA 0.278907 188644 -0.0166785 0.0027039 6.91696e-10
rs754347000 C 0.261359 188644 -0.0164084 0.00273123 1.88532e-09
rs73178552 A 0.259009 188644 -0.016141 0.00272762 3.27233e-09
rs36174890 C 0.291456 188644 -0.0172584 0.00263383 5.66931e-11
rs369345147 A 0.258775 188644 -0.0165351 0.00273307 1.45112e-09
rs6773485 C 0.282827 188644 -0.0163252 0.00267432 1.03361e-09
rs199981234 C 0.289768 188644 -0.0171424 0.00264353 8.915e-11
rs201097957 G 0.258775 188644 -0.0165368 0.0027331 1.44611e-09
rs201674726 T 0.382628 188644 0.0150417 0.00246406 1.03361e-09
rs6765407 C 0.290927 188644 -0.0169788 0.00263263 1.12585e-10
rs10934433 C 0.291098 188644 -0.0169465 0.00263108 1.19047e-10
rs9968218 A 0.258984 188644 -0.0161224 0.00272798 3.42627e-09
rs73183987 G 0.25868 188644 -0.0165444 0.002734 1.43909e-09
rs9839426 A 0.291227 188644 -0.016965 0.00263078 1.1313e-10
rs202125423 GTA 0.258716 188644 -0.0164949 0.00273427 1.61601e-09
rs56057526 A 0.258567 188644 -0.0161795 0.00273035 3.11311e-09
rs12495547 G 0.290402 188644 -0.0172105 0.00263351 6.36872e-11
rs1604057 A 0.290936 188644 -0.0170212 0.00263213 1.00415e-10
rs58624759 A 0.258606 188644 -0.0162391 0.00272993 2.71028e-09
rs1587449 C 0.242205 188644 -0.016543 0.00282889 4.98732e-09
rs7636194 A 0.332156 188644 0.0148317 0.00253797 5.10642e-09
rs1499975 C 0.291196 188644 -0.0171713 0.00263275 6.9469e-11
rs73185909 C 0.258612 188644 -0.0163037 0.0027315 2.39446e-09
rs1032165 A 0.290845 188644 -0.0170865 0.00263431 8.82772e-11
rs768917 C 0.319279 188644 -0.0172577 0.00257548 2.07901e-11
rs73185917 A 0.258509 188644 -0.0160511 0.00273404 4.34273e-09
rs150022026 C 0.253028 188644 -0.0159359 0.00275984 7.74431e-09
rs73185925 A 0.253199 188644 -0.0158177 0.00276025 1.00268e-08
rs17724734 C 0.253325 188644 -0.015831 0.00276017 9.7368e-09
rs73185928 A 0.252654 188644 -0.0159481 0.00276475 8.017e-09
rs55989628 G 0.255802 188644 -0.0153564 0.00274777 2.29106e-08
rs7619072 C 0.256021 188644 -0.0150677 0.00276092 4.83534e-08
rs10049077 A 0.286291 188644 -0.0158119 0.00267536 3.4225e-09
rs7355887 C 0.269527 188644 -0.0155555 0.00269211 7.56384e-09
rs7632756 C 0.269132 188644 -0.0156086 0.00269134 6.65902e-09
rs4857866 G 0.269058 188644 -0.0155785 0.00269166 7.14771e-09
rs7641133 T 0.269006 188644 -0.0156069 0.00269183 6.72593e-09
rs4857836 C 0.269141 188644 -0.0156494 0.00269137 6.08521e-09
rs4857837 A 0.269134 188644 -0.0156273 0.00269144 6.39752e-09
3:127837448_GC_G GC 0.270017 188644 -0.0154303 0.00270075 1.10953e-08
rs6414310 T 0.26871 188644 -0.0156645 0.00269305 6.01409e-09
rs2999045 G 0.268259 188644 0.0155675 0.00269453 7.59697e-09
rs2955102 G 0.268296 188644 0.0156035 0.0026943 6.99581e-09
rs67451924 A 0.268293 188644 0.0155667 0.00269418 7.57479e-09
3:127868032_CT_C C 0.278571 188644 0.0157121 0.00271791 7.43945e-09
rs200745338 AAT 0.156669 188644 0.0201523 0.00367746 4.26024e-08
rs145954436 A 0.267649 188644 0.0153629 0.0027073 1.39193e-08
rs144609957 A 0.271305 188644 0.0150833 0.00270068 2.34016e-08
rs2461794 A 0.268377 188644 0.015447 0.00269335 9.75197e-09
3:127871746_CG_C C 0.26916 188644 0.0157127 0.00272138 7.76357e-09
rs2999048 A 0.269213 188644 0.015426 0.00269182 1.0016e-08
rs2999049 C 0.268395 188644 0.0154606 0.00269336 9.46611e-09
rs2955118 A 0.272149 188644 0.0157345 0.00269273 5.12554e-09
rs872267 A 0.264678 188644 0.0152668 0.00270396 1.64383e-08
rs2955120 G 0.264734 188644 0.0152869 0.00270365 1.56811e-08
rs3122173 G 0.26384 188644 0.0153308 0.00270566 1.46208e-08
rs2999052 C 0.263845 188644 0.0153392 0.00270545 1.43238e-08
rs2687729 G 0.263859 188644 0.0153255 0.00270541 1.47441e-08
rs1554535 A 0.264738 188644 0.0153099 0.00270361 1.49179e-08
rs2811476 C 0.262168 188644 0.01509 0.00271252 2.6539e-08
3:127898942_TG_T T 0.261687 188644 0.0150456 0.00271443 2.98037e-08
rs2811479 A 0.263847 188644 0.0153601 0.00270573 1.37391e-08
rs2811480 T 0.263802 188644 0.015298 0.00270572 1.57028e-08
rs2811481 C 0.263725 188644 0.0153134 0.00270631 1.53004e-08
rs2811482 T 0.264611 188644 0.0153039 0.00270486 1.53419e-08
rs2811516 G 0.263775 188644 0.0153827 0.00270613 1.31473e-08
rs2811515 A 0.26373 188644 0.0153827 0.00270658 1.3221e-08
rs2811514 G 0.264768 188644 0.0153315 0.00270391 1.42917e-08
rs2811513 A 0.263726 188644 0.0153291 0.00270632 1.4792e-08
rs2811512 A 0.264676 188644 0.0153069 0.00270406 1.50957e-08
rs883238 G 0.264949 188644 0.0153648 0.00270398 1.33098e-08
rs2811509 A 0.263706 188644 0.015313 0.00270636 1.5324e-08
rs2492285 A 0.263712 188644 0.0153233 0.00270634 1.49811e-08
rs2687720 T 0.264734 188644 0.0152581 0.00270412 1.67815e-08
rs2687733 A 0.263711 188644 0.015009 0.00271698 3.31554e-08
rs2811485 T 0.263711 188644 0.0149978 0.00271702 3.39555e-08
rs2811508 C 0.263714 188644 0.0153402 0.00270629 1.44388e-08
rs6439119 T 0.263747 188644 -0.015406 0.00270638 1.25388e-08
rs9838120 A 0.263755 188644 -0.0154009 0.00270615 1.26437e-08
rs7374072 C 0.263753 188644 -0.0154041 0.00270607 1.2543e-08
rs7372439 A 0.263746 188644 -0.015387 0.00270617 1.30321e-08
rs11707297 G 0.264724 188644 -0.0153368 0.00270378 1.41038e-08
rs4857871 C 0.263753 188644 -0.0153989 0.00270607 1.26852e-08
rs4857872 T 0.263759 188644 -0.0154188 0.00270611 1.21561e-08
rs4857873 A 0.263735 188644 -0.015377 0.00270615 1.33136e-08
rs4857874 A 0.263745 188644 -0.015384 0.00270613 1.31097e-08
rs4857875 C 0.263756 188644 -0.0154107 0.00270612 1.23724e-08
rs6770140 T 0.263725 188644 -0.015386 0.00270616 1.30588e-08
rs4384971 C 0.263748 188644 -0.015418 0.00270614 1.21823e-08
rs6439121 G 0.263725 188644 -0.0153859 0.00270616 1.3061e-08
rs9879865 C 0.26375 188644 -0.0154229 0.00270614 1.20545e-08
rs9879866 C 0.26375 188644 -0.0154229 0.00270614 1.20545e-08
rs9847576 A 0.26376 188644 -0.0154201 0.00270617 1.21321e-08
rs9814834 G 0.263761 188644 -0.0154133 0.00270613 1.23051e-08
rs9857235 A 0.26375 188644 -0.0153916 0.00270608 1.28891e-08
rs4323023 T 0.263764 188644 -0.0153818 0.00270608 1.31665e-08
rs9845651 T 0.263708 188644 -0.0153711 0.00270629 1.35056e-08
rs7372902 G 0.263698 188644 -0.0153544 0.00270628 1.39998e-08
rs6439122 A 0.263705 188644 -0.0153501 0.00270626 1.41279e-08
rs6439123 T 0.263705 188644 -0.015363 0.0027063 1.37456e-08
rs9873786 A 0.264665 188644 -0.0152917 0.00270395 1.55779e-08
rs771132358 TA 0.263611 188644 -0.0153822 0.00270707 1.33143e-08
rs4857838 A 0.2637 188644 -0.015347 0.00270626 1.42234e-08
rs6775988 C 0.263715 188644 -0.0153635 0.00270632 1.37359e-08
rs6777054 G 0.263674 188644 -0.0153603 0.00270659 1.38753e-08
rs9830294 G 0.26471 188644 -0.0152894 0.00270401 1.56655e-08
rs4857877 A 0.26361 188644 -0.0154373 0.00270703 1.1812e-08
rs4857878 T 0.263251 188644 -0.0153916 0.00270938 1.34216e-08
3:127948958_TC_T TC 0.261384 188644 -0.0150594 0.00272997 3.46638e-08
rs4074440 G 0.264681 188644 -0.0152139 0.00270444 1.85227e-08
rs9843281 A 0.264663 188644 -0.015255 0.00270443 1.69579e-08
rs13434079 A 0.264672 188644 -0.0152672 0.00270452 1.6536e-08
rs4555544 G 0.262255 188644 -0.0156075 0.00271267 8.752e-09
rs2811529 G 0.262458 188644 -0.0157571 0.00271436 6.44297e-09
rs10934853 A 0.266836 188644 0.0159361 0.00269585 3.39953e-09
rs4857841 A 0.266971 188644 0.0160375 0.00269577 2.70001e-09
rs3849531 T 0.267062 188644 0.0160294 0.00269628 2.76913e-09
rs77004332 G 0.156583 188644 0.018004 0.00329993 4.87929e-08
rs73205548 T 0.155772 188644 0.0181775 0.00331291 4.09651e-08
rs9849338 A 0.363454 188644 -0.0143969 0.00250116 8.62222e-09
rs55772945 G 0.247917 188644 0.0153202 0.0027788 3.52741e-08
rs2230571 T 0.247896 188644 0.0152852 0.00277921 3.8063e-08
rs55829914 G 0.247931 188644 0.0153721 0.0027797 3.20375e-08
rs4912539 G 0.30898 188644 0.0142957 0.00261028 4.33918e-08
rs73187650 C 0.309419 188644 0.0145164 0.00259442 2.20615e-08
rs6809601 T 0.359913 188644 0.0146482 0.00256522 1.12945e-08
rs6806383 A 0.474258 188644 -0.0139636 0.0024211 8.05927e-09
rs111428846 AGTTT 0.270933 188644 -0.0154586 0.00276561 2.27942e-08
rs58874665 T 0.432333 188644 0.0170584 0.00242399 1.96633e-12
rs66522470 G 0.235325 188644 -0.0176189 0.00282824 4.68483e-10
rs56054153 C 0.434276 188644 0.0148957 0.00241579 7.01872e-10
rs2002675 G 0.43233 188644 0.0163656 0.00241445 1.22036e-11
rs10212438 T 0.430114 188644 0.0147374 0.00241418 1.03313e-09
rs112476801 A 0.430733 188644 0.0146915 0.00241605 1.19828e-09
rs6761961 C 0.431149 188644 0.0148418 0.00241318 7.74776e-10
rs6444088 A 0.427719 188644 0.0164818 0.00241538 8.8985e-12
rs16860328 G 0.429942 188644 0.0166134 0.00241198 5.68228e-12
rs533067338 TA 0.423834 188644 0.0162656 0.00243817 2.5435e-11
rs2284909 T 0.430389 188644 0.0168621 0.0024122 2.75073e-12
rs371460172 T 0.489412 188644 0.0169292 0.00250309 1.3526e-11
rs2300921 C 0.429768 188644 0.016673 0.00241297 4.87184e-12
rs2300922 T 0.427339 188644 0.0173434 0.00241585 7.04903e-13
rs2113430 T 0.433384 188644 0.0149648 0.00240998 5.32621e-10
rs16860342 T 0.42748 188644 0.0173187 0.00241596 7.61185e-13
rs1862904 A 0.406698 188644 0.0151674 0.00244347 5.40129e-10
rs9830552 A 0.428658 188644 0.0156572 0.00243459 1.26948e-10
rs55681808 A 0.420097 188644 0.0139405 0.00242522 9.03631e-09
rs62290872 G 0.420194 188644 0.0140438 0.00242371 6.86875e-09
rs60144468 A 0.452672 188644 -0.0133327 0.00240276 2.87835e-08
rs6779456 C 0.452815 188644 -0.0134281 0.00240355 2.31647e-08
rs6779654 C 0.45249 188644 -0.0134018 0.00240417 2.48741e-08
rs4234588 G 0.141375 188644 -0.0188837 0.00344119 4.08072e-08
rs7631721 G 0.141375 188644 0.0188596 0.00344133 4.2514e-08
rs4077189 A 0.0929582 188644 0.0244013 0.00410781 2.8512e-09
rs77805826 T 0.136068 188644 0.0229046 0.003482 4.78113e-11
rs76880877 C 0.136266 188644 0.0230262 0.00347897 3.63434e-11
rs112545201 T 0.136332 188644 0.0230117 0.00347842 3.71172e-11
rs57912727 C 0.135438 188644 0.0232942 0.00349798 2.75855e-11
rs75135487 G 0.136407 188644 0.0230298 0.00347765 3.54774e-11
rs75160594 G 0.1364 188644 0.0230627 0.00347848 3.36322e-11
rs80080062 G 0.136356 188644 0.0231026 0.00347888 3.12789e-11
rs78785910 A 0.136402 188644 0.0230778 0.00347876 3.27782e-11
rs6809651 A 0.136434 188644 0.0230576 0.00347863 3.4032e-11
rs74607912 A 0.136756 188644 0.0231199 0.00347528 2.88581e-11
rs4234589 G 0.136764 188644 0.0231391 0.00347527 2.77941e-11
rs9844949 A 0.136782 188644 -0.0230978 0.00347531 3.01437e-11
3:185820425_CAA_C CAA 0.209679 188644 -0.0165323 0.00299881 3.53337e-08
3:185821409_AACACACACACAC_A AACACACACACAC 0.149522 188644 -0.0210376 0.00340573 6.54211e-10
rs10513801 G 0.1368 188644 0.0231155 0.003475 2.9004e-11
rs10937241 A 0.159216 188644 -0.019454 0.00326155 2.45564e-09
rs1516725 T 0.136862 188644 -0.0230487 0.00347517 3.31175e-11
rs2108753 C 0.42979 188644 0.0132057 0.00241646 4.63749e-08
rs2798225 G 0.4293 188644 0.0132515 0.00241592 4.13827e-08
rs2798224 G 0.429464 188644 0.0133094 0.00241552 3.59447e-08
rs56203712 G 0.235473 188644 0.0157537 0.00287647 4.33809e-08
rs34811474 A 0.231322 188644 0.0175261 0.00282833 5.78063e-10
rs2087876 T 0.283743 188644 0.0166707 0.0026577 3.55872e-10
rs13131747 C 0.262312 188644 0.0168957 0.00272015 5.26492e-10
rs10005184 A 0.26228 188644 0.016707 0.00271781 7.90141e-10
4:28735769_AGG_A AGG 0.262103 188644 0.0167454 0.0027205 7.50931e-10
rs7692783 G 0.262277 188644 0.0166945 0.00271753 8.10105e-10
rs2131468 C 0.262276 188644 0.0166833 0.00271735 8.29294e-10
rs1389177 A 0.261939 188644 0.0167211 0.00271839 7.70929e-10
rs1038905 G 0.262355 188644 0.0166977 0.00271704 7.98479e-10
rs7678293 A 0.262066 188644 0.0166429 0.00271681 9.03561e-10
rs7678923 A 0.261526 188644 0.0166137 0.00271852 9.90164e-10
rs4473643 T 0.235814 188644 0.0158971 0.00281858 1.70182e-08
rs4340786 T 0.260723 188644 0.0165233 0.002722 1.2793e-09
rs10013470 T 0.260997 188644 0.0165561 0.00271964 1.14837e-09
4:28747550_CA_C CA 0.282365 188644 0.014765 0.00266849 3.15091e-08
rs10939230 A 0.273394 188644 0.0159088 0.00268009 2.92702e-09
rs986794 C 0.273482 188644 0.0159796 0.00268049 2.50481e-09
rs2172458 A 0.248565 188644 0.015225 0.00276737 3.76782e-08
rs1038903 C 0.272933 188644 0.0158638 0.00268282 3.36293e-09
rs9997604 A 0.272911 188644 0.0159351 0.00268308 2.8708e-09
rs1493155 T 0.247847 188644 0.0155468 0.00277007 1.99787e-08
rs6817861 G 0.277898 188644 0.0149628 0.00266941 2.08199e-08
rs6448593 A 0.277448 188644 0.0150987 0.00267068 1.57437e-08
rs6448594 G 0.277461 188644 0.0151356 0.00267071 1.45323e-08
rs981103 A 0.277162 188644 0.0150283 0.00267151 1.85348e-08
4:28777040_CCCTA_C CCCTA 0.248724 188644 0.0153671 0.00277238 2.97828e-08
rs7655492 A 0.277467 188644 0.0152245 0.00267109 1.20171e-08
rs7656046 G 0.282594 188644 0.0150179 0.00266362 1.72146e-08
rs7671531 T 0.277867 188644 0.0151348 0.00266956 1.43514e-08
rs4627853 T 0.271895 188644 0.0164765 0.00268468 8.41325e-10
rs4515148 G 0.271901 188644 0.0165079 0.00268458 7.80579e-10
rs9991479 T 0.269911 188644 0.0165536 0.00268779 7.3434e-10
rs9991797 T 0.26827 188644 0.0165827 0.00269368 7.46904e-10
rs10805279 G 0.268463 188644 0.0166663 0.00269496 6.25268e-10
rs10805280 A 0.302954 188644 0.0148892 0.00260003 1.02649e-08
rs4692353 G 0.268879 188644 0.0166854 0.00269561 6.03516e-10
rs4692060 G 0.268873 188644 0.0166886 0.0026957 5.99743e-10
rs1493156 A 0.268449 188644 0.0166558 0.0026962 6.52526e-10
rs1845180 T 0.245469 188644 0.0163794 0.00277719 3.68953e-09
rs6832800 G 0.268891 188644 0.0167028 0.00269588 5.81509e-10
rs5857104 A 0.261458 188644 0.0159194 0.00273159 5.62179e-09
4:45165650_ATTC_A A 0.429575 188644 -0.017454 0.00243068 6.96226e-13
rs13130484 T 0.431983 188644 -0.0173449 0.00241725 7.23287e-13
rs767171141 A 0.431296 188644 -0.0173582 0.0024207 7.48576e-13
rs12641981 T 0.433334 188644 -0.0172185 0.00241411 9.89607e-13
rs12507026 T 0.43313 188644 -0.0171604 0.00241352 1.1637e-12
rs10938397 G 0.432693 188644 -0.0173111 0.00241594 7.7857e-13
rs10938398 A 0.431974 188644 -0.017259 0.00241821 9.56727e-13
rs3106133 G 0.410399 188644 0.0146971 0.00243487 1.58182e-09
rs3106134 G 0.405144 188644 0.0154918 0.0024385 2.11646e-10
rs2632423 G 0.395101 188644 0.0154186 0.00244819 3.02268e-10
rs3106135 A 0.403059 188644 0.0154772 0.00244021 2.26479e-10
rs282449 A 0.403108 188644 0.0154909 0.00243996 2.17411e-10
rs282448 G 0.403108 188644 0.0154897 0.00243997 2.18208e-10
rs3113862 G 0.403325 188644 0.0153801 0.00243978 2.90931e-10
rs72665658 T 0.403105 188644 0.0154821 0.00243998 2.2265e-10
rs12643901 T 0.403108 188644 0.0154826 0.00243994 2.22237e-10
rs2664871 T 0.403109 188644 0.015485 0.00243994 2.20806e-10
rs2632401 G 0.403294 188644 0.015383 0.00243971 2.88328e-10
rs3106136 C 0.403639 188644 0.0152615 0.00243976 3.97502e-10
rs2632399 T 0.403124 188644 0.0154962 0.00243993 2.14257e-10
rs2664892 C 0.40314 188644 0.0155025 0.00243987 2.10505e-10
rs4693377 C 0.400723 188644 0.0155388 0.00244224 1.98942e-10
rs2306803 T 0.392727 188644 0.0155858 0.00245053 2.02001e-10
rs2087170 G 0.400711 188644 0.0154472 0.00244249 2.5485e-10
rs61004493 C 0.40053 188644 0.0155523 0.00244268 1.93301e-10
rs34383543 C 0.400518 188644 0.0155389 0.00244273 2.0052e-10
rs35718240 A 0.392676 188644 0.0155489 0.00245084 2.23886e-10
rs61514245 G 0.400658 188644 0.0155299 0.00244209 2.03192e-10
rs34145031 G 0.399588 188644 0.0156404 0.00244663 1.63434e-10
rs35995707 G 0.39994 188644 0.0156326 0.00244474 1.61597e-10
rs4693004 A 0.400672 188644 0.0155392 0.00244204 1.98033e-10
rs11097409 A 0.400941 188644 0.0155932 0.00244243 1.72578e-10
rs11097410 A 0.400058 188644 0.0156184 0.00244649 1.72901e-10
rs7435106 A 0.400676 188644 0.0155283 0.00244202 2.03836e-10
rs11722476 A 0.400674 188644 0.0155454 0.00244198 1.94592e-10
rs12499309 A 0.400851 188644 0.0154283 0.00244176 2.64685e-10
rs572811628 AATTTGATTTTTG 0.39563 188644 0.0159446 0.0024577 8.74277e-11
rs71581573 ATTTGATT 0.398391 188644 0.0157104 0.00245099 1.46014e-10
rs17310266 C 0.40041 188644 0.0155442 0.00244297 1.98527e-10
rs7442254 A 0.400371 188644 0.015471 0.00244284 2.407e-10
rs2902979 G 0.400384 188644 0.0154615 0.00244282 2.46725e-10
rs34976740 TA 0.401776 188644 0.0153545 0.00244191 3.22517e-10
rs12645192 T 0.400525 188644 0.0155137 0.00244271 2.14389e-10
rs12646184 T 0.400623 188644 0.0155543 0.00244218 1.90659e-10
rs33970526 A 0.457631 188644 0.0135776 0.00247593 4.1677e-08
rs2306802 G 0.392814 188644 0.0155384 0.00244992 2.26693e-10
rs201247638 G 0.400148 188644 0.0153634 0.00244344 3.23039e-10
rs34396188 C 0.392828 188644 0.0155883 0.00244994 1.98641e-10
rs66581998 C 0.407536 188644 0.0151872 0.00244646 5.38272e-10
rs35670996 G 0.400828 188644 0.0154432 0.00244195 2.55257e-10
rs13108619 A 0.400545 188644 0.0155106 0.00244231 2.14681e-10
rs767970443 A 0.40087 188644 0.015454 0.00244287 2.51895e-10
rs35361491 A 0.400797 188644 0.0154557 0.00244209 2.47519e-10
rs67552174 A 0.400594 188644 0.0155348 0.00244233 2.01344e-10
rs13135934 C 0.40065 188644 0.0155496 0.00244222 1.9318e-10
rs13112528 G 0.400648 188644 0.0155428 0.00244224 1.96818e-10
rs13142645 G 0.402486 188644 0.0155005 0.00244017 2.12712e-10
rs8026 G 0.400632 188644 0.0155219 0.00244219 2.07946e-10
rs17623135 T 0.400638 188644 0.0155169 0.00244216 2.10587e-10
rs201268827 A 0.400606 188644 0.0154744 0.00244235 2.3658e-10
rs11722873 T 0.400453 188644 0.0154825 0.00244317 2.34763e-10
rs35685585 T 0.399521 188644 0.0154542 0.00244558 2.63489e-10
rs149713050 A 0.400557 188644 0.0155472 0.00244238 1.94958e-10
4:95218799_GA_G G 0.400503 188644 0.0156007 0.00244345 1.72118e-10
rs13132963 G 0.400619 188644 0.0154959 0.00244227 2.23108e-10
rs17310526 A 0.400614 188644 0.0154691 0.00244195 2.38277e-10
rs11097411 T 0.402444 188644 0.015425 0.00244004 2.59394e-10
rs17376404 A 0.400614 188644 0.0154781 0.00244199 2.32838e-10
rs2129595 A 0.400614 188644 0.0154781 0.00244199 2.32835e-10
rs2171381 A 0.400771 188644 0.0154013 0.00244807 3.15672e-10
rs77220123 CT 0.401951 188644 0.0154331 0.00245128 3.06179e-10
rs17376488 C 0.400745 188644 0.0154391 0.00244774 2.84215e-10
rs767657 T 0.400905 188644 0.0154842 0.00244802 2.53448e-10
rs901615 C 0.37052 188644 0.0153447 0.00248763 6.91127e-10
rs2016476 A 0.370863 188644 0.0153975 0.00248786 6.06524e-10
rs75926629 T 0.370622 188644 0.0153575 0.00249189 7.15354e-10
rs4693382 T 0.370455 188644 0.0154259 0.00248777 5.63276e-10
rs4532205 C 0.370518 188644 0.0153378 0.00249175 7.50106e-10
rs111640550 C 0.370513 188644 0.0153364 0.00249178 7.53202e-10
rs12512385 A 0.370416 188644 0.0153226 0.00249204 7.83105e-10
rs750976327 T 0.367041 188644 0.0153258 0.00250317 9.22776e-10
rs10030713 G 0.370467 188644 -0.0154087 0.00248793 5.90068e-10
rs10033662 G 0.372269 188644 -0.0153481 0.00248522 6.59754e-10
rs374537558 T 0.371538 188644 -0.0153637 0.00249426 7.3073e-10
rs10452168 A 0.372136 188644 -0.015361 0.00249088 6.97718e-10
rs13130583 T 0.370451 188644 -0.015351 0.00248865 6.91153e-10
rs2059605 T 0.372944 188644 -0.0154695 0.00248564 4.87009e-10
rs2059606 G 0.371252 188644 -0.0154222 0.00248819 5.72361e-10
rs2289186 T 0.370826 188644 -0.0155069 0.00248877 4.65229e-10
4:95258094_GTGTTTCGTTT_G GTGTTTCGTTT 0.371493 188644 -0.0152034 0.00249734 1.14662e-09
rs6532479 C 0.38316 188644 -0.0161144 0.00247173 7.07345e-11
rs6851128 A 0.383706 188644 -0.0160471 0.00247125 8.40614e-11
rs1426575 G 0.383148 188644 -0.0161644 0.00247179 6.18587e-11
rs11097414 A 0.383142 188644 -0.0161651 0.00247181 6.17656e-11
rs724260 A 0.383191 188644 -0.0161599 0.00247196 6.28097e-11
rs11943977 C 0.378707 188644 -0.0157128 0.00249201 2.88322e-10
rs11727030 A 0.383716 188644 -0.0160701 0.00247122 7.89918e-11
rs1344612 G 0.383561 188644 -0.0160893 0.00247123 7.50161e-11
rs7438414 T 0.380832 188644 -0.0161266 0.00247489 7.23378e-11
rs1965049 A 0.383128 188644 -0.016127 0.0024716 6.82058e-11
rs1991316 G 0.383413 188644 -0.0161444 0.00247116 6.45764e-11
rs35864205 A 0.383107 188644 -0.0158808 0.00247865 1.48707e-10
rs2865353 T 0.383436 188644 -0.0161017 0.00247786 8.14854e-11
rs6826671 T 0.382942 188644 -0.0160656 0.00247191 8.09148e-11
rs4282187 T 0.381598 188644 -0.0159984 0.00247407 1.00587e-10
rs7657805 C 0.382428 188644 -0.0160068 0.00247297 9.64927e-11
rs17021507 G 0.382829 188644 -0.0160238 0.00247197 9.06084e-11
rs28716591 A 0.383416 188644 -0.0160998 0.00247251 7.45839e-11
rs28408371 T 0.382814 188644 -0.0160046 0.00247236 9.60342e-11
rs6840479 A 0.380011 188644 -0.0153522 0.00247603 5.64558e-10
4:95276166_GA_G GA 0.377653 188644 -0.0151856 0.00248338 9.6815e-10
rs10006191 T 0.360044 188644 -0.0142638 0.00250523 1.24564e-08
rs12646673 A 0.372083 188644 -0.0146914 0.00248474 3.37239e-09
rs6847767 C 0.372076 188644 -0.0146723 0.00248466 3.52944e-09
rs6825005 T 0.372077 188644 -0.0146731 0.00248461 3.51961e-09
rs6532481 T 0.372075 188644 -0.0146631 0.00248454 3.60294e-09
rs6532482 A 0.371953 188644 -0.0146471 0.00248468 3.75358e-09
rs10020236 A 0.37183 188644 -0.0146787 0.00248465 3.47409e-09
rs9997915 C 0.371831 188644 -0.0146772 0.00248463 3.48582e-09
rs1593554 C 0.371848 188644 -0.0146409 0.00248435 3.79308e-09
rs1593553 C 0.364526 188644 -0.0148547 0.0024957 2.65192e-09
rs6839224 T 0.372002 188644 -0.0146169 0.00248394 3.99798e-09
rs17254118 T 0.0184395 188644 0.0535655 0.00887457 1.58432e-09
rs188539658 T 0.016124 188644 0.0602811 0.00986631 9.99572e-10
rs114644583 T 0.018453 188644 0.0545835 0.00888967 8.26335e-10
rs115872353 G 0.0190862 188644 0.0518653 0.00871122 2.62372e-09
rs17282245 T 0.018898 188644 0.0534408 0.00876585 1.08647e-09
rs116652741 T 0.016371 188644 0.0649138 0.00957626 1.21688e-11
rs114087689 T 0.0162807 188644 0.0668253 0.00962596 3.87273e-12
rs148605523 TA 0.0187987 188644 0.0569105 0.00891552 1.73706e-10
rs116171240 T 0.0189192 188644 0.053978 0.00875605 7.07788e-10
rs114601774 C 0.0096544 188644 0.106857 0.0125467 1.65299e-17
rs17289915 G 0.0124043 188644 0.0943946 0.0107752 1.96153e-18
rs74827081 C 0.0559351 188644 0.0373342 0.00519908 6.94977e-13
rs80175472 C 0.0564302 188644 0.037054 0.00517968 8.475e-13
rs112635902 G 0.0561203 188644 0.0378591 0.00519563 3.18828e-13
rs34867104 AT 0.0555679 188644 0.0383478 0.00523985 2.51762e-13
rs116646027 C 0.012554 188644 0.105717 0.0111436 2.4089e-21
rs78154848 C 0.0559721 188644 0.0373002 0.00519239 6.81324e-13
rs76643670 A 0.0559692 188644 0.0373188 0.00519248 6.64298e-13
rs12647210 T 0.151345 188644 0.0261605 0.00333081 4.04776e-15
4:104569590_CT_C C 0.151315 188644 0.0260517 0.00332943 5.11611e-15
rs77322567 A 0.0563442 188644 0.0372986 0.00517218 5.55903e-13
rs369015825 T 0.0501495 188644 -0.0400733 0.00561456 9.5459e-13
rs55729266 A 0.151273 188644 0.0261294 0.00332748 4.09617e-15
rs112390256 A 0.0561106 188644 0.0376564 0.00518521 3.82073e-13
rs3796960 G 0.151274 188644 0.0260795 0.00332755 4.62151e-15
rs143039935 AAAAACAAAAC 0.132268 188644 0.0270618 0.00358893 4.70746e-14
rs146705358 AGGAATGTGCACAT 0.0384065 188644 0.0444501 0.00668757 3.00592e-11
rs78289784 A 0.0559571 188644 0.0374585 0.00518958 5.29493e-13
rs79246187 T 0.0559636 188644 0.0374821 0.00518983 5.13373e-13
rs74589515 G 0.0559063 188644 0.0374694 0.00519284 5.39052e-13
rs75544266 T 0.0559789 188644 0.0375692 0.00519247 4.6614e-13
rs2086646 T 0.151218 188644 0.0261315 0.00333281 4.50416e-15
rs28679395 T 0.0587588 188644 0.0311108 0.00507156 8.56644e-10
rs1351623 T 0.16559 188644 0.0226193 0.00321848 2.10287e-12
rs565931739 CA 0.163863 188644 0.0190974 0.00329694 6.94705e-09
rs7667662 G 0.143672 188644 0.02163 0.003407 2.17615e-10
rs28878597 G 0.143612 188644 0.0214688 0.00340734 2.96848e-10
rs6533106 G 0.143682 188644 0.0215176 0.00340685 2.69058e-10
rs2189220 A 0.143615 188644 0.0215031 0.00340767 2.79287e-10
rs991202 C 0.1059 188644 0.0228546 0.00419192 4.98514e-08
rs149481187 GAGAA 0.148913 188644 0.0217737 0.0033809 1.19592e-10
4:104605289_CA_C C 0.147684 188644 0.0210194 0.00338749 5.48089e-10
rs10017280 T 0.129806 188644 0.0238338 0.0036531 6.85014e-11
rs28794606 G 0.143806 188644 0.0216375 0.003409 2.19798e-10
rs10019555 A 0.143654 188644 0.0216053 0.00340679 2.27543e-10
rs6825438 G 0.143641 188644 0.0216214 0.00340729 2.22006e-10
rs6831087 A 0.144233 188644 0.0217514 0.00340217 1.62629e-10
rs147020430 CTTTTCTTTT 0.117602 188644 0.023368 0.00392689 2.67365e-09
rs28688000 G 0.144227 188644 0.0217222 0.00340232 1.72324e-10
rs28592258 A 0.0867706 188644 0.0247748 0.00451806 4.17488e-08
rs28438896 T 0.14375 188644 0.021598 0.00340797 2.34026e-10
rs10007754 G 0.144133 188644 0.0219559 0.00340361 1.11559e-10
rs3796951 A 0.144043 188644 0.0217505 0.00340421 1.67023e-10
rs28650409 T 0.143358 188644 0.0216176 0.00341035 2.32048e-10
rs7671520 T 0.143625 188644 0.0217874 0.00341245 1.72152e-10
rs7672658 A 0.143717 188644 0.0217662 0.00341227 1.78887e-10
rs7672670 C 0.144373 188644 0.0215899 0.00341414 2.55974e-10
rs113917687 T 0.143631 188644 0.0217801 0.00341243 1.74552e-10
rs12331949 G 0.14323 188644 0.0218629 0.00341707 1.57647e-10
rs1905172 T 0.143441 188644 0.0216525 0.00341064 2.17886e-10
rs4141203 G 0.143889 188644 0.0216815 0.00340788 1.99373e-10
4:104638973_AT_A A 0.142045 188644 0.0215021 0.00343701 3.95668e-10
rs3733632 G 0.152165 188644 0.0225459 0.00333194 1.32222e-11
rs112217694 C 0.0581791 188644 0.0309952 0.00512592 1.48053e-09
rs3733631 C 0.152062 188644 0.0226241 0.00333222 1.12857e-11
4:104641591_CT_C C 0.0522742 188644 0.0299175 0.00538308 2.73746e-08
rs3775971 C 0.149334 188644 0.0223714 0.00335154 2.47957e-11
rs79743141 A 0.0530611 188644 0.0296319 0.00532131 2.57239e-08
rs78594675 A 0.0532219 188644 0.029556 0.00531285 2.65342e-08
rs75885777 T 0.0530446 188644 0.0296899 0.00532224 2.42992e-08
rs78289308 T 0.0500685 188644 0.031756 0.00558415 1.29623e-08
rs77585392 A 0.0499136 188644 0.0324432 0.00559916 6.87159e-09
rs190660078 T 0.053447 188644 0.0300029 0.00530733 1.57802e-08
rs140330714 T 0.0534439 188644 0.0301022 0.00530756 1.41706e-08
rs10010631 G 0.149747 188644 0.0221941 0.0033491 3.43794e-11
rs145394876 A 0.0534427 188644 0.030109 0.00530755 1.40634e-08
rs77617156 A 0.0530457 188644 0.0296889 0.00532226 2.43298e-08
rs75027425 T 0.0530461 188644 0.0296888 0.00532228 2.43329e-08
rs75159306 C 0.0530466 188644 0.0296869 0.00532229 2.43842e-08
rs55703794 A 0.0532256 188644 0.0301154 0.0053152 1.46461e-08
rs17034020 A 0.0536308 188644 0.0304214 0.0053004 9.51259e-09
rs1482582 C 0.149802 188644 0.0221611 0.00334871 3.65537e-11
rs80123509 C 0.0534567 188644 0.0300382 0.00530766 1.52116e-08
4:104652140_GCAAA_G G 0.0536684 188644 0.0292807 0.00532305 3.78686e-08
rs17249126 T 0.0534968 188644 0.0301962 0.00530576 1.26331e-08
rs75065217 T 0.0534777 188644 0.0301224 0.00530628 1.37475e-08
rs61117475 A 0.0532324 188644 0.0302323 0.00531529 1.28885e-08
rs11943988 G 0.149784 188644 0.0221647 0.00334914 3.64951e-11
rs78970556 A 0.0530583 188644 0.029695 0.00532218 2.41576e-08
rs77015219 T 0.0534615 188644 0.0300389 0.00530736 1.51709e-08
rs77525704 T 0.0530501 188644 0.0298366 0.00532251 2.07662e-08
rs17249293 A 0.0534147 188644 0.0298295 0.00530865 1.92294e-08
rs17196104 T 0.0530571 188644 0.0296972 0.00532227 2.41121e-08
rs17249363 G 0.0534608 188644 0.0300406 0.00530753 1.51589e-08
rs17196160 C 0.0530928 188644 0.0298842 0.00532085 1.95196e-08
rs17196218 C 0.0530937 188644 0.0298587 0.00532138 2.01349e-08
rs10014175 A 0.149321 188644 0.0220974 0.00335236 4.36239e-11
rs17034046 T 0.149416 188644 0.0222398 0.00335106 3.21764e-11
rs7665931 T 0.0533254 188644 0.0301638 0.00531432 1.38121e-08
rs78453849 A 0.0536742 188644 0.0300531 0.00529958 1.42301e-08
rs17196407 T 0.0531021 188644 0.0299589 0.00532534 1.8499e-08
rs112203124 C 0.0537081 188644 0.0301821 0.00529919 1.23112e-08
rs10672567 TATA 0.149412 188644 0.0227204 0.0033684 1.53295e-11
rs62342064 T 0.141649 188644 0.0218408 0.00349792 4.27609e-10
rs74409348 G 0.053595 188644 0.0302193 0.00531213 1.28168e-08
rs112712360 T 0.0397292 188644 0.040157 0.006142 6.2468e-11
rs233966 C 0.0538788 188644 0.0293332 0.00530678 3.25271e-08
rs115260227 G 0.0119502 188644 0.110496 0.011469 5.79714e-22
rs528845403 AATGTGT 0.0101476 188644 0.136249 0.0128629 3.28715e-26
rs538759932 T 0.00834648 188644 0.105663 0.014132 7.64404e-14
rs143083092 TA 0.00879455 188644 0.105698 0.0140101 4.56302e-14
rs557740637 T 0.00659658 188644 0.102622 0.0159107 1.12209e-10
rs192776885 T 0.00718568 188644 0.0993465 0.015294 8.28079e-11
rs147039802 G 0.00596534 188644 0.104959 0.0167649 3.84218e-10
rs116661194 T 0.00608872 188644 0.105064 0.0169156 5.27225e-10
rs201254681 T 0.00662518 188644 0.095643 0.0152799 3.87262e-10
rs17035289 C 0.158537 188644 -0.0224381 0.00328835 8.91072e-12
rs6843555 G 0.173351 188644 -0.0198259 0.0031641 3.71472e-10
rs57251748 CT 0.146003 188644 -0.0229879 0.00340565 1.48349e-11
rs768673232 TTTC 0.175311 188644 -0.0199791 0.0031765 3.18844e-10
rs17035310 T 0.123857 188644 -0.0241602 0.00363053 2.84584e-11
rs17035311 C 0.136812 188644 -0.0235997 0.00348005 1.19346e-11
rs11729069 G 0.136928 188644 -0.0234735 0.00347846 1.50081e-11
rs763480 A 0.125917 188644 -0.0246193 0.00360405 8.4563e-12
rs11728350 G 0.125046 188644 -0.024664 0.0036147 8.92683e-12
rs759561365 A 0.125614 188644 -0.0247308 0.00361555 7.93698e-12
rs6825684 A 0.125239 188644 -0.0245775 0.00361294 1.03019e-11
rs771937976 C 0.12121 188644 -0.0249899 0.00366971 9.80372e-12
rs116001054 T 0.120975 188644 -0.0252393 0.00366501 5.73342e-12
rs17508261 C 0.121319 188644 -0.0252427 0.00366132 5.42489e-12
rs17430251 G 0.121421 188644 -0.0250501 0.00365999 7.70804e-12
rs78632895 T 0.121085 188644 -0.0250982 0.003662 7.219e-12
rs75321784 G 0.121506 188644 -0.0254245 0.00365586 3.55066e-12
rs143875052 T 0.121623 188644 -0.0254181 0.00365317 3.46722e-12
rs75625682 A 0.121728 188644 -0.0253049 0.00364928 4.0979e-12
rs530780808 GT 0.0698245 188644 -0.0288462 0.00517459 2.48461e-08
rs34402524 G 0.123574 188644 -0.0251214 0.00359547 2.81838e-12
rs67276929 T 0.220589 188644 0.0175384 0.00290155 1.50167e-09
rs6451672 A 0.309658 188644 -0.0154483 0.00261091 3.28773e-09
rs75830118 C 0.304583 188644 -0.0153745 0.00262451 4.6919e-09
rs6451674 C 0.316291 188644 -0.0156351 0.00257603 1.28603e-09
rs6451675 C 0.310132 188644 -0.0159293 0.0025883 7.55378e-10
rs6870418 C 0.297939 188644 -0.0150605 0.00262026 9.06066e-09
rs1532330 T 0.284369 188644 -0.0158393 0.00265346 2.38704e-09
rs1532331 G 0.302444 188644 -0.0149898 0.00260834 9.1044e-09
rs70991480 T 0.308504 188644 -0.0157483 0.00260611 1.51707e-09
rs6414900 G 0.301255 188644 -0.0144387 0.00260647 3.03659e-08
rs10076858 G 0.300479 188644 -0.014609 0.00260659 2.08978e-08
rs7712046 C 0.300982 188644 -0.0145129 0.00260518 2.53962e-08
5:43140222_TGGGAG_T TGGGAG 0.304068 188644 -0.0143842 0.0026026 3.26436e-08
rs10058350 T 0.298289 188644 -0.0147369 0.00261038 1.64952e-08
rs10075647 G 0.319812 188644 -0.0150138 0.00256117 4.57853e-09
rs4866971 C 0.294221 188644 -0.0149609 0.0026189 1.11375e-08
rs13176429 T 0.312526 188644 -0.0152953 0.00257302 2.77763e-09
rs6884303 T 0.300676 188644 -0.0146871 0.00260272 1.67372e-08
rs140472480 C 0.318011 188644 -0.0154624 0.00256652 1.69781e-09
rs10058374 G 0.319172 188644 -0.0151587 0.00255969 3.18432e-09
rs10057588 G 0.32431 188644 -0.0148893 0.00254955 5.22927e-09
rs10941611 T 0.324497 188644 -0.014996 0.00254776 3.96396e-09
rs5867620 C 0.322524 188644 -0.014999 0.00255899 4.60071e-09
rs4498259 G 0.300721 188644 -0.0146457 0.00260154 1.80854e-08
rs6862639 T 0.300495 188644 -0.0147096 0.00260248 1.58682e-08
rs10070751 G 0.300499 188644 -0.01476 0.00260254 1.4185e-08
rs6864955 G 0.319018 188644 -0.0150165 0.00255959 4.45113e-09
5:43170901_AT_A AT 0.332909 188644 -0.0156567 0.00257879 1.27078e-09
rs10805667 A 0.31934 188644 -0.0151446 0.00255887 3.25483e-09
rs6876746 A 0.300466 188644 -0.0146572 0.00260283 1.79132e-08
rs13665 G 0.318803 188644 -0.0151717 0.00256022 3.11066e-09
rs10044382 G 0.319315 188644 -0.0152314 0.00255984 2.68379e-09
rs4866808 C 0.31937 188644 -0.0151959 0.00255984 2.92079e-09
5:43183159_AT_A AT 0.301314 188644 -0.0148422 0.00261169 1.3256e-08
rs10214190 A 0.299765 188644 -0.0147114 0.00260512 1.6338e-08
rs7723426 T 0.323639 188644 -0.0150761 0.00255095 3.42657e-09
rs7730004 C 0.322516 188644 -0.0149205 0.0025549 5.23008e-09
rs10074873 A 0.317412 188644 -0.0149334 0.00256615 5.9158e-09
rs10078527 A 0.298623 188644 -0.0146182 0.00261019 2.14106e-08
rs4869277 T 0.278509 188644 -0.0159402 0.00267083 2.40243e-09
rs4869278 A 0.278499 188644 -0.0159502 0.00267031 2.33098e-09
rs7710625 A 0.279161 188644 -0.0157754 0.00266844 3.38856e-09
rs13158163 T 0.278055 188644 0.0160853 0.00267134 1.73206e-09
rs13153770 G 0.271942 188644 0.0154796 0.00269152 8.87253e-09
rs10063744 G 0.28432 188644 0.0164993 0.00265672 5.29666e-10
rs10515235 A 0.275286 188644 0.0158601 0.00268446 3.46614e-09
rs7730339 C 0.278437 188644 0.0163016 0.00267321 1.07512e-09
rs10045787 T 0.274407 188644 0.016188 0.00269024 1.7768e-09
rs56376321 C 0.279608 188644 0.0160295 0.00267156 1.9761e-09
rs62376854 G 0.0581365 188644 -0.0312324 0.00516354 1.46347e-09
rs78345930 C 0.192952 188644 -0.0168297 0.00302897 2.7603e-08
rs75024050 G 0.051767 188644 -0.0328132 0.00542859 1.50142e-09
rs79904063 G 0.0503011 188644 -0.0320326 0.00545764 4.38338e-09
rs76125114 T 0.0495746 188644 -0.0325077 0.00557483 5.5131e-09
rs31315 C 0.248436 188644 -0.0156022 0.00276201 1.61764e-08
rs17597395 C 0.247434 188644 -0.0151044 0.00276241 4.56193e-08
5:110838517_GT_G G 0.244184 188644 -0.0152218 0.00278738 4.74065e-08
rs1643539 G 0.267868 188644 -0.0155522 0.00270313 8.7598e-09
rs251135 G 0.269039 188644 -0.0148192 0.00269504 3.83134e-08
rs251132 A 0.264103 188644 -0.0150678 0.00270755 2.6237e-08
rs251130 A 0.274166 188644 -0.0166134 0.00268024 5.71337e-10
rs253975 A 0.263924 188644 -0.0150813 0.00270868 2.5838e-08
rs173821 T 0.263981 188644 -0.0149688 0.00270974 3.31683e-08
rs415623 A 0.248057 188644 -0.0162174 0.00278623 5.87501e-09
rs247519 G 0.281832 188644 -0.0148428 0.00268073 3.0838e-08
rs247522 A 0.248855 188644 -0.0163298 0.00278382 4.47247e-09
rs247523 C 0.277138 188644 -0.0159293 0.00269348 3.34449e-09
rs247524 G 0.277189 188644 -0.0158606 0.00269326 3.89202e-09
rs247525 T 0.277156 188644 -0.0158359 0.00269414 4.16165e-09
rs247526 A 0.277192 188644 -0.0158229 0.00269392 4.27305e-09
rs247527 G 0.276901 188644 -0.0157607 0.00269477 4.96418e-09
rs402848 G 0.275991 188644 -0.0156414 0.00269896 6.82934e-09
rs4358574 T 0.0568683 188644 0.0281318 0.00515946 4.97362e-08
rs2900057 T 0.0570124 188644 0.0282585 0.00515299 4.16579e-08
rs2900058 A 0.0569873 188644 0.0283264 0.00515371 3.88328e-08
rs6594518 C 0.0570475 188644 0.0281515 0.00515196 4.6552e-08
rs6594521 C 0.057057 188644 0.0281155 0.00515145 4.82725e-08
rs3018631 C 0.0570555 188644 0.02809 0.00515144 4.96347e-08
rs1478404 T 0.0570117 188644 0.028139 0.00515284 4.74387e-08
rs1904155 T 0.057105 188644 0.0281796 0.00515318 4.54718e-08
rs1026706 C 0.0569882 188644 0.0282525 0.00515352 4.20676e-08
rs2086126 A 0.0570917 188644 0.0285805 0.00514858 2.84189e-08
5:110936793_TA_T TA 0.0569953 188644 0.0282309 0.00515291 4.29163e-08
rs6594522 T 0.0570036 188644 0.0282981 0.0051523 3.97189e-08
rs10051987 T 0.0570003 188644 0.0283504 0.00515274 3.7599e-08
rs4957618 A 0.0568672 188644 0.0281865 0.00515857 4.66059e-08
rs780071545 T 0.0393998 188644 -0.0367411 0.00615015 2.31881e-09
rs760990796 C 0.0771316 188644 0.0256202 0.00457597 2.16064e-08
rs7720886 G 0.0867109 188644 -0.0273208 0.00426816 1.54663e-10
rs11378359 CA 0.0387428 188644 -0.0350928 0.00627192 2.20641e-08
rs17133695 C 0.0380413 188644 -0.0359117 0.00625399 9.35907e-09
rs3797731 C 0.13324 188644 -0.0197963 0.00351482 1.78156e-08
rs3797732 G 0.133568 188644 -0.0201342 0.00351149 9.83434e-09
rs3797733 C 0.133248 188644 -0.0198129 0.00351443 1.72695e-08
rs3797735 C 0.124953 188644 -0.0197081 0.00361301 4.91034e-08
rs74895949 C 0.0644419 188644 -0.0322344 0.00494559 7.15202e-11
rs111434599 TAC 0.485497 188644 0.0131532 0.00240969 4.80864e-08
rs7715382 C 0.482449 188644 0.0132616 0.00239086 2.91374e-08
rs9326843 G 0.482488 188644 -0.0131369 0.00238902 3.82738e-08
rs1948671 G 0.482382 188644 0.0131258 0.00238467 3.71249e-08
rs1566385 G 0.0646005 188644 -0.0301327 0.00494276 1.08741e-09
rs141344917 A 0.0635531 188644 -0.0317088 0.00499961 2.26955e-10
rs10060321 G 0.443742 188644 -0.0133178 0.00240591 3.10852e-08
rs1476095 G 0.445637 188644 -0.0133603 0.00240216 2.67422e-08
rs6876159 G 0.445639 188644 -0.0133601 0.00240223 2.67781e-08
rs9327689 A 0.44564 188644 -0.0133559 0.00240225 2.70525e-08
rs10214411 T 0.445634 188644 -0.0133584 0.00240228 2.69016e-08
rs10214413 T 0.445615 188644 -0.0133419 0.0024023 2.79906e-08
rs11742126 C 0.444642 188644 -0.0133999 0.00240269 2.44975e-08
rs13160023 A 0.444756 188644 -0.0133954 0.00240346 2.5016e-08
rs2869916 T 0.444551 188644 -0.0133949 0.00240898 2.69495e-08
rs6889807 A 0.100499 188644 0.02259 0.00397371 1.31112e-08
rs751018357 A 0.442364 188644 0.0158948 0.00246986 1.23372e-10
rs771656616 A 0.175165 188644 0.0290381 0.00319043 8.98275e-20
rs34989027 T 0.175749 188644 0.0280825 0.0031536 5.389e-19
rs13168015 A 0.0954048 188644 0.0267959 0.00414216 9.8841e-11
rs6889951 G 0.177565 188644 0.028245 0.00312058 1.42711e-19
rs13187289 G 0.177655 188644 0.0283301 0.00311845 1.04994e-19
rs11948454 A 0.339117 188644 0.0150444 0.00252582 2.58514e-09
rs11948443 T 0.339043 188644 0.0150457 0.00252605 2.58621e-09
rs6891492 A 0.177444 188644 0.0283196 0.00312081 1.15333e-19
rs614508 A 0.279628 188644 0.0193757 0.002658 3.12169e-13
5:133856357_CT_C C 0.425559 188644 0.014074 0.00242862 6.83964e-09
rs329115 C 0.280438 188644 0.0192682 0.00265429 3.90666e-13
rs329118 T 0.418796 188644 0.0143445 0.00242074 3.11552e-09
rs329119 T 0.176028 188644 0.0284809 0.0031334 1.00478e-19
rs329120 T 0.418701 188644 0.0143589 0.00242122 3.02687e-09
rs35228972 G 0.175879 188644 0.0284892 0.00313532 1.03203e-19
rs329122 A 0.419295 188644 0.0143073 0.00242133 3.45109e-09
rs329123 T 0.316271 188644 0.0173398 0.00257071 1.5331e-11
rs329124 G 0.419863 188644 0.0142266 0.00242153 4.23458e-09
rs34696521 A 0.175785 188644 0.0285987 0.00314584 9.90652e-20
rs146681214 AC 0.176108 188644 0.0291128 0.00316078 3.27422e-20
rs7738043 C 0.317122 188644 0.0189191 0.00259337 2.99479e-13
rs33973288 GGC 0.278599 188644 0.0177538 0.00271678 6.38299e-11
rs368987845 GCA 0.277022 188644 0.017572 0.00272684 1.16571e-10
rs11242222 G 0.2028 188644 0.0271681 0.00300759 1.68268e-19
rs11242223 A 0.379929 188644 0.0159954 0.00248724 1.27087e-10
rs62381443 T 0.158467 188644 0.0321652 0.00328166 1.12294e-22
rs2569340 A 0.158173 188644 -0.0322587 0.00327486 6.91462e-23
rs885324 C 0.158775 188644 -0.0322208 0.00326609 5.96528e-23
5:133883935_ATCAAG_A A 0.0588623 188644 0.0300647 0.00515083 5.32808e-09
rs4327644 A 0.157911 188644 0.0321488 0.00326992 8.32966e-23
rs2589408 A 0.284227 188644 -0.0160305 0.00264635 1.38447e-09
rs2569341 A 0.157611 188644 -0.0320034 0.00327047 1.31508e-22
rs2589407 A 0.157539 188644 -0.0319972 0.00327073 1.35005e-22
rs112223848 C 0.217872 188644 -0.0248269 0.00293643 2.8157e-17
rs13186030 C 0.406688 188644 -0.016326 0.00242746 1.75395e-11
rs2084007 T 0.467166 188644 -0.0165584 0.0023904 4.31115e-12
5:133892728_CCA_C C 0.468076 188644 -0.016626 0.00239294 3.7186e-12
rs2589403 T 0.157617 188644 -0.0317513 0.00326767 2.58828e-22
rs35277531 T 0.0858978 188644 0.033919 0.00431896 4.06663e-15
rs2589405 A 0.340055 188644 -0.0138681 0.00251959 3.71509e-08
rs4958190 T 0.467245 188644 -0.0163937 0.00239096 7.07614e-12
rs2569343 A 0.467257 188644 -0.0164292 0.00239073 6.34896e-12
rs35096828 C 0.276823 188644 0.0220776 0.00266276 1.128e-16
rs329304 T 0.466779 188644 -0.016472 0.00239148 5.68416e-12
rs10056247 T 0.276646 188644 0.0221353 0.00266382 9.6641e-17
rs329305 T 0.466754 188644 -0.0164843 0.00239199 5.53975e-12
rs329307 A 0.472565 188644 -0.0167168 0.00239079 2.71587e-12
rs329309 T 0.472627 188644 -0.0167636 0.0023925 2.44732e-12
rs34981024 G 0.276897 188644 0.0222291 0.0026666 7.72943e-17
rs2241699 C 0.276929 188644 0.0221285 0.00266838 1.11297e-16
rs13179411 T 0.150679 188644 0.0336826 0.00333874 6.30312e-24
rs4958191 G 0.277616 188644 0.0220473 0.00267038 1.51282e-16
rs2044318 T 0.276551 188644 0.021888 0.00267378 2.713e-16
rs12519869 T 0.27653 188644 0.0218979 0.00267984 3.06817e-16
rs12519940 T 0.276365 188644 0.0218766 0.00268239 3.49367e-16
rs13178130 T 0.359391 188644 0.0210984 0.00252816 7.14809e-17
rs62379978 G 0.149816 188644 0.0348307 0.00337606 5.99701e-25
rs13157171 A 0.110136 188644 0.02548 0.00387709 4.97881e-11
rs11748298 G 0.0755869 188644 0.0387543 0.00463884 6.62606e-17
rs246344 G 0.178039 188644 -0.0278979 0.00317069 1.39539e-18
rs246347 T 0.164696 188644 -0.0271353 0.00320863 2.76305e-17
rs254714 C 0.16481 188644 -0.0272535 0.00321051 2.10173e-17
rs403005 A 0.429684 188644 -0.0149194 0.00241722 6.75189e-10
rs7444272 G 0.102507 188644 -0.0257631 0.00396622 8.2883e-11
rs2560737 A 0.101146 188644 -0.0264013 0.00399309 3.80834e-11
rs2560738 A 0.101164 188644 -0.0262524 0.00399208 4.84111e-11
5:134164284_GT_G GT 0.159208 188644 -0.027516 0.00337048 3.26522e-16
rs144158895 G 0.0217185 188644 0.0499208 0.00840852 2.90912e-09
rs62380028 A 0.160348 188644 0.0243914 0.00327137 8.957e-14
rs34690545 G 0.160792 188644 0.0242665 0.00326985 1.16475e-13
rs35542434 CT 0.23797 188644 0.0175751 0.00287305 9.54165e-10
rs2032934 T 0.168042 188644 -0.0185571 0.00320711 7.20921e-09
rs11134661 T 0.217446 188644 -0.0168061 0.00289264 6.25925e-09
rs2012969 C 0.170558 188644 -0.0180295 0.0031766 1.38309e-08
5:156731657_ATTTG_A ATTTG 0.212156 188644 -0.0160484 0.00291692 3.76385e-08
rs11741790 A 0.211948 188644 0.016069 0.00291409 3.50751e-08
rs13181206 T 0.211942 188644 0.0162509 0.00291387 2.44917e-08
rs13181919 G 0.211894 188644 0.0162739 0.00291422 2.34939e-08
rs6897233 G 0.211902 188644 0.0162914 0.002914 2.26427e-08
rs6875509 A 0.211901 188644 0.0162928 0.00291401 2.25837e-08
5:156768395_CA_C C 0.211691 188644 0.0162567 0.00291698 2.5056e-08
rs10037485 T 0.212074 188644 0.0163619 0.00291293 1.94563e-08
rs13156380 A 0.212129 188644 0.016318 0.00291418 2.15256e-08
rs11738611 A 0.212058 188644 0.0163945 0.00291469 1.85984e-08
rs12188670 C 0.219402 188644 0.0157109 0.00288104 4.95264e-08
rs2545098 C 0.213777 188644 -0.0162609 0.00291133 2.33504e-08
rs2259749 C 0.21373 188644 -0.0162698 0.00291089 2.28304e-08
rs7727787 A 0.134835 188644 -0.0190771 0.00349813 4.94468e-08
rs2770957 G 0.213805 188644 -0.0163898 0.00290758 1.73376e-08
rs13179344 G 0.213781 188644 -0.0164014 0.00290825 1.70667e-08
rs2524158 C 0.219235 188644 0.0175325 0.00317914 3.49539e-08
rs9265864 T 0.340734 188644 0.0139041 0.00253055 3.92384e-08
rs9265865 G 0.340811 188644 0.0138735 0.00253001 4.17366e-08
rs147793933 TTA 0.3431 188644 0.013937 0.0025224 3.29389e-08
rs9266061 G 0.315527 188644 0.0143744 0.00259301 2.96863e-08
rs2769 A 0.173467 188644 0.0180343 0.00314335 9.63563e-09
rs1093 G 0.213029 188644 0.0177758 0.00291788 1.11718e-09
rs17199328 G 0.177017 188644 0.0188752 0.00312981 1.63486e-09
rs1050723 A 0.17435 188644 0.0190408 0.00318106 2.15885e-09
rs1050529 T 0.299063 188644 0.0148662 0.00259632 1.03062e-08
rs9266195 T 0.177084 188644 0.0190273 0.00313321 1.25949e-09
rs9266253 G 0.196209 188644 0.0182153 0.00301339 1.49874e-09
rs9266258 C 0.180634 188644 0.0183831 0.00310799 3.32852e-09
rs9266260 T 0.180595 188644 0.0184164 0.00310837 3.13266e-09
rs9266261 A 0.180597 188644 0.0184057 0.00310832 3.19701e-09
rs9266263 G 0.199809 188644 0.0174421 0.00298744 5.27655e-09
rs9266265 G 0.19981 188644 0.0174445 0.00298743 5.25093e-09
rs9266266 T 0.200192 188644 0.0172576 0.0029828 7.23269e-09
rs9266269 A 0.200188 188644 0.0172562 0.00298289 7.25993e-09
rs9266270 A 0.200209 188644 0.0172501 0.00298239 7.30663e-09
rs116583816 C 0.179602 188644 0.0188619 0.00311623 1.42624e-09
rs2596477 A 0.177832 188644 0.0191103 0.00312394 9.53215e-10
rs2523581 T 0.277159 188644 0.0163208 0.00266614 9.28818e-10
rs2523577 G 0.177855 188644 0.0191705 0.00312438 8.49086e-10
rs2523576 T 0.27708 188644 0.0163365 0.00266661 9.01201e-10
rs2523575 G 0.277127 188644 0.0163448 0.00266678 8.8574e-10
rs2523574 G 0.277127 188644 0.0163448 0.00266679 8.85988e-10
rs9266290 A 0.347869 188644 0.0153422 0.00251477 1.05711e-09
rs9266292 A 0.345155 188644 0.0154063 0.00253055 1.14476e-09
rs2428493 A 0.409611 188644 0.0173402 0.00242983 9.61552e-13
rs2442737 A 0.277124 188644 0.0164309 0.00266695 7.24654e-10
rs2523570 T 0.223944 188644 0.0156515 0.00286332 4.60297e-08
rs2250287 G 0.204573 188644 0.0162513 0.00295964 4.00262e-08
rs2523564 A 0.204571 188644 0.0162334 0.00295963 4.14075e-08
rs2523561 T 0.204563 188644 0.0162451 0.00295951 4.04463e-08
rs2523551 G 0.204568 188644 0.0161639 0.00295923 4.70859e-08
rs2596550 T 0.204706 188644 0.0162408 0.00295853 4.03653e-08
rs2523550 G 0.204706 188644 0.0162412 0.00295853 4.03321e-08
rs2844582 T 0.204755 188644 0.01618 0.00295864 4.53823e-08
rs2853996 T 0.204707 188644 0.0162274 0.00295853 4.14154e-08
rs2853994 T 0.204707 188644 0.0162246 0.00295853 4.16361e-08
rs2844579 A 0.204572 188644 0.0161509 0.00295925 4.82774e-08
rs2523543 G 0.204563 188644 0.0161407 0.0029593 4.925e-08
rs2844575 C 0.464674 188644 0.0138277 0.00239634 7.92397e-09
rs9266552 G 0.216392 188644 0.0166369 0.00291605 1.1633e-08
rs9266613 C 0.196511 188644 0.0169442 0.00300693 1.7525e-08
rs9266627 G 0.346515 188644 0.0160529 0.00250952 1.59028e-10
rs9266629 C 0.218736 188644 0.0164597 0.00289281 1.27325e-08
rs9266632 G 0.219315 188644 0.0164699 0.00288701 1.16637e-08
rs9266657 T 0.196499 188644 0.0169614 0.00300733 1.70277e-08
rs9266668 T 0.196737 188644 0.0168969 0.00300759 1.93335e-08
rs9266772 C 0.2138 188644 0.015898 0.00291122 4.74194e-08
6:31837761_CAA_C CAA 0.475113 188644 0.0130298 0.00238681 4.79247e-08
rs577272 G 0.475743 188644 0.0130472 0.00238403 4.43724e-08
rs644827 T 0.475525 188644 0.0130051 0.00238513 4.97104e-08
rs3132442 C 0.492719 188644 0.0132022 0.00238293 3.02289e-08
rs3130482 C 0.492966 188644 0.013152 0.00238314 3.418e-08
rs553108 A 0.422851 188644 0.0137792 0.00241817 1.21277e-08
rs614008 C 0.421652 188644 0.0140519 0.00241673 6.09419e-09
rs112947839 T 0.461243 188644 0.0145904 0.00239268 1.07662e-09
rs2243873 C 0.460624 188644 0.0145794 0.00239122 1.08242e-09
rs206019 T 0.130749 188644 0.0194461 0.00354256 4.0407e-08
rs206016 A 0.130764 188644 0.0194192 0.00354255 4.21763e-08
rs438475 A 0.15587 188644 0.0179471 0.00328838 4.82846e-08
rs12523672 G 0.498165 188644 0.0132515 0.00238562 2.78407e-08
rs6905726 C 0.498165 188644 0.0132514 0.00238363 2.71126e-08
rs6925777 T 0.478213 188644 0.0141632 0.0023868 2.96172e-09
rs3747753 T 0.477573 188644 0.0146995 0.00238599 7.25378e-10
rs4318867 T 0.498016 188644 0.0130863 0.00238334 4.00746e-08
rs10947987 T 0.442599 188644 0.0162393 0.0024009 1.34769e-11
rs8393 A 0.496869 188644 0.0130785 0.00238366 4.10002e-08
rs6902650 A 0.47842 188644 0.0144997 0.00238679 1.24219e-09
rs10498752 C 0.496652 188644 0.013226 0.00238278 2.84983e-08
6:41771035_TTTG_T T 0.439471 188644 0.0159619 0.00240882 3.44756e-11
rs2185798 C 0.478679 188644 0.0145432 0.00238511 1.07957e-09
rs544654494 TA 0.469086 188644 0.014458 0.00251072 8.49982e-09
rs565340541 C 0.481894 188644 0.0146629 0.00244118 1.89964e-09
rs112033702 C 0.485309 188644 0.0143232 0.00238436 1.89183e-09
rs62396748 G 0.441658 188644 0.0156723 0.00240086 6.69313e-11
rs750765348 C 0.476987 188644 0.0143968 0.00238777 1.64888e-09
rs7753507 T 0.48352 188644 0.0141724 0.0023848 2.80685e-09
rs33954419 A 0.47636 188644 0.0142536 0.00238612 2.32578e-09
rs6458244 T 0.484762 188644 0.0143818 0.00238521 1.64682e-09
6:41790556_CA_C CA 0.490041 188644 0.0134617 0.00239829 1.99081e-08
rs11756454 A 0.441627 188644 0.015766 0.00240087 5.15529e-11
rs6932075 G 0.441977 188644 0.0157175 0.00240035 5.84676e-11
6:41799318_CAAA_C C 0.443652 188644 0.0157054 0.00240281 6.32324e-11
rs2488338 G 0.496383 188644 -0.0130358 0.00238314 4.50618e-08
rs7744783 A 0.494925 188644 -0.0132359 0.00238288 2.78638e-08
6:41812499_AT_A AT 0.486276 188644 -0.014635 0.00238538 8.51727e-10
rs2249566 T 0.495342 188644 -0.0131534 0.00238319 3.40914e-08
rs2249703 A 0.484298 188644 -0.0140136 0.0023841 4.16096e-09
rs9357369 A 0.481657 188644 -0.013652 0.00239685 1.22951e-08
rs2253961 G 0.496169 188644 -0.0132342 0.00238312 2.80691e-08
rs2025951 A 0.483794 188644 -0.0144128 0.00238458 1.50474e-09
6:41828412_AT_A AT 0.484141 188644 -0.0145568 0.00238593 1.0555e-09
rs2254454 A 0.483824 188644 -0.0144071 0.00238458 1.52721e-09
rs2254479 G 0.449477 188644 -0.0160277 0.00239635 2.26275e-11
rs2250428 A 0.496328 188644 -0.013269 0.00238321 2.58466e-08
rs7739064 C 0.486643 188644 -0.0145054 0.0023851 1.1915e-09
rs2251084 C 0.496172 188644 -0.0131795 0.00238337 3.2109e-08
rs2149274 T 0.485103 188644 -0.0143755 0.00238413 1.64611e-09
rs2251274 T 0.48508 188644 -0.01435 0.00238419 1.76006e-09
6:41839520_TA_T TA 0.485019 188644 -0.0144675 0.00238473 1.30797e-09
rs2254474 G 0.496099 188644 -0.0132078 0.00238325 2.99584e-08
rs2254805 G 0.495155 188644 -0.0131414 0.00238292 3.49618e-08
rs2254936 A 0.484858 188644 -0.0143034 0.00238408 1.98238e-09
6:41847879_GA_G G 0.494664 188644 -0.0131572 0.00238408 3.41815e-08
rs74348041 G 0.484343 188644 -0.0147401 0.00238944 6.8925e-10
rs1192241 A 0.484829 188644 -0.0142749 0.00238414 2.13537e-09
rs9471685 A 0.484847 188644 -0.0142968 0.00238418 2.0194e-09
rs1536703 G 0.450481 188644 -0.0159044 0.00239539 3.15387e-11
rs1887718 C 0.484907 188644 -0.0142782 0.00238423 2.1207e-09
6:41864200_TA_T T 0.495305 188644 -0.0130791 0.00238448 4.13788e-08
rs6907404 A 0.494442 188644 -0.0130785 0.00238432 4.13448e-08
rs1536702 A 0.4949 188644 -0.0130969 0.00238347 3.91499e-08
rs2274578 C 0.485003 188644 -0.0145275 0.00238628 1.14591e-09
rs2479724 T 0.450466 188644 -0.0159413 0.00239774 2.96991e-11
[truncated: 720,590 more chars]
