# Supplementary material for: An Appraisal of the Role of Previously Reported Risk Factors in the Age at Menopause Using Mendelian Randomization
Source: Front Genet. 2020 May 29;11:507. doi: 10.3389/fgene.2020.00507 (PMC7274172; doi:10.3389/fgene.2020.00507)
Supplement: Supplementary file 7 [file Data_Sheet_1.ZIP › sData/sData 2 years of schooling-associated SNPs.txt]

SNP	CHR	POS	effect_allele	other_allele	eaf	beta	se	pval
rs7613360	3	49916710	T	C	0.3993	-0.028	0.003	1.42e-16
rs148734725	3	49406708	A	G	0.3078	0.03	0.004	1.463e-16
rs13093385	3	49710479	A	T	0.7892	-0.032	0.004	1.688e-16
rs11130222	3	49901060	A	T	0.5765	0.027	0.003	4.977e-16
rs55692411	3	49911155	A	G	0.4254	-0.027	0.003	5.293e-16
rs952594	3	49908023	A	G	0.4254	-0.027	0.003	5.875e-16
rs3796386	3	49899795	A	G	0.4235	-0.027	0.003	7.68e-16
rs2883059	3	49902160	T	C	0.5746	0.027	0.003	7.747e-16
rs34654589	3	49911449	C	G	0.5746	0.027	0.003	9.794e-16
rs9320913	6	98584733	A	C	0.5019	0.027	0.003	1.11e-15
rs9401593	6	98549801	A	C	0.4963	-0.027	0.003	1.179e-15
rs1906252	6	98550289	A	C	0.5019	0.027	0.003	1.327e-15
rs1487441	6	98553894	A	G	0.5037	0.026	0.003	1.488e-15
rs9372734	6	98577689	T	C	0.5037	0.026	0.003	1.549e-15
rs9375188	6	98555272	T	C	0.5037	0.026	0.003	1.742e-15
rs12206087	6	98582900	A	G	0.5019	0.026	0.003	1.854e-15
rs12202969	6	98576223	A	G	0.5037	0.026	0.003	1.897e-15
rs7630869	3	49522543	T	C	0.3004	0.028	0.004	2.231e-15
rs1487445	6	98565211	T	C	0.4832	0.026	0.003	2.705e-15
rs968050	6	98574560	T	C	0.5019	0.026	0.003	2.747e-15
rs2388334	6	98591622	A	G	0.4963	-0.026	0.003	2.852e-15
rs13064576	3	49642430	T	C	0.3041	0.029	0.004	2.886e-15
rs9821311	3	49543656	T	C	0.3004	0.028	0.004	3.271e-15
rs9862080	3	49674458	A	G	0.6959	-0.028	0.004	3.306e-15
rs7614725	3	49650395	A	G	0.3041	0.028	0.004	3.334e-15
rs9824092	3	49674147	C	G	0.6959	-0.028	0.004	3.399e-15
rs9827708	3	49649989	C	G	0.6959	-0.028	0.004	3.44e-15
rs11710037	3	49675334	C	G	0.6959	-0.028	0.004	3.526e-15
rs11921590	3	49644193	T	C	0.6959	-0.029	0.004	3.625e-15
rs11720597	3	49635354	A	G	0.2985	0.028	0.004	3.784e-15
rs11917431	3	49644012	T	C	0.3041	0.028	0.004	3.915e-15
rs9837341	3	49664767	A	G	0.6959	-0.028	0.004	4.021e-15
rs6803222	3	49665976	T	G	0.6959	-0.028	0.004	4.036e-15
rs35999162	3	49597230	C	G	0.7015	-0.028	0.004	4.05e-15
rs9811982	3	49624377	A	C	0.6996	-0.028	0.004	4.366e-15
rs9833611	3	49651210	A	G	0.3022	0.028	0.004	4.437e-15
rs6446277	3	49473077	A	G	0.3078	0.028	0.004	4.855e-15
rs11713474	3	49611457	A	G	0.7015	-0.028	0.004	4.968e-15
rs7646366	3	49470668	A	G	0.306	0.028	0.004	5.846e-15
rs13079643	3	49477466	A	G	0.306	0.028	0.004	5.932e-15
rs11922013	3	49458355	C	G	0.306	0.028	0.004	5.949e-15
rs9837027	3	49597013	T	C	0.3004	0.028	0.004	6.014e-15
rs9858280	3	49597737	T	C	0.6996	-0.028	0.004	6.031e-15
rs71324962	3	49487487	A	C	0.6959	-0.028	0.004	6.088e-15
rs6446272	3	49463287	A	G	0.306	0.028	0.004	6.115e-15
rs71324979	3	49619651	T	C	0.6996	-0.028	0.004	6.274e-15
rs6779524	3	49450449	T	C	0.306	0.028	0.004	6.282e-15
rs9871380	3	49438221	A	G	0.3097	0.028	0.004	6.336e-15
rs67216675	3	49493151	T	G	0.3004	0.028	0.004	6.49e-15
rs11130203	3	49575367	A	G	0.2966	0.028	0.004	6.562e-15
rs6997	3	49453834	T	C	0.306	0.028	0.004	6.66e-15
rs7648841	3	49416825	A	G	0.3097	0.028	0.004	6.769e-15
rs10212296	3	49542273	T	C	0.7034	-0.028	0.004	6.782e-15
rs9878943	3	49434654	A	G	0.306	0.028	0.004	6.874e-15
rs9818590	3	49525096	A	G	0.6996	-0.028	0.004	6.95e-15
rs9850072	3	49529482	T	C	0.3004	0.028	0.004	7.008e-15
rs28792186	6	98508087	T	C	0.6045	-0.027	0.003	7.169e-15
rs34427167	3	49610223	T	C	0.3004	0.028	0.004	7.175e-15
rs9858418	3	49543288	A	G	0.6903	-0.028	0.004	7.226e-15
rs35115732	3	49475155	T	C	0.694	-0.028	0.004	7.232e-15
rs6766131	3	49538932	T	C	0.6996	-0.028	0.004	7.424e-15
rs11716974	3	49431853	A	G	0.306	0.028	0.004	7.439e-15
rs35261698	3	49537839	C	G	0.6996	-0.028	0.004	7.441e-15
rs9853683	3	49512588	A	G	0.6996	-0.028	0.004	7.518e-15
rs9827021	3	49514764	A	C	0.3004	0.028	0.004	7.548e-15
rs11719996	3	49525958	T	C	0.6959	-0.028	0.004	7.724e-15
rs6797664	3	49539222	A	G	0.3004	0.028	0.004	7.737e-15
rs11715915	3	49455330	T	C	0.306	0.028	0.004	7.738e-15
rs9859556	3	49455986	T	G	0.306	0.028	0.004	7.781e-15
rs9841110	3	49492481	C	G	0.6996	-0.028	0.004	7.821e-15
rs12330269	3	49513910	A	G	0.3004	0.028	0.004	7.864e-15
rs34363169	3	49537712	A	G	0.3004	0.028	0.004	7.949e-15
rs10640	3	49454277	A	G	0.3097	0.028	0.004	8.017e-15
rs1873625	3	49666964	A	C	0.3041	0.028	0.004	8.134e-15
rs9814873	3	49454112	A	G	0.694	-0.028	0.004	8.241e-15
rs11926781	3	49603289	T	C	0.3004	0.028	0.004	8.378e-15
rs11706370	3	49441091	A	G	0.306	0.028	0.004	8.406e-15
rs6793308	3	49424283	T	C	0.3041	0.028	0.004	8.434e-15
rs13090388	3	49391082	T	C	0.2966	0.028	0.004	8.564e-15
rs11711536	3	49391240	T	C	0.306	0.028	0.004	8.625e-15
rs35169793	3	49423274	A	G	0.694	-0.028	0.004	8.718e-15
rs11712569	3	49540152	A	G	0.7052	-0.028	0.004	8.902e-15
rs6766581	3	49539401	T	C	0.6996	-0.028	0.004	9.021e-15
rs9875617	3	49634696	A	G	0.3004	0.028	0.004	9.039e-15
rs7633271	3	49555963	T	C	0.7015	-0.028	0.004	9.111e-15
rs7623659	3	49414791	T	C	0.306	0.028	0.004	9.126e-15
rs67485053	3	49405164	A	G	0.694	-0.028	0.004	9.343e-15
rs11708955	3	49540114	T	C	0.7052	-0.028	0.004	9.381e-15
rs6809216	3	49412559	A	G	0.306	0.028	0.004	9.513e-15
rs3926569	3	49558716	T	C	0.3004	0.028	0.004	9.753e-15
rs3811697	3	49590770	T	C	0.3004	0.028	0.004	9.887e-15
rs34588335	3	49407660	C	G	0.306	0.028	0.004	1.034e-14
rs6446264	3	49417243	A	C	0.306	0.028	0.004	1.078e-14
rs1050450	3	49394834	A	G	0.3041	0.028	0.004	1.087e-14
rs3811699	3	49396360	T	C	0.694	-0.028	0.004	1.088e-14
rs1987628	3	49399259	A	G	0.306	0.028	0.004	1.104e-14
rs13087851	3	49408974	A	G	0.6978	-0.028	0.004	1.106e-14
rs1800668	3	49395757	A	G	0.306	0.028	0.004	1.122e-14
rs34293138	3	49579017	T	C	0.6996	-0.028	0.004	1.141e-14
rs34034116	3	49959156	A	C	0.4291	-0.026	0.003	1.21e-14
rs17080528	3	49389842	T	C	0.306	0.028	0.004	1.217e-14
rs13079082	3	49574808	C	G	0.6996	-0.028	0.004	1.259e-14
rs6774354	3	49961780	A	G	0.4291	-0.026	0.003	1.286e-14
rs1801143	3	49570200	T	C	0.3004	0.028	0.004	1.328e-14
rs111903592	3	49427319	C	G	0.3022	0.028	0.004	1.341e-14
rs11709525	3	49690496	T	C	0.2892	0.028	0.004	1.388e-14
rs34196454	3	49563456	A	G	0.3022	0.028	0.004	1.43e-14
rs11709573	3	49956628	T	C	0.4254	-0.026	0.003	1.431e-14
rs2352974	3	49890613	T	C	0.4925	-0.026	0.003	1.483e-14
rs7622302	3	49547561	T	C	0.6996	-0.028	0.004	1.513e-14
rs35275715	3	49959148	A	G	0.5709	0.026	0.003	1.522e-14
rs9812936	3	50043654	T	C	0.5336	0.026	0.003	1.72e-14
rs3733134	3	49939503	T	C	0.4291	-0.026	0.003	1.974e-14
rs13062429	3	49559485	A	G	0.3209	0.027	0.004	2.034e-14
rs3774759	3	49939120	T	G	0.4291	-0.026	0.003	2.115e-14
rs34762726	3	49689210	A	G	0.291	0.028	0.004	2.118e-14
rs7615206	3	49937505	T	C	0.5709	0.026	0.003	2.132e-14
rs9882740	3	49702484	T	C	0.7052	-0.028	0.004	2.146e-14
rs868891	3	49949071	A	G	0.5709	0.026	0.003	2.168e-14
rs7627864	3	49926613	C	G	0.5709	0.026	0.003	2.218e-14
rs11712056	3	49914397	T	C	0.5504	0.026	0.003	2.392e-14
rs6770670	3	49686682	T	C	0.709	-0.028	0.004	2.43e-14
rs4625	3	49572140	A	G	0.6959	-0.027	0.004	2.538e-14
rs2352984	3	49948728	T	C	0.5709	0.026	0.003	2.557e-14
rs9836291	3	49697459	A	G	0.291	0.028	0.004	2.683e-14
rs9482094	6	98364895	A	G	0.3918	0.026	0.003	3.01e-14
rs4283605	3	49678651	A	G	0.709	-0.028	0.004	3.187e-14
rs9812791	3	49682311	A	G	0.291	0.028	0.004	3.313e-14
rs11718165	3	49696797	A	G	0.709	-0.028	0.004	3.589e-14
rs9823546	3	49705512	A	T	0.291	0.028	0.004	3.608e-14
rs1131095	3	49714225	T	C	0.709	-0.028	0.004	3.669e-14
rs13085791	3	49721798	A	C	0.291	0.028	0.004	3.758e-14
rs9858542	3	49701983	A	G	0.291	0.028	0.004	3.804e-14
rs13316695	3	49684917	C	G	0.709	-0.028	0.004	3.852e-14
rs9822268	3	49719729	A	G	0.291	0.028	0.004	3.866e-14
rs2172252	3	49678307	A	T	0.7071	-0.028	0.004	3.944e-14
rs4339469	6	98369230	T	G	0.3918	0.026	0.003	4.004e-14
rs6937215	6	98373765	T	C	0.3974	0.026	0.003	4.269e-14
rs6446197	3	50088943	A	G	0.4366	-0.025	0.003	4.329e-14
rs7632342	3	49631221	T	G	0.2799	0.029	0.004	4.383e-14
rs11130213	3	49712297	T	C	0.291	0.027	0.004	4.481e-14
rs9843653	3	49920571	T	C	0.5	0.025	0.003	5.565e-14
rs62262114	3	49999086	A	G	0.4123	-0.025	0.003	5.772e-14
rs1317154	3	49910084	T	C	0.5019	0.025	0.003	5.816e-14
rs13086611	3	49385417	A	T	0.6959	-0.027	0.004	6.192e-14
rs6446187	3	49907111	A	C	0.4907	-0.025	0.003	6.245e-14
rs2526747	3	50082914	C	G	0.4366	-0.025	0.003	6.259e-14
rs9821675	3	49902544	A	G	0.5056	0.025	0.003	6.507e-14
rs6938973	6	98421721	T	C	0.4123	0.025	0.003	6.692e-14
rs9482120	6	98392667	A	C	0.584	-0.025	0.003	7.906e-14
rs2247510	3	50126215	A	C	0.5634	0.025	0.003	7.99e-14
rs2681781	3	49898273	A	G	0.5037	0.025	0.003	8.824e-14
rs12634780	3	50043341	A	T	0.444	-0.025	0.003	9.047e-14
rs9852529	3	49730625	A	G	0.2892	0.028	0.004	9.048e-14
rs11153969	6	98358220	T	C	0.3918	0.026	0.003	9.146e-14
rs6905544	6	98411631	A	G	0.4179	0.025	0.003	9.218e-14
rs6808044	3	50136165	A	G	0.4366	-0.025	0.003	9.969e-14
rs4839715	6	98365289	A	G	0.3899	0.026	0.003	1.043e-13
rs1061474	3	50144951	T	C	0.4366	-0.025	0.003	1.078e-13
rs9858213	3	49731861	T	G	0.2892	0.028	0.004	1.141e-13
rs2681780	3	49897830	T	C	0.4944	-0.025	0.003	1.143e-13
rs2856237	3	50158774	A	G	0.4366	-0.025	0.003	1.153e-13
rs1138536	3	50153356	T	C	0.4366	-0.025	0.003	1.164e-13
rs35121390	6	98399208	C	G	0.584	-0.025	0.003	1.18e-13
rs2856238	3	50158191	T	C	0.4384	-0.025	0.003	1.207e-13
rs9401452	6	98452680	T	C	0.5933	-0.025	0.003	1.211e-13
rs2624826	3	50155468	T	G	0.4366	-0.025	0.003	1.222e-13
rs2526749	3	50076734	A	G	0.4347	-0.025	0.003	1.26e-13
rs4548017	6	98399521	A	G	0.416	0.025	0.003	1.27e-13
rs2624829	3	50156695	A	G	0.4384	-0.025	0.003	1.327e-13
rs7061	3	50114515	T	C	0.5634	0.025	0.003	1.351e-13
rs9320823	6	98429337	T	C	0.4086	0.025	0.003	1.46e-13
rs10872224	6	98435125	T	G	0.5877	-0.025	0.003	1.5e-13
rs2624848	3	50165101	T	C	0.4366	-0.025	0.003	1.673e-13
rs7626952	3	49976972	A	G	0.5578	0.025	0.003	1.732e-13
rs9401458	6	98458340	T	C	0.4067	0.025	0.003	1.779e-13
rs2526750	3	50070279	A	G	0.4459	-0.024	0.003	2.819e-13
rs6446194	3	50067298	A	T	0.5448	0.024	0.003	3.302e-13
rs4576255	6	98509656	T	G	0.5951	-0.025	0.003	3.344e-13
rs9401501	6	98500712	T	C	0.5951	-0.025	0.003	3.493e-13
rs13215227	6	98506764	T	C	0.5951	-0.025	0.003	3.543e-13
rs4839938	6	98507430	T	C	0.4049	0.025	0.003	3.555e-13
rs4401671	6	98519911	T	G	0.5951	-0.025	0.003	4.53e-13
rs7624030	3	50071279	A	C	0.4459	-0.024	0.003	4.724e-13
rs7627910	3	49971831	T	C	0.5392	0.024	0.003	4.748e-13
rs7634441	3	50071677	A	G	0.5541	0.024	0.003	4.759e-13
rs6446195	3	50070853	A	G	0.444	-0.024	0.003	5.078e-13
rs4688753	3	50074773	A	G	0.4459	-0.024	0.003	5.301e-13
rs6793528	3	50100188	A	C	0.5541	0.024	0.003	5.424e-13
rs13077403	3	49996053	A	G	0.4459	-0.024	0.003	5.457e-13
rs55731746	6	98514302	A	G	0.4067	0.025	0.003	5.544e-13
rs9681286	3	50125219	T	C	0.4739	-0.025	0.003	5.573e-13
rs2624822	3	50107219	T	C	0.4459	-0.024	0.003	5.701e-13
rs901630	6	98539519	T	C	0.403	0.025	0.003	5.721e-13
rs3004179	6	98513032	A	G	0.4198	0.024	0.003	5.814e-13
rs35062457	6	98522698	T	C	0.5951	-0.024	0.003	5.868e-13
rs4458695	6	98528404	A	G	0.403	0.024	0.003	5.886e-13
rs2777888	3	49898000	A	G	0.4832	0.024	0.003	6.042e-13
rs901629	6	98539379	T	C	0.403	0.024	0.003	6.062e-13
rs9398676	6	98526943	T	C	0.4049	0.024	0.003	6.11e-13
rs2624815	3	50098112	A	G	0.4459	-0.024	0.003	6.31e-13
rs2681776	3	50020437	A	G	0.4459	-0.024	0.003	6.697e-13
rs11713193	3	49924424	A	G	0.5019	-0.024	0.003	6.757e-13
rs901628	6	98539377	C	G	0.597	-0.024	0.003	6.76e-13
rs4688754	3	50074641	T	G	0.5522	0.024	0.003	6.809e-13
rs6446192	3	50053111	T	C	0.459	-0.024	0.003	6.844e-13
rs2247036	3	49882349	T	C	0.4888	-0.024	0.003	6.847e-13
rs13216075	6	98522436	C	G	0.5951	-0.024	0.003	6.867e-13
rs2624845	3	50062437	A	C	0.5504	0.024	0.003	7.008e-13
rs80147556	6	98532484	A	G	0.5989	-0.024	0.003	7.064e-13
rs9388083	6	98525726	T	C	0.4049	0.024	0.003	7.073e-13
rs6795703	3	49930215	T	C	0.4944	-0.024	0.003	7.092e-13
rs12176311	6	98529166	T	C	0.403	0.024	0.003	7.506e-13
rs3774734	3	50108792	A	C	0.5541	0.024	0.003	7.529e-13
rs4839939	6	98507832	A	C	0.5914	-0.024	0.003	7.548e-13
rs6762477	3	50093209	A	G	0.5541	0.024	0.003	7.601e-13
rs13082703	3	50025006	T	C	0.5541	0.024	0.003	7.788e-13
rs34312088	3	50032133	T	C	0.4459	-0.024	0.003	7.873e-13
rs17657664	3	50032008	T	G	0.5541	0.024	0.003	8.218e-13
rs2624832	3	50030858	T	C	0.4459	-0.024	0.003	8.265e-13
rs11721204	3	49982765	T	C	0.4403	-0.024	0.003	8.311e-13
rs17657688	3	50033228	T	C	0.5541	0.024	0.003	8.477e-13
rs11709503	3	49991167	T	G	0.444	-0.024	0.003	8.601e-13
rs9844201	3	50072152	A	C	0.4608	-0.024	0.003	8.734e-13
rs10865958	3	49858142	A	G	0.5075	0.024	0.003	8.925e-13
rs2271960	3	49878078	T	C	0.5075	0.024	0.003	8.988e-13
rs11706185	3	49988065	A	G	0.444	-0.024	0.003	9.524e-13
rs1062633	3	49924940	T	C	0.4981	0.024	0.003	9.606e-13
rs9527702	13	58384392	A	G	0.7631	0.026	0.004	1.031e-12
rs12488521	3	50072987	T	C	0.5131	-0.024	0.003	1.048e-12
rs2230590	3	49936102	T	C	0.4981	0.024	0.003	1.074e-12
rs76112426	6	98532427	T	G	0.6026	-0.024	0.003	1.098e-12
rs9537821	13	58402771	A	G	0.7631	0.026	0.004	1.166e-12
rs7648174	3	50008864	T	C	0.4459	-0.024	0.003	1.172e-12
rs9838987	3	49916044	A	G	0.5784	0.024	0.003	1.185e-12
rs1985031	13	58391264	A	G	0.2369	-0.026	0.004	1.223e-12
rs3774758	3	49938227	C	G	0.4981	0.024	0.003	1.278e-12
rs11130224	3	49936910	A	T	0.5019	-0.024	0.003	1.279e-12
rs9682295	3	50081107	T	C	0.4515	-0.024	0.003	1.299e-12
rs3197999	3	49721532	A	G	0.278	0.026	0.004	1.364e-12
rs6775384	3	49853073	A	G	0.4963	-0.024	0.003	1.367e-12
rs2624819	3	50010571	T	G	0.4459	-0.024	0.003	1.383e-12
rs9537815	13	58374934	T	G	0.7631	0.026	0.004	1.393e-12
rs17264075	13	58389236	A	G	0.2369	-0.026	0.004	1.399e-12
rs73209220	13	58383998	T	C	0.7593	0.026	0.004	1.411e-12
rs3733135	3	49939587	A	G	0.5019	-0.023	0.003	1.435e-12
rs2246832	3	49881134	A	T	0.5037	0.024	0.003	1.452e-12
rs73209227	13	58402386	A	G	0.2369	-0.026	0.004	1.456e-12
rs7648987	3	49868455	A	G	0.5037	0.024	0.003	1.458e-12
rs6802890	3	49832261	A	G	0.5037	0.024	0.003	1.487e-12
rs57669341	13	58395631	A	G	0.7631	0.026	0.004	1.488e-12
rs62262093	3	49960388	T	C	0.5037	0.023	0.003	1.503e-12
rs2271961	3	49878113	T	C	0.5075	0.024	0.003	1.504e-12
rs73209228	13	58402407	A	G	0.7631	0.026	0.004	1.54e-12
rs6766836	3	49810961	A	G	0.5093	0.024	0.003	1.547e-12
rs139504914	6	98532774	T	C	0.3806	0.024	0.003	1.559e-12
rs2234391	3	49842625	A	G	0.5037	0.024	0.003	1.585e-12
rs9537818	13	58384299	T	C	0.7631	0.026	0.004	1.641e-12
rs1334297	13	58335375	A	G	0.7799	0.026	0.004	1.71e-12
rs12428841	13	58391491	T	C	0.7631	0.026	0.004	1.712e-12
rs12490656	3	49798520	A	G	0.4907	-0.024	0.003	1.714e-12
rs7430334	3	50078221	T	C	0.4459	-0.024	0.003	1.73e-12
rs2320925	13	58385380	T	G	0.2407	-0.026	0.004	1.745e-12
rs1036448	13	58413946	T	C	0.7631	0.026	0.004	1.792e-12
rs7634084	3	49949834	A	T	0.4981	0.023	0.003	1.849e-12
rs7766486	6	98528141	T	C	0.6045	-0.024	0.003	1.94e-12
rs12381242	3	49746819	T	C	0.5	0.024	0.003	2.052e-12
rs7742854	6	98528143	T	C	0.3955	0.024	0.003	2.06e-12
rs9862795	3	49915506	A	T	0.4776	0.023	0.003	2.122e-12
rs8002014	13	58358159	A	G	0.2201	-0.026	0.004	2.129e-12
rs1041646	13	58414140	T	C	0.7631	0.026	0.004	2.159e-12
rs9388090	6	98527087	T	C	0.3825	0.024	0.003	2.177e-12
rs7996419	13	58417182	T	G	0.7631	0.026	0.004	2.189e-12
rs7429353	3	49789664	A	T	0.5019	0.024	0.003	2.272e-12
rs17178205	13	58327846	A	G	0.7799	0.026	0.004	2.417e-12
rs1898278	13	58418614	T	C	0.2369	-0.026	0.004	2.464e-12
rs7634886	3	49798920	A	G	0.5037	0.024	0.003	2.481e-12
rs4886031	13	58372213	T	C	0.2407	-0.026	0.004	2.498e-12
rs150940933	6	98532657	T	G	0.3974	0.024	0.003	2.507e-12
rs9848497	3	49951316	T	C	0.4981	0.023	0.003	2.521e-12
rs2151825	13	58338591	T	C	0.2201	-0.026	0.004	2.536e-12
rs1128535	3	49866392	T	C	0.4963	-0.024	0.003	2.566e-12
rs2280406	3	49941436	A	G	0.4925	-0.023	0.003	2.604e-12
rs6809431	3	49804119	A	G	0.5037	0.024	0.003	2.622e-12
rs62422661	6	98545611	T	G	0.403	0.024	0.003	2.628e-12
rs6446191	3	50052834	T	C	0.459	-0.023	0.003	2.635e-12
rs9527714	13	58419910	C	G	0.7631	0.026	0.004	2.65e-12
rs9537826	13	58421089	A	T	0.7631	0.026	0.004	2.681e-12
rs9537846	13	58460763	T	G	0.2369	-0.026	0.004	2.729e-12
rs997878	13	58449025	A	C	0.2369	-0.026	0.004	2.771e-12
rs7334317	13	58324496	A	G	0.2201	-0.026	0.004	2.787e-12
rs9372625	6	98344031	A	G	0.4104	0.024	0.003	2.804e-12
rs1334290	13	58421684	A	G	0.2369	-0.026	0.004	2.857e-12
rs73209242	13	58430136	A	C	0.2332	-0.026	0.004	2.87e-12
rs73209239	13	58425630	T	C	0.2369	-0.026	0.004	2.897e-12
rs7868984	9	23357826	T	C	0.5765	-0.024	0.003	2.901e-12
rs7372966	3	49788969	T	C	0.4981	-0.024	0.003	2.933e-12
rs11842899	13	58334312	A	C	0.7799	0.026	0.004	2.949e-12
rs7645061	3	49868842	T	C	0.4963	-0.024	0.003	2.956e-12
rs4977838	9	23355390	T	G	0.5522	-0.024	0.003	2.999e-12
rs12430866	13	58435962	A	G	0.7631	0.026	0.004	3.023e-12
rs71615484	3	49518299	A	G	0.6213	-0.024	0.004	3.073e-12
rs73209237	13	58424555	T	C	0.2369	-0.026	0.004	3.082e-12
rs4855850	3	49761571	A	G	0.5056	0.023	0.003	3.089e-12
rs9527715	13	58429562	T	G	0.2369	-0.026	0.004	3.098e-12
rs9527706	13	58402479	A	G	0.7687	0.026	0.004	3.112e-12
rs13294439	9	23358875	A	C	0.5765	-0.024	0.003	3.13e-12
rs74816836	13	58458579	T	C	0.2369	-0.026	0.004	3.203e-12
rs74079954	13	58335512	A	G	0.2201	-0.026	0.004	3.236e-12
rs12430965	13	58453934	T	C	0.2369	-0.026	0.004	3.279e-12
rs2624824	3	50088266	T	C	0.5093	-0.023	0.003	3.304e-12
rs9527691	13	58322621	A	G	0.2201	-0.026	0.004	3.308e-12
rs7029201	9	23358081	A	G	0.4235	0.024	0.003	3.322e-12
rs9527725	13	58459146	A	C	0.2295	-0.026	0.004	3.356e-12
rs9537842	13	58453397	A	G	0.7631	0.026	0.004	3.372e-12
rs17265235	13	58449915	A	G	0.2369	-0.026	0.004	3.376e-12
rs7029718	9	23358495	A	G	0.4235	0.024	0.003	3.382e-12
rs9537843	13	58453617	T	C	0.7631	0.026	0.004	3.4e-12
rs1334299	13	58379498	A	G	0.2351	-0.026	0.004	3.41e-12
rs7431106	3	49808374	A	G	0.4963	-0.024	0.003	3.433e-12
rs11843427	13	58448218	T	C	0.2369	-0.026	0.004	3.471e-12
rs9527720	13	58456775	A	C	0.2369	-0.026	0.004	3.504e-12
rs9855505	3	49792158	T	G	0.4981	-0.024	0.003	3.521e-12
rs3811696	3	49761605	T	C	0.5019	0.023	0.003	3.565e-12
rs7372725	3	49790544	A	C	0.5019	0.024	0.003	3.57e-12
rs2624823	3	50089690	T	G	0.4907	0.023	0.003	3.58e-12
rs7374277	3	49784777	T	C	0.4981	-0.024	0.003	3.66e-12
rs997879	13	58449034	T	G	0.2369	-0.026	0.004	3.769e-12
rs7374183	3	49785133	A	G	0.5019	0.024	0.003	3.793e-12
rs7467480	9	23354940	A	T	0.4235	0.024	0.003	3.806e-12
rs7372730	3	49790682	C	G	0.4981	-0.024	0.003	3.813e-12
rs9815766	3	49783103	T	C	0.5019	0.024	0.003	3.836e-12
rs9527716	13	58430226	A	G	0.2369	-0.026	0.004	3.848e-12
rs1049256	3	49763338	T	C	0.4981	-0.023	0.003	3.879e-12
rs3811695	3	49761613	T	C	0.5019	0.023	0.003	3.879e-12
rs34451146	3	49813013	T	C	0.4963	-0.024	0.003	3.935e-12
rs9872864	3	49792023	A	G	0.4981	-0.024	0.003	3.947e-12
rs13063621	3	49821625	T	C	0.5037	0.024	0.003	3.961e-12
rs9527724	13	58458889	A	G	0.7631	0.026	0.004	3.988e-12
rs9853458	3	49783211	A	C	0.5019	-0.024	0.003	4.001e-12
rs57648519	3	49813169	A	C	0.4963	-0.024	0.003	4.004e-12
rs13085679	3	49869631	A	G	0.4963	-0.024	0.003	4.012e-12
rs2624833	3	50212512	T	G	0.3265	-0.025	0.004	4.015e-12
rs11130221	3	49819102	C	G	0.5037	0.024	0.003	4.043e-12
rs17262885	13	58313302	A	G	0.2183	-0.026	0.004	4.179e-12
rs4977836	9	23355664	A	C	0.4235	0.024	0.003	4.181e-12
rs6446295	3	49809063	T	G	0.4963	-0.024	0.003	4.201e-12
rs4977839	9	23355310	A	G	0.4235	0.024	0.003	4.234e-12
rs11130219	3	49752427	T	C	0.5	0.023	0.003	4.346e-12
rs17263198	13	58319127	A	G	0.2239	-0.026	0.004	4.346e-12
rs7634902	3	49762662	T	G	0.5019	0.023	0.003	4.375e-12
rs9871654	3	49825370	T	C	0.5112	0.024	0.003	4.415e-12
rs34614773	3	49753003	T	G	0.5	-0.023	0.003	4.478e-12
rs1491986	3	49739086	T	C	0.5	0.023	0.003	4.479e-12
rs2526384	3	50181136	T	C	0.3246	-0.025	0.004	4.503e-12
rs9882639	3	49799475	A	C	0.5037	0.023	0.003	4.515e-12
rs9859153	3	49807085	T	G	0.4963	-0.023	0.003	4.551e-12
rs73207491	13	58332011	T	C	0.2201	-0.026	0.004	4.555e-12
rs7649348	3	49772375	A	G	0.5019	0.023	0.003	4.559e-12
rs9814765	3	49818555	T	C	0.4813	-0.023	0.003	4.606e-12
rs7618519	3	49772708	A	T	0.4981	-0.023	0.003	4.61e-12
rs60205400	3	49800272	T	C	0.4963	-0.023	0.003	4.635e-12
rs35261599	3	49773236	A	G	0.5019	0.023	0.003	4.663e-12
rs1572198	13	58330048	T	C	0.2239	-0.026	0.004	4.706e-12
rs34831713	3	50118748	T	C	0.5093	-0.023	0.003	4.714e-12
rs7618501	3	49772647	A	G	0.4981	-0.023	0.003	4.745e-12
rs13079006	3	49996924	T	G	0.4403	-0.023	0.003	4.844e-12
rs9876508	3	49780844	A	G	0.5019	0.023	0.003	4.914e-12
rs4855862	3	49748833	T	C	0.5	0.023	0.003	4.99e-12
rs11130218	3	49752372	T	C	0.5	0.023	0.003	5.016e-12
rs695238	3	49869158	A	C	0.5037	0.023	0.003	5.061e-12
rs7998894	13	58369986	A	T	0.2369	-0.025	0.004	5.2e-12
rs2624853	3	50128893	A	G	0.5093	-0.023	0.003	5.218e-12
rs3749240	3	49750188	A	T	0.5	0.023	0.003	5.247e-12
rs6785549	3	49736565	A	G	0.5	0.023	0.003	5.354e-12
rs9537804	13	58367798	T	C	0.2369	-0.025	0.004	5.378e-12
rs2624816	3	50117312	T	G	0.5093	-0.023	0.003	5.386e-12
rs9401333	6	98353935	A	C	0.4347	0.024	0.003	5.43e-12
rs2013208	3	50129399	T	C	0.4907	0.023	0.003	5.44e-12
rs4855867	3	49745822	T	C	0.5	0.023	0.003	5.456e-12
rs2301166	3	50148305	C	G	0.5093	-0.023	0.003	5.694e-12
rs4855841	3	49745677	A	G	0.5	0.023	0.003	5.723e-12
rs2240326	3	50128386	A	G	0.4907	0.023	0.003	5.914e-12
rs11709680	3	49745188	T	C	0.5	0.023	0.003	6.112e-12
rs2071207	3	50159844	T	C	0.5093	-0.023	0.003	6.165e-12
rs12555870	9	23347724	A	G	0.5578	-0.024	0.003	6.191e-12
rs10049087	3	50123417	A	G	0.5093	-0.023	0.003	6.22e-12
rs2624835	3	50209049	A	G	0.3302	-0.024	0.004	6.248e-12
rs9856572	3	50109073	A	T	0.5112	-0.023	0.003	6.28e-12
rs2008877	3	50162291	T	G	0.5056	-0.023	0.003	6.328e-12
rs2240327	3	50113034	A	G	0.5093	-0.023	0.003	6.454e-12
rs3749241	3	49744392	A	G	0.5	-0.023	0.003	6.507e-12
rs11716575	3	49744890	A	G	0.5	-0.023	0.003	6.512e-12
rs12554512	9	23352293	T	C	0.5802	-0.024	0.003	6.588e-12
rs2526743	3	50115245	A	G	0.4907	0.023	0.003	6.653e-12
rs2526754	3	50125996	A	G	0.4907	0.023	0.003	6.673e-12
rs9865480	3	49799729	T	C	0.5	0.023	0.003	6.816e-12
rs4886032	13	58390604	T	G	0.2351	-0.025	0.004	7.634e-12
rs9527690	13	58321259	T	G	0.2127	-0.026	0.004	8.282e-12
rs7325960	13	58314196	T	G	0.7724	0.026	0.004	8.641e-12
rs4485247	13	58297816	A	C	0.7873	0.026	0.004	9.225e-12
rs13059311	3	50216421	T	C	0.3377	-0.024	0.004	9.594e-12
rs1046956	3	50222926	A	T	0.6623	0.024	0.004	9.601e-12
rs1590949	9	23360417	C	G	0.5765	-0.023	0.003	9.681e-12
rs10429582	9	23346850	T	C	0.5821	-0.024	0.003	9.808e-12
rs11130234	3	50024758	T	G	0.5112	-0.023	0.003	9.834e-12
rs9537803	13	58366634	T	C	0.7519	0.025	0.004	9.838e-12
rs12553324	9	23347865	C	G	0.5821	-0.023	0.003	1.003e-11
rs11794152	9	23345347	A	G	0.5821	-0.024	0.003	1.005e-11
rs13067082	3	50221715	A	G	0.3358	-0.024	0.004	1.012e-11
rs10429537	9	23346842	C	G	0.5821	-0.024	0.003	1.037e-11
rs6765484	3	50041313	T	C	0.4832	0.023	0.003	1.08e-11
rs17180471	13	58457991	T	C	0.7537	0.025	0.004	1.087e-11
rs11793831	9	23362311	T	G	0.4235	0.023	0.003	1.108e-11
rs4688686	3	50169715	T	C	0.4851	0.023	0.003	1.115e-11
rs539870	13	58623377	A	C	0.209	-0.026	0.004	1.146e-11
rs7324317	13	58354436	A	G	0.7799	0.025	0.004	1.166e-11
rs66851636	3	50073046	T	C	0.4813	0.022	0.003	1.205e-11
rs35137368	3	50243948	A	G	0.3153	-0.024	0.004	1.223e-11
rs9537798	13	58347629	A	T	0.2201	-0.025	0.004	1.232e-11
rs1113315	13	58351538	T	G	0.7799	0.025	0.004	1.243e-11
rs2624841	3	50198415	T	C	0.334	-0.024	0.004	1.245e-11
rs7642934	3	50174848	A	G	0.4869	0.022	0.003	1.273e-11
rs2526390	3	50192760	T	C	0.3172	-0.025	0.004	1.289e-11
rs9563526	13	58303476	A	C	0.7873	0.026	0.004	1.328e-11
rs9858297	3	50218879	T	C	0.3396	-0.024	0.004	1.347e-11
rs7613875	3	49971514	A	C	0.5336	-0.023	0.003	1.351e-11
rs146992238	13	58467552	A	G	0.2108	-0.026	0.004	1.408e-11
rs487998	13	58625141	T	C	0.2034	-0.026	0.004	1.408e-11
rs568167	13	58624154	A	G	0.2034	-0.026	0.004	1.41e-11
rs9563527	13	58306848	A	C	0.2127	-0.026	0.004	1.413e-11
rs9537797	13	58345619	A	G	0.7799	0.025	0.004	1.417e-11
rs59811752	13	58342677	A	G	0.7799	0.025	0.004	1.468e-11
rs9537796	13	58344419	A	G	0.7799	0.025	0.004	1.497e-11
rs12204181	6	98579481	T	C	0.4739	-0.022	0.003	1.517e-11
rs2624844	3	49997064	T	C	0.4813	0.022	0.003	1.52e-11
rs9873183	3	49734229	A	G	0.4963	0.022	0.003	1.544e-11
rs35219849	3	50243801	T	C	0.3209	-0.024	0.004	1.58e-11
rs9837520	3	49722356	A	G	0.2649	0.026	0.004	1.644e-11
rs1872841	6	98576688	A	C	0.5261	0.022	0.003	1.654e-11
rs7984442	13	58276365	A	G	0.7948	0.026	0.004	1.677e-11
rs2856236	3	50161717	A	C	0.5354	-0.023	0.003	1.694e-11
rs2681778	3	50011095	T	C	0.4963	0.022	0.003	1.735e-11
rs7324502	13	58275043	A	C	0.7948	0.026	0.004	1.748e-11
rs639423	13	58626085	A	G	0.2034	-0.026	0.004	1.776e-11
rs9537925	13	58607073	A	T	0.8022	0.026	0.004	1.792e-11
rs1487446	6	98565212	T	C	0.5112	0.022	0.003	1.8e-11
rs9401634	6	98578511	T	C	0.4739	-0.022	0.003	1.825e-11
rs9375195	6	98562720	A	G	0.5261	0.022	0.003	1.835e-11
rs7989983	13	58587325	T	C	0.1978	-0.026	0.004	1.849e-11
rs9597591	13	58274793	T	C	0.2052	-0.026	0.004	1.85e-11
rs9388171	6	98575726	C	G	0.4701	-0.022	0.003	1.869e-11
rs7468585	9	23347579	A	G	0.5075	-0.023	0.003	1.926e-11
rs12632110	3	50224225	A	G	0.3396	-0.024	0.004	1.963e-11
rs652865	13	58631809	T	C	0.7966	0.026	0.004	1.978e-11
rs2236940	3	50244080	A	G	0.3228	-0.024	0.004	1.981e-11
rs73195301	13	58555086	C	G	0.2034	-0.026	0.004	1.982e-11
rs544942	13	58615953	A	T	0.8022	0.026	0.004	1.992e-11
rs13208578	6	98572976	T	C	0.5261	0.022	0.003	1.997e-11
rs34522021	9	23350420	T	C	0.4701	0.023	0.003	2.01e-11
rs9537924	13	58606532	A	G	0.8022	0.026	0.004	2.027e-11
rs7621352	3	50070763	A	C	0.5168	-0.022	0.003	2.034e-11
rs7634917	3	50049299	T	G	0.5429	-0.022	0.003	2.103e-11
rs9375225	6	98588754	T	G	0.5261	0.022	0.003	2.154e-11
rs9597590	13	58272421	A	T	0.2015	-0.026	0.004	2.163e-11
rs4099099	13	58544277	A	C	0.1996	-0.026	0.004	2.19e-11
rs529667	13	58651181	A	T	0.7966	0.026	0.004	2.262e-11
rs1445597	13	58683384	A	C	0.7948	0.026	0.004	2.286e-11
rs2196528	13	58463129	A	T	0.2257	-0.025	0.004	2.286e-11
rs9537909	13	58575542	T	C	0.8022	0.026	0.004	2.313e-11
rs6561943	13	58356761	T	C	0.2127	-0.025	0.004	2.333e-11
rs9569728	13	58280144	A	C	0.2052	-0.026	0.004	2.341e-11
rs2590997	13	58634646	T	G	0.2034	-0.026	0.004	2.345e-11
rs148026197	13	58573887	A	G	0.8022	0.026	0.004	2.46e-11
rs17653276	13	58605483	T	C	0.1978	-0.026	0.004	2.5e-11
rs9537868	13	58503218	T	C	0.2015	-0.026	0.004	2.511e-11
rs58648044	3	50248954	T	G	0.6772	0.024	0.004	2.52e-11
rs4417448	13	58274536	A	T	0.2052	-0.026	0.004	2.526e-11
rs73209287	13	58516596	A	C	0.8004	0.026	0.004	2.551e-11
rs73197326	13	58596116	A	G	0.2052	-0.026	0.004	2.553e-11
rs2236941	3	50247824	T	C	0.3228	-0.024	0.004	2.56e-11
rs4884295	13	58595912	A	G	0.7948	0.026	0.004	2.65e-11
rs2031817	13	58481721	C	G	0.7985	0.026	0.004	2.665e-11
rs7323404	13	58599031	T	C	0.2052	-0.026	0.004	2.68e-11
rs2766120	13	58632362	T	C	0.2034	-0.026	0.004	2.69e-11
rs7990941	13	58587166	A	T	0.1978	-0.026	0.004	2.698e-11
rs1106761	8	142619234	A	G	0.3601	-0.023	0.003	2.729e-11
rs7333401	13	58278221	A	G	0.7948	0.026	0.004	2.736e-11
rs7326551	13	58277306	A	C	0.7948	0.026	0.004	2.75e-11
rs550810	13	58614120	T	G	0.1978	-0.026	0.004	2.768e-11
rs2856234	3	50139142	A	G	0.5187	-0.022	0.003	2.788e-11
rs541453	13	58655346	A	G	0.7985	0.026	0.004	2.794e-11
rs561238	13	58643259	T	C	0.2034	-0.026	0.004	2.829e-11
rs146887445	13	58573455	T	C	0.1978	-0.026	0.004	2.86e-11
rs9821433	3	49916018	T	C	0.5261	0.023	0.003	2.871e-11
rs2624825	3	50154989	A	G	0.4813	0.022	0.003	2.872e-11
rs579744	13	58640139	A	G	0.7966	0.026	0.004	2.889e-11
rs9810125	3	50077804	A	G	0.4813	0.022	0.003	2.889e-11
rs2526748	3	50080439	A	G	0.5149	-0.022	0.003	2.891e-11
rs9537784	13	58291621	A	G	0.7892	0.026	0.004	2.895e-11
rs1326528	13	58527162	T	C	0.1978	-0.026	0.004	2.907e-11
rs12430897	13	58483198	A	G	0.2015	-0.026	0.004	2.91e-11
rs1348675	13	58712638	A	G	0.1996	-0.026	0.004	2.929e-11
rs528055	13	58641880	A	C	0.2034	-0.026	0.004	2.929e-11
rs4296159	13	58288502	T	C	0.2052	-0.026	0.004	2.948e-11
rs499958	13	58641159	A	C	0.2034	-0.026	0.004	2.948e-11
rs7983506	13	58593464	A	G	0.7948	0.026	0.004	3.001e-11
rs1373921	13	58634823	A	G	0.7985	0.026	0.004	3.002e-11
rs638855	13	58643050	A	G	0.2034	-0.026	0.004	3.038e-11
rs6780522	3	49996012	A	C	0.5187	-0.022	0.003	3.05e-11
rs639359	13	58642924	T	G	0.2034	-0.026	0.004	3.068e-11
rs17273675	13	58535108	A	T	0.1996	-0.026	0.004	3.121e-11
rs9866695	3	50069452	T	G	0.4813	0.022	0.003	3.138e-11
rs609856	13	58670262	T	C	0.2034	-0.026	0.004	3.141e-11
rs4601935	13	58521701	T	C	0.1996	-0.026	0.004	3.154e-11
rs9537914	13	58586711	A	T	0.1978	-0.026	0.004	3.165e-11
rs534151	13	58667903	A	G	0.7948	0.026	0.004	3.206e-11
rs12430006	13	58520175	T	G	0.2034	-0.026	0.004	3.212e-11
rs7338584	13	58644612	T	G	0.7966	0.026	0.004	3.233e-11
rs2526751	3	50064867	T	C	0.5187	-0.022	0.003	3.247e-11
rs34667220	13	58463779	T	C	0.2201	-0.025	0.004	3.265e-11
rs1445596	13	58691865	T	C	0.7929	0.026	0.004	3.302e-11
rs9814664	3	50078541	T	C	0.4813	0.022	0.003	3.307e-11
rs1978800	13	58512142	A	G	0.8004	0.026	0.004	3.35e-11
rs9537862	13	58493861	A	T	0.2015	-0.026	0.004	3.434e-11
rs12430126	13	58505066	T	C	0.1996	-0.026	0.004	3.435e-11
rs10457441	6	98572120	T	C	0.4739	-0.022	0.003	3.46e-11
rs4497542	13	58279394	C	G	0.7892	0.025	0.004	3.462e-11
rs930332	13	58491408	T	C	0.7985	0.026	0.004	3.464e-11
rs9537906	13	58571638	T	C	0.1978	-0.026	0.004	3.47e-11
rs9385269	6	98547979	T	C	0.5299	0.022	0.003	3.515e-11
rs7635002	3	49989155	T	G	0.4813	0.022	0.003	3.523e-11
rs4456382	13	58496553	T	C	0.2015	-0.026	0.004	3.526e-11
rs2245365	3	50097319	A	C	0.4813	0.022	0.003	3.555e-11
rs3733133	3	50146094	A	T	0.4813	0.022	0.003	3.609e-11
rs17652327	13	58576208	A	G	0.1959	-0.026	0.004	3.643e-11
rs2252833	3	50004209	A	G	0.5187	-0.022	0.003	3.675e-11
rs3012850	13	58713360	C	G	0.791	0.026	0.004	3.703e-11
rs11713562	3	50060332	C	G	0.4795	0.022	0.003	3.718e-11
rs6807194	3	50236373	A	G	0.3246	-0.024	0.004	3.719e-11
rs9861216	3	50059339	T	C	0.5187	-0.022	0.003	3.746e-11
rs9537861	13	58493517	A	G	0.7985	0.026	0.004	3.762e-11
rs13060128	3	50025028	A	G	0.4813	0.022	0.003	3.767e-11
rs3012863	13	58696801	T	C	0.2071	-0.026	0.004	3.802e-11
rs7991447	13	58502793	T	C	0.2015	-0.026	0.004	3.852e-11
rs9537864	13	58494673	A	G	0.7985	0.026	0.004	3.866e-11
rs4688755	3	50064424	A	G	0.4813	0.022	0.003	3.87e-11
rs7328662	13	58465610	T	G	0.2201	-0.025	0.004	3.876e-11
rs719193	13	58699513	T	G	0.2071	-0.026	0.004	3.909e-11
rs2240329	3	50107512	A	G	0.4851	0.022	0.003	3.91e-11
rs6780731	3	50017478	A	G	0.4795	0.022	0.003	3.938e-11
rs2071206	3	50160109	A	G	0.4795	0.022	0.003	3.974e-11
rs9537894	13	58557822	A	C	0.8022	0.026	0.004	4.036e-11
rs2921401	13	58697911	A	G	0.7929	0.026	0.004	4.057e-11
rs9537873	13	58514716	T	C	0.1996	-0.026	0.004	4.06e-11
rs72942333	3	49986118	T	C	0.4813	0.022	0.003	4.126e-11
rs679768	13	58639813	T	C	0.2015	-0.026	0.004	4.132e-11
rs11130226	3	49993191	T	G	0.4813	0.022	0.003	4.188e-11
rs2624843	3	49997963	A	G	0.5187	-0.022	0.003	4.212e-11
rs6772095	3	49978069	T	C	0.5187	-0.022	0.003	4.218e-11
rs4886057	13	58595240	A	C	0.7948	0.025	0.004	4.252e-11
rs4688756	3	50040194	A	T	0.5149	-0.022	0.003	4.298e-11
rs73209300	13	58540586	A	G	0.1996	-0.026	0.004	4.327e-11
rs11130227	3	49993319	A	G	0.4869	0.022	0.003	4.334e-11
rs6767381	3	50037940	A	G	0.4813	0.022	0.003	4.334e-11
rs12485600	3	50025530	A	G	0.4813	0.022	0.003	4.339e-11
rs11782074	8	142617096	T	G	0.3619	-0.023	0.003	4.372e-11
rs17266631	13	58514540	T	C	0.8004	0.026	0.004	4.375e-11
rs2624838	3	50205642	C	G	0.666	0.023	0.004	4.406e-11
rs7621026	3	49975334	A	G	0.4813	0.022	0.003	4.409e-11
rs9311446	3	50092226	A	G	0.4813	0.022	0.003	4.444e-11
rs12430440	13	58476105	A	G	0.2015	-0.026	0.004	4.458e-11
rs6792892	3	49995518	T	C	0.4813	0.022	0.003	4.462e-11
rs12637671	3	50224562	A	G	0.6586	0.023	0.004	4.517e-11
rs12496973	3	50002245	T	C	0.4813	0.022	0.003	4.521e-11
rs7628058	3	50039474	A	G	0.5187	-0.022	0.003	4.642e-11
rs716907	13	58709911	A	G	0.7929	0.025	0.004	4.686e-11
rs55681544	13	58698862	A	G	0.2071	-0.025	0.004	4.714e-11
rs55751738	3	49972101	A	G	0.4813	0.022	0.003	4.747e-11
rs34080578	3	50026029	A	C	0.4813	0.022	0.003	4.776e-11
rs3774733	3	50037123	C	G	0.4813	0.022	0.003	4.798e-11
rs11919418	3	50233215	T	G	0.6642	0.023	0.004	4.811e-11
rs9853222	3	50022926	T	C	0.4813	0.022	0.003	4.824e-11
rs11925192	3	50038664	A	G	0.5168	-0.022	0.003	4.834e-11
rs11130228	3	50003246	T	C	0.5187	-0.022	0.003	4.938e-11
rs2883057	3	49998282	T	C	0.5187	-0.022	0.003	4.941e-11
rs4688758	3	50028385	A	G	0.5187	-0.022	0.003	4.941e-11
rs4688690	3	50022292	A	G	0.5187	-0.022	0.003	4.959e-11
rs2321390	13	58708179	T	G	0.2071	-0.025	0.004	4.975e-11
rs9881008	3	50047404	T	C	0.4701	0.022	0.003	5.072e-11
rs4688757	3	50035323	T	C	0.4813	0.022	0.003	5.092e-11
rs6771546	3	49968572	T	C	0.4813	0.022	0.003	5.095e-11
rs2353579	3	50027774	T	C	0.5187	-0.022	0.003	5.145e-11
rs13266268	8	142611971	T	C	0.3545	-0.023	0.003	5.153e-11
rs58385579	13	58497327	T	C	0.2015	-0.026	0.004	5.196e-11
rs9537945	13	58694867	T	C	0.7929	0.025	0.004	5.243e-11
rs7428430	3	50174184	T	C	0.4981	0.022	0.003	5.273e-11
rs6446190	3	50052729	C	G	0.528	-0.022	0.003	5.307e-11
rs4886052	13	58569560	T	C	0.806	0.026	0.004	5.375e-11
rs4688689	3	50035542	T	C	0.5187	-0.022	0.003	5.863e-11
rs2526397	3	50187790	T	G	0.3433	-0.023	0.004	5.888e-11
rs7650214	3	50059866	T	C	0.5224	-0.022	0.003	5.892e-11
rs6446193	3	50059758	T	C	0.5243	-0.022	0.003	6.007e-11
rs9815930	3	49931343	A	T	0.5914	0.023	0.003	6.041e-11
rs35065728	3	50009176	T	C	0.4813	0.022	0.003	6.072e-11
rs13064381	3	50233317	T	C	0.3321	-0.023	0.004	6.311e-11
rs1370059	13	58523077	A	G	0.7985	0.025	0.004	6.326e-11
rs11130233	3	50018585	T	G	0.4869	0.022	0.003	6.674e-11
rs6446189	3	50008566	A	G	0.4813	0.022	0.003	6.676e-11
rs6931604	6	98578215	T	C	0.6381	0.022	0.003	6.707e-11
rs35099767	6	98546547	T	G	0.3843	0.022	0.003	6.845e-11
rs719731	13	58511481	A	T	0.8004	0.025	0.004	6.869e-11
rs2025745	13	58590401	T	C	0.209	-0.025	0.004	6.986e-11
rs11130229	3	50011540	T	C	0.5019	0.022	0.003	7.043e-11
rs9527731	13	58487780	T	C	0.2015	-0.025	0.004	7.196e-11
rs746839	8	142617261	C	G	0.6493	0.022	0.003	7.308e-11
rs9537814	13	58371672	T	G	0.7313	0.024	0.004	7.48e-11
rs2353587	3	50046064	A	G	0.4776	0.022	0.003	7.998e-11
rs2526398	3	50187596	C	G	0.3414	-0.023	0.004	8.037e-11
rs1790123	12	123659542	T	C	0.7724	-0.027	0.004	8.056e-11
rs7609971	3	49975654	T	C	0.5056	-0.022	0.003	8.411e-11
rs3819325	3	49843723	T	C	0.5205	0.022	0.003	8.689e-11
rs1727310	12	123660510	A	G	0.2276	0.027	0.004	9.357e-11
rs1727309	12	123658258	A	G	0.2276	0.027	0.004	9.506e-11
rs1078141	8	142619393	T	C	0.3675	-0.022	0.003	9.79e-11
rs1727302	12	123632930	A	G	0.7295	-0.025	0.004	1.052e-10
rs1727306	12	123665695	A	G	0.2332	0.026	0.004	1.082e-10
rs2353586	3	50046046	T	G	0.4776	0.021	0.003	1.171e-10
rs138141543	13	58604925	T	C	0.7948	0.025	0.004	1.216e-10
rs1716173	12	123660721	A	T	0.2239	0.026	0.004	1.232e-10
rs1980251	12	123744955	A	G	0.7295	-0.025	0.004	1.233e-10
rs10732573	12	123743883	C	G	0.7295	-0.025	0.004	1.249e-10
rs10773002	12	123746961	A	T	0.2724	0.025	0.004	1.249e-10
rs10734901	12	123743447	A	G	0.7295	-0.025	0.004	1.275e-10
rs2049114	12	123657338	T	C	0.2332	0.026	0.004	1.291e-10
rs7953929	12	123758235	C	G	0.7743	-0.026	0.004	1.305e-10
rs10734900	12	123743445	A	G	0.7295	-0.025	0.004	1.308e-10
rs1260294	12	123560289	T	C	0.7761	-0.026	0.004	1.311e-10
rs14321	3	50226151	T	C	0.3321	-0.023	0.004	1.376e-10
rs795980	4	140801666	A	G	0.6679	-0.023	0.004	1.396e-10
rs1615694	12	123668022	A	G	0.2332	0.026	0.004	1.405e-10
rs1609520	12	123735937	A	G	0.7295	-0.025	0.004	1.441e-10
rs1969355	12	123742061	A	G	0.7313	-0.024	0.004	1.447e-10
rs6633	12	123745809	T	G	0.2257	0.026	0.004	1.455e-10
rs10846478	12	123666948	A	G	0.2332	0.026	0.004	1.47e-10
rs1716156	12	123671310	T	C	0.2425	0.026	0.004	1.534e-10
rs1790087	12	123672634	T	C	0.2332	0.026	0.004	1.543e-10
rs6750720	2	100670745	C	G	0.6325	-0.022	0.004	1.554e-10
rs67070774	3	49900350	A	G	0.1418	0.034	0.005	1.584e-10
rs2851447	12	123665113	C	G	0.7295	-0.024	0.004	1.606e-10
rs1568427	12	123738678	A	G	0.2687	0.024	0.004	1.633e-10
rs71444568	12	123533239	A	G	0.222	0.026	0.004	1.664e-10
rs1615350	12	123650335	T	C	0.7295	-0.024	0.004	1.701e-10
rs7306755	12	123767929	A	G	0.2257	0.026	0.004	1.719e-10
rs1716157	12	123670473	T	C	0.2332	0.026	0.004	1.729e-10
rs10772995	12	123671761	T	C	0.2332	0.026	0.004	1.757e-10
rs2102949	12	123676763	A	G	0.7295	-0.024	0.004	1.761e-10
rs10773008	12	123800820	A	G	0.2257	0.026	0.004	1.805e-10
rs1879380	12	123739111	A	G	0.2239	0.026	0.004	1.831e-10
rs11775333	8	142637867	T	C	0.6343	0.022	0.003	1.897e-10
rs1716159	12	123669468	T	C	0.2332	0.026	0.004	1.9e-10
rs1790115	12	123620270	C	G	0.2369	0.025	0.004	1.925e-10
rs10846515	12	123801672	T	G	0.2257	0.026	0.004	1.96e-10
rs4460848	12	123677810	A	G	0.2687	0.024	0.004	2.001e-10
rs12824957	12	123750228	T	C	0.7743	-0.026	0.004	2.015e-10
rs10744150	12	123721614	A	C	0.2705	0.024	0.004	2.068e-10
rs4148856	12	123450765	C	G	0.7687	-0.026	0.004	2.084e-10
rs10744151	12	123723735	C	G	0.7313	-0.024	0.004	2.132e-10
rs2851436	12	123667354	T	G	0.7668	-0.026	0.004	2.135e-10
rs11057209	12	123733621	A	G	0.2705	0.024	0.004	2.165e-10
rs11057189	12	123688484	T	G	0.2687	0.024	0.004	2.167e-10
rs1933720	6	98297832	T	C	0.5933	-0.022	0.004	2.187e-10
rs35067339	12	123760109	A	T	0.2164	0.026	0.004	2.207e-10
rs1727319	12	123701353	T	C	0.2705	0.024	0.004	2.215e-10
rs1716169	12	123716930	A	T	0.2537	0.026	0.004	2.232e-10
rs11057205	12	123725954	A	G	0.7295	-0.024	0.004	2.294e-10
rs12811109	12	123471094	A	G	0.2239	0.026	0.004	2.314e-10
rs4759420	12	123794871	C	G	0.7724	-0.026	0.004	2.316e-10
rs795979	4	140801092	T	C	0.6679	-0.023	0.004	2.318e-10
rs11057207	12	123730891	T	G	0.2705	0.024	0.004	2.321e-10
rs2851443	12	123694250	T	C	0.7313	-0.024	0.004	2.416e-10
rs1617156	12	123590165	T	C	0.2295	0.026	0.004	2.421e-10
rs1716175	12	123658388	A	T	0.2332	0.026	0.004	2.45e-10
rs7955457	12	123811225	A	C	0.2276	0.026	0.004	2.457e-10
rs12828755	12	123470586	T	C	0.2239	0.026	0.004	2.519e-10
rs4863700	4	140808139	A	C	0.681	-0.023	0.004	2.52e-10
rs3018099	12	123697007	T	C	0.7313	-0.024	0.004	2.532e-10
rs7137286	12	123729268	T	C	0.7313	-0.024	0.004	2.535e-10
rs11057202	12	123720775	T	G	0.7295	-0.024	0.004	2.582e-10
rs12821431	12	123783994	T	C	0.2276	0.026	0.004	2.584e-10
rs10772997	12	123719880	A	C	0.7276	-0.024	0.004	2.597e-10
rs71444571	12	123771015	A	G	0.2201	0.026	0.004	2.616e-10
rs655293	12	123528405	A	G	0.7705	-0.025	0.004	2.672e-10
rs11057270	12	123808073	T	C	0.7724	-0.026	0.004	2.692e-10
rs641760	12	123518866	T	C	0.2295	0.025	0.004	2.71e-10
rs72712511	4	140804901	A	C	0.6828	-0.023	0.004	2.802e-10
rs9537923	13	58606355	T	C	0.7351	0.023	0.004	2.873e-10
rs11787216	8	142615222	T	C	0.3396	-0.022	0.003	2.946e-10
rs1790105	12	123667950	T	C	0.278	0.025	0.004	2.975e-10
rs12304248	12	123810425	T	C	0.2276	0.026	0.004	3.064e-10
rs1716174	12	123660717	T	C	0.2407	0.026	0.004	3.093e-10
rs12987662	2	100821548	A	C	0.3787	0.021	0.003	3.096e-10
rs1727332	12	123718301	T	C	0.7351	-0.024	0.004	3.148e-10
rs13026283	2	100842638	T	C	0.3806	0.022	0.003	3.214e-10
rs1716180	12	123682081	A	G	0.6996	-0.023	0.004	3.249e-10
rs7304782	12	123719444	A	G	0.7257	-0.024	0.004	3.295e-10
rs1060105	12	123806219	T	C	0.2257	0.026	0.004	3.323e-10
rs1727311	12	123660716	T	G	0.2407	0.026	0.004	3.328e-10
rs10772999	12	123728230	A	G	0.7295	-0.024	0.004	3.487e-10
rs13018640	2	100821545	T	C	0.6213	-0.021	0.003	3.488e-10
rs2950537	12	123654778	T	C	0.75	-0.025	0.004	3.49e-10
rs2309757	2	100807725	T	C	0.625	-0.021	0.003	3.506e-10
rs903959	8	142630782	A	T	0.3787	-0.021	0.003	3.571e-10
rs10846491	12	123753492	C	G	0.2351	0.025	0.004	3.583e-10
rs2518796	3	50207075	T	C	0.5989	0.021	0.003	3.655e-10
rs12824685	12	123817569	T	G	0.2257	0.026	0.004	3.763e-10
rs520088	12	123522150	C	G	0.2295	0.025	0.004	3.778e-10
rs9739070	12	123771032	A	G	0.2295	0.025	0.004	3.867e-10
rs9527727	13	58472642	A	C	0.2668	-0.023	0.004	3.876e-10
rs7426497	3	49789814	A	G	0.4757	0.021	0.003	3.893e-10
rs1727317	12	123618942	T	C	0.2295	0.025	0.004	3.998e-10
rs2695478	12	123689521	T	C	0.7687	-0.026	0.004	4.013e-10
rs1790120	12	123613565	A	C	0.2407	0.025	0.004	4.014e-10
rs795974	4	140798497	A	G	0.6698	-0.022	0.004	4.154e-10
rs4759417	12	123746510	T	C	0.7649	-0.025	0.004	4.221e-10
rs34341465	12	123729621	A	G	0.2239	0.026	0.004	4.248e-10
rs1402275	12	123750895	A	G	0.2351	0.025	0.004	4.325e-10
rs58809476	12	123724880	T	C	0.2239	0.025	0.004	4.338e-10
rs2695476	12	123694206	T	C	0.2313	0.026	0.004	4.342e-10
rs6709656	2	100806719	A	G	0.6231	-0.021	0.003	4.359e-10
rs1619561	12	123620268	C	G	0.7519	-0.025	0.004	4.375e-10
rs1616131	12	123619838	A	G	0.7631	-0.025	0.004	4.421e-10
rs1627724	12	123638580	A	T	0.7631	-0.025	0.004	4.421e-10
rs2682433	12	123697041	A	G	0.2313	0.026	0.004	4.44e-10
rs1616181	12	123619856	A	T	0.7631	-0.025	0.004	4.443e-10
rs12818067	12	123728739	A	G	0.2239	0.026	0.004	4.462e-10
rs12829456	12	123725395	T	C	0.2239	0.025	0.004	4.482e-10
rs2337934	12	123745359	A	G	0.2332	0.025	0.004	4.521e-10
rs2188151	3	50201924	T	G	0.3993	-0.021	0.003	4.545e-10
rs1727331	12	123718879	C	G	0.2724	0.024	0.004	4.572e-10
rs7645466	3	50049958	T	G	0.4869	0.021	0.003	4.598e-10
rs4759415	12	123743674	T	C	0.2332	0.025	0.004	4.604e-10
rs11686372	2	100827907	A	C	0.3825	0.021	0.003	4.629e-10
rs1727324	12	123698603	A	T	0.2313	0.026	0.004	4.65e-10
rs6882046	5	87968864	A	G	0.6866	-0.024	0.004	4.67e-10
rs795973	4	140798487	A	G	0.6698	-0.022	0.004	4.701e-10
rs10744149	12	123708490	A	T	0.7369	-0.025	0.004	4.779e-10
rs13034176	2	100833913	A	G	0.3825	0.021	0.003	4.785e-10
rs10772993	12	123644714	A	G	0.2351	0.025	0.004	4.839e-10
rs73077107	3	49671037	A	G	0.1157	0.036	0.006	4.885e-10
rs1160545	2	100832269	T	C	0.3825	0.021	0.003	4.898e-10
rs67624109	12	123824635	T	C	0.2276	0.025	0.004	4.929e-10
rs13010010	2	100852734	T	C	0.375	0.021	0.003	4.958e-10
rs2510885	12	123614813	C	G	0.7631	-0.025	0.004	5.016e-10
rs1980252	12	123745178	C	G	0.2332	0.025	0.004	5.024e-10
rs12053126	2	100864646	A	T	0.375	0.021	0.003	5.037e-10
rs1716158	12	123669508	A	G	0.2388	0.025	0.004	5.037e-10
rs4851264	2	100810188	T	C	0.6231	-0.021	0.003	5.048e-10
rs1106240	12	123626982	T	C	0.7668	-0.025	0.004	5.103e-10
rs4759416	12	123746357	C	G	0.2332	0.025	0.004	5.12e-10
rs12817892	12	123728702	A	G	0.2239	0.025	0.004	5.154e-10
rs2871344	2	100839430	A	G	0.6175	-0.021	0.003	5.156e-10
rs4851271	2	100833058	T	C	0.6175	-0.021	0.003	5.159e-10
rs11684761	2	100826871	A	C	0.3825	0.021	0.003	5.164e-10
rs12990462	2	100827216	A	G	0.3825	0.021	0.003	5.266e-10
rs7998050	13	58473866	A	G	0.2705	-0.022	0.004	5.334e-10
rs4851270	2	100832656	T	C	0.6175	-0.021	0.003	5.35e-10
rs11716948	3	49431903	T	C	0.2929	-0.024	0.004	5.375e-10
rs11691409	2	100826165	A	T	0.3825	0.021	0.003	5.406e-10
rs2681775	3	50022094	A	G	0.4347	-0.021	0.003	5.435e-10
rs4759371	12	123742563	T	C	0.2313	0.025	0.004	5.449e-10
rs1463877	12	123473254	T	C	0.2295	0.025	0.004	5.457e-10
rs73077157	3	49749705	A	C	0.8787	-0.034	0.005	5.465e-10
rs2379268	8	142640905	A	G	0.3657	-0.021	0.003	5.523e-10
rs4303732	2	100830040	T	C	0.6175	-0.021	0.003	5.566e-10
rs11695996	2	100854336	T	C	0.375	0.021	0.003	5.622e-10
rs10496346	2	100853267	A	G	0.375	0.021	0.003	5.815e-10
rs1790100	12	123656725	T	G	0.7631	-0.025	0.004	5.816e-10
rs12615145	2	100853116	T	C	0.375	0.021	0.003	5.854e-10
rs11693324	2	100827753	T	C	0.6175	-0.021	0.003	5.922e-10
rs999052	2	100836106	T	C	0.3825	0.021	0.003	5.952e-10
rs10773001	12	123741200	A	G	0.2332	0.025	0.004	5.988e-10
rs1465800	2	100834777	T	C	0.6175	-0.021	0.003	6.005e-10
rs1533703	12	123742093	T	G	0.2313	0.025	0.004	6.058e-10
rs10496345	2	100817619	T	G	0.6213	-0.021	0.003	6.081e-10
rs12991254	2	100817933	T	C	0.6213	-0.021	0.003	6.083e-10
rs1617434	12	123649486	A	G	0.2313	0.025	0.004	6.205e-10
rs1122231	2	100834546	T	C	0.3825	0.021	0.003	6.206e-10
rs884548	12	123634122	A	G	0.2369	0.025	0.004	6.229e-10
rs7566527	2	100811970	T	C	0.3769	0.021	0.003	6.264e-10
rs4851268	2	100825864	T	C	0.3825	0.021	0.003	6.266e-10
rs11695383	2	100826098	T	G	0.3825	0.021	0.003	6.289e-10
rs80033912	3	49468689	A	C	0.722	0.024	0.004	6.305e-10
rs2695482	12	123623174	T	C	0.7612	-0.025	0.004	6.339e-10
rs1969354	12	123741776	T	C	0.2313	0.025	0.004	6.371e-10
rs1790090	12	123633424	A	G	0.7631	-0.025	0.004	6.406e-10
rs7846428	8	142639657	A	G	0.3657	-0.021	0.003	6.424e-10
rs11687241	2	100824595	A	G	0.6175	-0.021	0.003	6.461e-10
rs6750097	2	100836885	T	C	0.6175	-0.021	0.003	6.479e-10
rs12994592	2	100857984	T	C	0.625	-0.021	0.003	6.588e-10
rs4851267	2	100824104	A	G	0.3825	0.021	0.003	6.606e-10
rs7357604	8	142629949	A	G	0.6194	0.021	0.003	6.621e-10
rs11690335	2	100826429	A	G	0.6175	-0.021	0.003	6.633e-10
rs12316131	12	123817796	T	C	0.7743	-0.025	0.004	6.64e-10
rs12992090	2	100827340	T	C	0.3843	0.021	0.003	6.729e-10
rs2695479	12	123689386	T	C	0.2332	0.025	0.004	6.796e-10
rs2309812	2	100869702	T	C	0.375	0.021	0.003	6.798e-10
rs1716177	12	123655457	T	C	0.7612	-0.025	0.004	6.888e-10
rs13026143	2	100865406	T	C	0.375	0.021	0.003	6.903e-10
rs11685491	2	100858122	A	G	0.625	-0.021	0.003	6.926e-10
rs1716176	12	123655467	T	G	0.2388	0.025	0.004	6.95e-10
rs1790116	12	123618544	T	G	0.7631	-0.025	0.004	6.981e-10
rs1727313	12	123640853	C	G	0.2351	0.025	0.004	7.025e-10
rs937564	12	123477311	T	C	0.2295	0.025	0.004	7.113e-10
rs893246	2	100814917	T	C	0.6213	-0.021	0.003	7.142e-10
rs4851266	2	100818479	T	C	0.3787	0.021	0.003	7.144e-10
rs11830103	12	123823546	A	G	0.7724	-0.025	0.004	7.166e-10
rs1790098	12	123655481	A	C	0.2388	0.025	0.004	7.181e-10
rs9537867	13	58500449	T	G	0.7313	0.022	0.004	7.249e-10
rs1727316	12	123618603	T	C	0.7631	-0.025	0.004	7.316e-10
rs2682434	12	123694724	T	C	0.7631	-0.025	0.004	7.328e-10
rs11123818	2	100867308	A	G	0.375	0.021	0.003	7.361e-10
rs1727323	12	123698790	T	C	0.2369	0.025	0.004	7.378e-10
rs13013169	2	100814087	A	C	0.6231	-0.021	0.003	7.381e-10
rs2526389	3	50192826	T	C	0.403	-0.022	0.004	7.415e-10
rs2309838	2	100838455	T	C	0.6175	-0.021	0.003	7.453e-10
rs7629936	3	49836707	A	G	0.2556	-0.024	0.004	7.502e-10
rs7638643	3	49565842	T	C	0.1343	0.031	0.005	7.507e-10
rs11686280	2	100827718	A	C	0.3825	0.021	0.003	7.546e-10
rs111271782	3	49440568	A	G	0.1399	0.032	0.005	7.558e-10
rs2518795	3	50208819	T	C	0.3974	-0.021	0.003	7.658e-10
rs12549680	8	142633630	T	C	0.375	-0.021	0.003	7.67e-10
rs1402274	12	123686224	T	C	0.2369	0.025	0.004	7.683e-10
rs12614880	2	100849341	A	G	0.6269	-0.021	0.003	7.864e-10
rs34305371	1	72733610	A	G	0.08769	0.036	0.006	7.889e-10
rs11057192	12	123693420	T	C	0.2369	0.025	0.004	7.934e-10
rs12619178	2	100838157	T	C	0.3825	0.021	0.003	7.998e-10
rs11123817	2	100835032	T	C	0.3806	0.021	0.003	8.127e-10
rs949142	12	123634043	T	C	0.2369	0.025	0.004	8.143e-10
rs2695481	12	123643420	T	C	0.2369	0.025	0.004	8.147e-10
rs1106241	12	123627016	T	C	0.2388	0.025	0.004	8.185e-10
rs1047158	12	123644056	A	C	0.7631	-0.025	0.004	8.186e-10
rs56048629	3	50255666	T	C	0.3489	-0.021	0.003	8.212e-10
rs4372492	12	123697357	T	C	0.2369	0.025	0.004	8.22e-10
rs7980687	12	123822711	A	G	0.2276	0.025	0.004	8.248e-10
rs2851438	12	123643689	T	C	0.2369	0.025	0.004	8.285e-10
rs1790109	12	123637752	C	G	0.2369	0.025	0.004	8.341e-10
rs2682429	12	123642955	C	G	0.2369	0.025	0.004	8.375e-10
rs35926495	3	50255663	T	C	0.3489	-0.021	0.003	8.429e-10
rs9316954	13	58486228	C	G	0.2687	-0.022	0.004	8.596e-10
rs1465801	2	100836060	T	C	0.3825	0.021	0.003	8.629e-10
rs73088161	3	49465162	T	C	0.1362	0.032	0.005	8.68e-10
rs3018098	12	123654812	T	C	0.2388	0.025	0.004	8.707e-10
rs1716160	12	123700225	T	C	0.7631	-0.025	0.004	8.72e-10
rs1716182	12	123686127	A	C	0.2463	0.025	0.004	8.728e-10
rs1727294	12	123616514	A	G	0.2369	0.025	0.004	8.783e-10
rs77083006	12	123704569	T	C	0.7668	-0.025	0.004	8.886e-10
rs1727325	12	123698332	C	G	0.7631	-0.025	0.004	8.898e-10
rs1716167	12	123651162	A	G	0.2369	0.025	0.004	8.902e-10
rs1790095	12	123681222	A	G	0.7631	-0.025	0.004	8.907e-10
rs1727322	12	123699520	A	G	0.2388	0.025	0.004	8.961e-10
rs111533129	3	49437600	C	G	0.1418	0.031	0.005	9.068e-10
rs2851435	12	123712416	A	G	0.7705	-0.025	0.004	9.16e-10
rs1727320	12	123700476	A	T	0.7631	-0.025	0.004	9.203e-10
rs1727290	12	123692305	T	C	0.2388	0.025	0.004	9.387e-10
rs1051431	12	123645803	A	G	0.7631	-0.024	0.004	9.427e-10
rs1727296	12	123647725	C	G	0.7631	-0.024	0.004	9.473e-10
rs1727315	12	123638930	A	G	0.7631	-0.024	0.004	9.626e-10
rs61957865	13	58601303	C	G	0.2668	-0.022	0.004	9.681e-10
rs1621194	12	123651018	T	C	0.2369	0.024	0.004	9.69e-10
rs1865868	13	58581560	T	C	0.2631	-0.022	0.004	9.701e-10
rs4142428	13	58264679	T	C	0.181	-0.024	0.004	9.758e-10
rs941305	12	123715266	T	C	0.2332	0.024	0.004	9.827e-10
rs1716165	12	123648881	T	C	0.7631	-0.024	0.004	9.833e-10
rs1727334	12	123714236	A	G	0.2332	0.024	0.004	9.865e-10
rs2321149	13	58517668	T	C	0.2668	-0.022	0.004	9.87e-10
rs883263	12	123485188	A	G	0.2295	0.025	0.004	9.939e-10
rs633158	13	58620938	T	C	0.7369	0.022	0.004	9.948e-10
rs941306	12	123715113	T	C	0.7668	-0.024	0.004	9.983e-10
rs1716168	12	123651966	C	G	0.7612	-0.024	0.004	1.005e-09
rs73074830	3	49577017	A	C	0.8675	-0.032	0.005	1.01e-09
rs143311886	3	49621367	T	C	0.1306	0.032	0.005	1.014e-09
rs1790119	12	123615098	A	C	0.7313	-0.024	0.004	1.014e-09
rs11782665	8	142626471	A	C	0.6194	0.021	0.003	1.015e-09
rs1727300	12	123664205	T	C	0.7631	-0.025	0.004	1.021e-09
rs1716171	12	123716376	T	C	0.7668	-0.024	0.004	1.025e-09
rs12322888	12	123825559	T	C	0.2276	0.025	0.004	1.029e-09
rs4275659	12	123447928	T	C	0.2966	0.022	0.004	1.033e-09
rs1716170	12	123716513	T	C	0.7668	-0.024	0.004	1.034e-09
rs4583487	2	100837126	T	G	0.3787	0.021	0.003	1.037e-09
rs1727318	12	123621210	T	C	0.2463	0.024	0.004	1.042e-09
rs9537888	13	58551353	T	G	0.7332	0.022	0.004	1.043e-09
rs585522	12	123550813	A	G	0.2388	0.024	0.004	1.048e-09
rs2851450	12	123703501	T	C	0.7631	-0.024	0.004	1.054e-09
rs2682431	12	123703226	A	T	0.7631	-0.024	0.004	1.07e-09
rs1716164	12	123663660	A	G	0.7631	-0.025	0.004	1.092e-09
rs6750505	2	100813327	A	G	0.3769	0.021	0.003	1.094e-09
rs1716172	12	123712712	T	G	0.7668	-0.024	0.004	1.096e-09
rs7991326	13	58494258	T	C	0.7313	0.022	0.004	1.097e-09
rs1630905	12	123705330	A	C	0.2369	0.024	0.004	1.099e-09
rs12643771	4	140753103	T	C	0.3153	0.022	0.004	1.122e-09
rs11057210	12	123733799	A	G	0.2332	0.024	0.004	1.123e-09
rs4863692	4	140764124	T	G	0.334	0.022	0.004	1.124e-09
rs6774721	3	49381898	A	G	0.1418	0.03	0.005	1.128e-09
rs1790124	12	123663351	A	G	0.7612	-0.025	0.004	1.133e-09
rs11782215	8	142647688	A	G	0.3619	-0.021	0.003	1.136e-09
rs1790108	12	123636841	A	G	0.2369	0.024	0.004	1.147e-09
rs28744600	8	142632258	T	C	0.3657	-0.021	0.003	1.165e-09
rs1790102	12	123704890	A	G	0.7631	-0.024	0.004	1.178e-09
rs10744147	12	123643729	A	G	0.2407	0.025	0.004	1.185e-09
rs4759409	12	123719585	C	G	0.7631	-0.024	0.004	1.188e-09
rs1865870	13	58526768	A	C	0.7332	0.022	0.004	1.197e-09
rs2851451	12	123703103	T	C	0.2369	0.024	0.004	1.217e-09
rs111327216	3	49525218	T	C	0.1082	0.034	0.006	1.23e-09
rs9537780	13	58271352	A	T	0.1828	-0.024	0.004	1.234e-09
rs492760	13	58635259	T	C	0.2612	-0.022	0.004	1.235e-09
rs1790126	12	123683563	T	C	0.7612	-0.024	0.004	1.238e-09
rs4886050	13	58556668	A	C	0.7388	0.022	0.004	1.241e-09
rs1790101	12	123704844	T	C	0.2369	0.024	0.004	1.249e-09
rs11057206	12	123730830	T	C	0.2332	0.024	0.004	1.274e-09
rs1716185	12	123638070	A	T	0.2407	0.024	0.004	1.28e-09
rs2947099	12	123674251	A	G	0.7575	-0.024	0.004	1.283e-09
rs7132277	12	123593382	T	C	0.2127	0.026	0.004	1.289e-09
rs10772998	12	123721177	T	G	0.2332	0.024	0.004	1.294e-09
rs13017207	2	100841235	A	G	0.3806	0.021	0.003	1.298e-09
rs1790131	12	123701010	T	G	0.7612	-0.024	0.004	1.3e-09
rs6800021	3	50190346	A	G	0.3974	-0.021	0.003	1.3e-09
rs3843954	13	58548511	C	G	0.2575	-0.022	0.004	1.308e-09
rs9597588	13	58265596	A	G	0.8172	0.024	0.004	1.31e-09
rs1160543	2	100832182	T	C	0.3825	0.021	0.003	1.312e-09
rs9527740	13	58541676	C	G	0.7351	0.022	0.004	1.323e-09
rs2682430	12	123703581	A	C	0.2407	0.024	0.004	1.325e-09
rs520924	13	58635985	T	G	0.2631	-0.022	0.004	1.348e-09
rs1569068	12	123632276	A	G	0.7631	-0.024	0.004	1.361e-09
rs1630693	12	123705242	A	G	0.2369	0.024	0.004	1.361e-09
rs7319102	13	58252801	A	G	0.819	0.024	0.004	1.362e-09
rs73079003	3	49832788	A	G	0.1101	0.033	0.005	1.364e-09
rs9527754	13	58593657	A	G	0.7239	0.022	0.004	1.364e-09
rs1727314	12	123640664	A	C	0.7631	-0.024	0.004	1.392e-09
rs1626899	12	123708063	A	G	0.2369	0.024	0.004	1.4e-09
rs11057204	12	123725827	T	C	0.2313	0.024	0.004	1.436e-09
rs11689201	2	100820431	A	G	0.6175	-0.021	0.003	1.467e-09
rs1790106	12	123591596	T	G	0.7052	-0.022	0.004	1.514e-09
rs883563	12	123460823	A	G	0.2388	0.024	0.004	1.515e-09
rs3172494	3	48731487	T	G	0.1157	0.033	0.005	1.516e-09
rs11100308	4	140769923	T	G	0.666	-0.022	0.004	1.544e-09
rs1790130	12	123701270	A	C	0.2407	0.024	0.004	1.544e-09
rs4148863	12	123569375	A	G	0.2948	0.022	0.004	1.583e-09
rs1566085	8	142624527	T	G	0.5821	0.02	0.003	1.585e-09
rs61817482	1	204570347	A	G	0.2071	0.025	0.004	1.6e-09
rs9537938	13	58653695	A	G	0.7425	0.021	0.004	1.604e-09
rs1790125	12	123665256	T	C	0.7556	-0.024	0.004	1.614e-09
rs73231956	12	123791649	T	C	0.8545	-0.03	0.005	1.621e-09
rs7332943	13	58535339	T	C	0.7332	0.022	0.004	1.626e-09
rs1618679	12	123650714	A	G	0.2463	0.024	0.004	1.65e-09
rs9537919	13	58596295	A	T	0.2761	-0.022	0.004	1.658e-09
rs4099097	13	58543902	A	T	0.7351	0.022	0.004	1.674e-09
rs9537777	13	58261917	A	G	0.181	-0.024	0.004	1.77e-09
rs61955196	12	123451018	C	G	0.7034	-0.022	0.004	1.854e-09
rs11100307	4	140767703	T	C	0.666	-0.021	0.004	1.877e-09
rs2851441	12	123622209	A	G	0.2444	0.024	0.004	1.883e-09
rs17023468	2	100694091	T	C	0.7836	-0.026	0.004	1.888e-09
rs11608811	12	123529056	A	G	0.2948	0.022	0.004	1.929e-09
rs73079014	3	49863483	T	C	0.1138	0.033	0.005	1.945e-09
rs11191270	10	104124605	T	C	0.2015	-0.025	0.004	1.962e-09
rs61955214	12	123482424	T	C	0.3284	0.021	0.004	1.977e-09
rs10846486	12	123709927	A	G	0.7612	-0.024	0.004	1.984e-09
rs10773921	12	123541606	T	C	0.7052	-0.022	0.004	2.022e-09
rs28683528	12	123845351	T	C	0.2257	0.025	0.004	2.035e-09
rs949143	12	123595163	A	G	0.7052	-0.022	0.004	2.066e-09
rs2590996	13	58653021	A	T	0.7463	0.021	0.004	2.086e-09
rs7623687	3	49448566	A	C	0.8582	-0.03	0.005	2.097e-09
rs11191250	10	104034780	T	C	0.7985	0.025	0.004	2.11e-09
rs10848428	12	123572495	T	C	0.7071	-0.022	0.004	2.125e-09
rs11191264	10	104096732	A	T	0.7948	0.025	0.004	2.171e-09
rs1005678	3	50210289	C	G	0.5951	0.021	0.004	2.179e-09
rs7299943	12	123593485	A	T	0.2183	0.025	0.004	2.196e-09
rs7313483	12	123726834	T	C	0.7649	-0.024	0.004	2.248e-09
rs74340261	2	100696827	T	C	0.2164	0.026	0.004	2.284e-09
rs13001783	2	100689652	A	T	0.7836	-0.026	0.004	2.295e-09
rs4148862	12	123568619	A	C	0.2948	0.022	0.004	2.299e-09
rs4863516	4	140773770	T	C	0.666	-0.021	0.004	2.303e-09
rs73088122	3	49432404	T	C	0.1418	0.03	0.005	2.353e-09
rs1727326	12	123600086	C	G	0.1437	0.029	0.005	2.426e-09
rs7305511	12	123498253	T	G	0.7052	-0.022	0.004	2.455e-09
rs4863517	4	140773858	T	C	0.334	0.021	0.004	2.495e-09
rs34484573	3	49880399	A	G	0.1157	0.033	0.005	2.532e-09
rs2309837	2	100837567	T	C	0.3806	-0.02	0.003	2.554e-09
rs114552491	2	100709533	T	C	0.2146	0.026	0.004	2.601e-09
rs9490266	6	98418637	T	C	0.459	0.02	0.003	2.605e-09
rs1270594	12	123692965	A	T	0.2575	0.024	0.004	2.664e-09
rs1790122	12	123606739	A	G	0.7052	-0.022	0.004	2.696e-09
rs1790094	12	123586688	T	C	0.2948	0.022	0.004	2.713e-09
rs4268544	12	123734774	T	G	0.2425	0.024	0.004	2.754e-09
rs1790121	12	123604492	A	G	0.7052	-0.022	0.004	2.763e-09
rs10194635	2	100834217	A	T	0.6213	0.02	0.003	2.767e-09
rs60697219	2	100699507	A	G	0.2164	0.026	0.004	2.8e-09
rs884956	12	123460962	T	C	0.2948	0.022	0.004	2.8e-09
rs10846487	12	123726134	A	G	0.2332	0.024	0.004	2.81e-09
rs60311127	2	100699882	T	C	0.2164	0.026	0.004	2.811e-09
rs112634398	3	50075494	A	G	0.95896	0.049	0.008	2.818e-09
rs34714421	2	100692175	T	C	0.7836	-0.026	0.004	2.829e-09
rs35981568	8	142642480	A	G	0.3731	-0.02	0.003	2.829e-09
rs77023845	2	100712346	A	G	0.2164	0.026	0.004	2.869e-09
rs7957096	12	123544878	A	G	0.2948	0.022	0.004	2.878e-09
rs11532322	12	123731423	A	G	0.3619	0.023	0.004	2.901e-09
rs1727307	12	123575742	A	G	0.2966	0.022	0.004	2.923e-09
rs1821830	2	100680279	T	C	0.2164	0.026	0.004	2.924e-09
rs7296418	12	123457619	T	C	0.7071	-0.022	0.004	2.929e-09
rs9375031	6	98415905	T	C	0.5373	-0.02	0.003	2.938e-09
rs34997336	12	123829116	A	G	0.2276	0.025	0.004	2.949e-09
rs16854023	1	204551830	T	C	0.8004	-0.025	0.004	2.955e-09
rs58683655	2	100686519	C	G	0.2164	0.026	0.004	2.956e-09
rs10772996	12	123697531	T	C	0.2556	0.023	0.004	2.96e-09
rs34136796	3	50337032	A	C	0.3507	-0.021	0.004	3.019e-09
rs4919626	10	104079818	T	C	0.7985	0.025	0.004	3.021e-09
rs71413861	2	100673501	A	G	0.7836	-0.026	0.004	3.021e-09
rs1836927	13	58525494	A	G	0.7332	0.021	0.004	3.026e-09
rs1933721	6	98313223	C	G	0.4981	-0.02	0.003	3.026e-09
rs56037757	2	100690130	A	G	0.7836	-0.026	0.004	3.046e-09
rs4363043	6	98403022	T	C	0.5317	-0.02	0.003	3.058e-09
rs12298826	12	123829028	A	G	0.7724	-0.025	0.004	3.064e-09
rs12512994	4	140785515	T	G	0.3321	0.021	0.004	3.091e-09
rs55742290	12	123466111	T	C	0.7071	-0.022	0.004	3.144e-09
rs71324946	3	49336971	A	G	0.2183	-0.025	0.004	3.167e-09
rs10192951	2	100715803	A	G	0.2164	0.026	0.004	3.229e-09
rs59447631	2	100691493	T	C	0.7836	-0.026	0.004	3.235e-09
rs1716162	12	123642538	A	T	0.7164	-0.023	0.004	3.259e-09
rs10744148	12	123695918	T	C	0.7425	-0.023	0.004	3.293e-09
rs883562	12	123460719	C	G	0.2948	0.022	0.004	3.3e-09
rs4851250	2	100729293	T	C	0.7892	-0.026	0.004	3.303e-09
rs143336190	3	50124950	A	T	0.2537	-0.022	0.004	3.36e-09
rs3759115	12	123464279	T	C	0.2948	0.022	0.004	3.365e-09
rs13430705	2	100690616	A	G	0.2164	0.026	0.004	3.455e-09
rs1984658	12	123483426	A	G	0.7052	-0.022	0.004	3.482e-09
rs11689199	2	100820421	A	G	0.6213	-0.02	0.003	3.535e-09
rs6935884	6	98416581	A	C	0.4627	0.02	0.003	3.537e-09
rs6569189	6	98401483	A	C	0.4534	0.02	0.003	3.598e-09
rs72712503	4	140781442	T	C	0.3377	0.021	0.004	3.605e-09
rs6569192	6	98402211	T	G	0.5466	-0.02	0.003	3.656e-09
rs12354486	10	104124055	C	G	0.7985	0.025	0.004	3.731e-09
rs1727295	12	123616861	A	G	0.709	-0.022	0.004	3.747e-09
rs35853157	4	140780768	A	T	0.666	-0.021	0.004	3.752e-09
rs4919624	10	104021085	A	G	0.7985	0.025	0.004	3.764e-09
rs7753937	6	98396351	A	G	0.4534	0.02	0.003	3.803e-09
rs28755851	12	123486282	A	T	0.2966	0.021	0.004	3.808e-09
rs9375023	6	98403903	T	C	0.4534	0.02	0.003	3.821e-09
rs3747631	1	204587569	C	G	0.209	0.024	0.004	3.823e-09
rs146126899	2	100704320	T	C	0.7836	-0.026	0.004	3.842e-09
rs11191269	10	104120522	C	G	0.7985	0.025	0.004	3.874e-09
rs6650999	6	98401847	T	C	0.4534	0.02	0.003	3.928e-09
rs9537782	13	58288880	T	C	0.2836	-0.021	0.004	3.931e-09
rs4412207	6	98410756	A	G	0.5541	-0.02	0.003	3.977e-09
rs9490147	6	98397820	T	C	0.5466	-0.02	0.003	4.015e-09
rs9387952	6	98415577	T	G	0.4496	0.02	0.003	4.055e-09
rs7765605	6	98409668	T	C	0.4515	0.02	0.003	4.059e-09
rs893245	2	100814893	T	C	0.6194	0.02	0.003	4.072e-09
rs6651004	6	98401808	T	C	0.4534	0.02	0.003	4.104e-09
rs9490143	6	98396176	A	G	0.5466	-0.02	0.003	4.157e-09
rs34236292	4	140786038	T	G	0.3321	0.021	0.004	4.2e-09
rs1338549	6	98312143	T	G	0.5019	0.02	0.003	4.335e-09
rs11123819	2	100868708	A	T	0.3433	0.021	0.004	4.441e-09
rs71324982	3	49669948	A	G	0.2519	-0.024	0.004	4.462e-09
rs17289010	4	140774684	A	G	0.6716	-0.021	0.004	4.464e-09
rs4851269	2	100830348	T	C	0.3769	-0.02	0.003	4.477e-09
rs6740838	2	100813499	T	G	0.3825	-0.02	0.003	4.483e-09
rs7135296	12	123476586	A	G	0.7052	-0.021	0.004	4.491e-09
rs55979051	1	204567041	A	G	0.791	-0.024	0.004	4.501e-09
rs9784000	2	100697201	C	G	0.2164	0.026	0.004	4.506e-09
rs12996621	2	100646137	A	G	0.7743	-0.025	0.004	4.551e-09
rs7580200	2	100811903	A	C	0.4478	-0.02	0.003	4.57e-09
rs115581542	2	100717725	A	T	0.2164	0.026	0.004	4.591e-09
rs12040459	1	204564558	A	G	0.209	0.024	0.004	4.627e-09
rs34759087	3	49162284	T	C	0.1119	0.033	0.006	4.664e-09
rs13033732	2	100644797	A	G	0.7743	-0.025	0.004	4.703e-09
rs35869550	2	100684578	A	T	0.2164	0.026	0.004	4.761e-09
rs17289059	4	140776925	A	C	0.334	0.021	0.004	4.789e-09
rs34290943	3	49161660	T	C	0.8881	-0.033	0.006	4.792e-09
rs55678522	1	204573481	A	G	0.2127	0.024	0.004	4.799e-09
rs9387963	6	98423208	A	G	0.5522	-0.02	0.003	4.848e-09
rs11710798	3	48570686	A	C	0.8694	-0.033	0.006	4.885e-09
rs11154010	6	98398945	A	G	0.4534	0.02	0.003	4.89e-09
rs57211094	4	140780573	C	G	0.666	-0.021	0.004	4.958e-09
rs11588857	1	204587047	A	G	0.209	0.024	0.004	4.965e-09
rs2039722	6	98314912	A	G	0.4963	-0.019	0.003	5.024e-09
rs3789044	1	204589101	A	G	0.2127	0.023	0.004	5.027e-09
rs9320798	6	98399407	T	C	0.5504	-0.02	0.003	5.068e-09
rs1160544	2	100832218	A	C	0.3769	-0.02	0.003	5.078e-09
rs3741530	12	123469647	T	G	0.7052	-0.021	0.004	5.127e-09
rs11584700	1	204576983	A	G	0.7873	-0.024	0.004	5.16e-09
rs9387955	6	98419195	A	G	0.4478	0.02	0.003	5.179e-09
rs10209201	2	100672808	T	C	0.2164	0.026	0.004	5.252e-09
rs6561937	13	58257667	A	T	0.7948	0.023	0.004	5.262e-09
rs7761851	6	98402438	T	C	0.4534	0.019	0.003	5.3e-09
rs56935201	2	100637788	A	G	0.2257	0.025	0.004	5.618e-09
rs2682425	12	123653046	T	G	0.7463	-0.028	0.005	5.633e-09
rs6569187	6	98400486	T	C	0.4515	0.019	0.003	5.653e-09
rs4851243	2	100639482	A	G	0.2257	0.025	0.004	5.724e-09
rs78633727	2	100669457	T	C	0.7743	-0.025	0.004	5.759e-09
rs7757790	6	98402394	A	C	0.4534	0.019	0.003	5.782e-09
rs6754937	2	100827720	T	G	0.3769	-0.02	0.003	5.788e-09
rs4460216	6	98433708	A	C	0.4478	0.019	0.003	5.793e-09
rs73073007	3	49496059	A	G	0.1287	0.031	0.005	5.899e-09
rs4464802	6	98399612	A	T	0.5485	-0.019	0.003	5.907e-09
rs13020141	2	100653842	A	G	0.2425	0.025	0.004	5.931e-09
rs9372650	6	98395421	A	C	0.5541	-0.019	0.003	6.013e-09
rs13001130	2	100668699	A	G	0.2257	0.025	0.004	6.034e-09
rs35730185	2	100648085	A	G	0.2257	0.025	0.004	6.1e-09
rs4644071	6	98399604	T	C	0.4515	0.019	0.003	6.109e-09
rs4142530	6	98322282	T	C	0.4963	-0.019	0.003	6.179e-09
rs7596359	2	100665274	T	G	0.7743	-0.025	0.004	6.25e-09
rs9490350	6	98457356	A	G	0.4403	0.019	0.003	6.492e-09
rs11711485	3	49491983	T	G	0.3004	0.025	0.004	6.522e-09
rs3789045	1	204586812	T	C	0.209	0.024	0.004	6.552e-09
rs11154009	6	98398832	T	C	0.5466	-0.019	0.003	6.571e-09
rs4240559	6	98437775	T	C	0.4478	0.019	0.003	6.583e-09
rs12046747	1	204593696	A	G	0.2127	0.023	0.004	6.609e-09
rs4580876	6	98322872	A	G	0.5168	0.019	0.003	6.627e-09
rs17367750	4	140782542	T	C	0.3302	0.021	0.004	6.702e-09
rs9831967	3	50217234	T	C	0.5373	0.02	0.003	6.737e-09
rs4851244	2	100671449	T	C	0.7799	-0.025	0.004	6.74e-09
rs35300735	2	100667829	A	G	0.2257	0.025	0.004	6.867e-09
rs61104616	5	88163771	A	G	0.5037	-0.019	0.003	6.876e-09
rs9374896	6	98310484	T	C	0.5019	0.019	0.003	6.909e-09
rs9398648	6	98438566	A	T	0.4478	0.019	0.003	6.953e-09
rs12425009	12	123502044	T	C	0.7052	-0.021	0.004	6.954e-09
rs11613937	12	123520071	T	C	0.6996	-0.021	0.004	6.962e-09
rs9320747	6	98310291	T	G	0.4981	-0.019	0.003	6.982e-09
rs7773141	6	98537134	A	G	0.5149	0.019	0.003	7.008e-09
rs12189679	6	98333409	A	G	0.5019	0.019	0.003	7.042e-09
rs12205774	6	98324132	T	C	0.5037	0.019	0.003	7.066e-09
rs7572939	2	100654914	A	G	0.7743	-0.025	0.004	7.137e-09
rs11240229	1	204576522	T	C	0.2127	0.024	0.004	7.144e-09
rs9401278	6	98324943	A	C	0.5037	0.019	0.003	7.227e-09
rs4368816	6	98439152	A	T	0.5522	-0.019	0.003	7.268e-09
rs9401250	6	98316447	T	C	0.5037	0.019	0.003	7.353e-09
rs9387823	6	98325000	A	C	0.5037	0.019	0.003	7.446e-09
rs4412208	6	98431600	T	C	0.5522	-0.019	0.003	7.473e-09
rs35840153	2	100669829	A	G	0.7743	-0.025	0.004	7.479e-09
rs11140948	9	88001092	A	C	0.5597	-0.019	0.003	7.497e-09
rs4839927	6	98325884	A	G	0.5037	0.019	0.003	7.533e-09
rs9398685	6	98536617	T	C	0.4907	-0.019	0.003	7.545e-09
rs17304079	3	50085153	A	G	0.75	0.022	0.004	7.582e-09
rs9489980	6	98325541	A	G	0.4963	-0.019	0.003	7.607e-09
rs12425850	12	123501972	T	C	0.2948	0.021	0.004	7.718e-09
rs10484867	6	98332567	A	G	0.5037	0.019	0.003	7.93e-09
rs12054920	5	88161417	T	C	0.4963	0.019	0.003	7.947e-09
rs11717349	3	50223977	T	C	0.5448	0.019	0.003	7.957e-09
rs2073726	3	50223593	A	T	0.5429	0.019	0.003	8.009e-09
rs61817460	1	204543579	A	G	0.2015	0.024	0.004	8.085e-09
rs7975763	12	123604053	T	C	0.2276	0.023	0.004	8.097e-09
rs13194250	6	98494218	T	C	0.4403	0.019	0.003	8.164e-09
rs12029692	1	204532323	A	G	0.2015	0.024	0.004	8.184e-09
rs4524616	6	98445008	A	C	0.5522	-0.019	0.003	8.239e-09
rs2624839	3	50202231	T	C	0.5951	0.019	0.003	8.276e-09
rs7756023	6	98330225	A	G	0.5037	0.019	0.003	8.302e-09
rs11801299	1	204529084	A	G	0.2015	0.024	0.004	8.386e-09
rs9388046	6	98491210	A	G	0.4403	0.019	0.003	8.475e-09
rs12663336	6	98488641	A	C	0.4403	0.019	0.003	8.478e-09
rs9490003	6	98331316	A	G	0.4963	-0.019	0.003	8.509e-09
rs6689629	1	204539291	A	G	0.8004	-0.024	0.004	8.531e-09
rs4839929	6	98326080	C	G	0.5037	0.019	0.003	8.574e-09
rs73078304	3	48579409	A	G	0.875	-0.033	0.006	8.587e-09
rs10484868	6	98332622	T	C	0.5037	0.019	0.003	8.59e-09
rs9300255	12	123833521	T	C	0.7817	-0.025	0.004	8.601e-09
rs2039719	6	98326863	A	G	0.5037	0.019	0.003	8.624e-09
rs7775492	6	98332930	A	G	0.4963	-0.019	0.003	8.649e-09
rs111439884	3	50024038	A	C	0.5802	0.02	0.003	8.66e-09
rs9401305	6	98331937	A	C	0.4963	-0.019	0.003	8.666e-09
rs2378683	9	88001449	T	C	0.4347	0.019	0.003	8.686e-09
rs9398662	6	98489561	T	C	0.5578	-0.019	0.003	8.732e-09
rs188582	5	88167740	C	G	0.4925	0.019	0.003	8.765e-09
rs9372620	6	98330025	A	G	0.5056	0.019	0.003	8.81e-09
rs2889964	9	88001472	A	G	0.4347	0.019	0.003	8.812e-09
rs9320759	6	98331357	A	G	0.4963	-0.019	0.003	8.819e-09
rs9388109	6	98539872	T	C	0.4851	-0.019	0.003	8.847e-09
rs637402	13	58668729	C	G	0.153	-0.024	0.004	8.85e-09
rs10868289	9	87998226	A	G	0.5672	-0.019	0.003	8.876e-09
rs9375104	6	98487056	C	G	0.4403	0.019	0.003	8.894e-09
rs11778265	8	142611220	A	C	0.6698	0.021	0.004	8.967e-09
rs9385253	6	98525078	T	G	0.5168	0.019	0.003	8.987e-09
rs7744474	6	98330626	T	C	0.5037	0.019	0.003	8.991e-09
rs2378685	9	88001594	A	G	0.5653	-0.019	0.003	9.033e-09
rs6740612	2	100813331	T	C	0.3787	-0.02	0.003	9.072e-09
rs12662607	6	98329264	C	G	0.5037	0.019	0.003	9.114e-09
rs56947091	5	88160354	T	C	0.4851	-0.019	0.003	9.129e-09
rs7760876	6	98481755	T	C	0.4403	0.019	0.003	9.178e-09
rs4839928	6	98326012	A	G	0.4963	-0.019	0.003	9.27e-09
rs9537850	13	58468885	A	C	0.681	0.02	0.003	9.274e-09
rs9387845	6	98328963	A	C	0.5037	0.019	0.003	9.338e-09
rs11123821	2	100871189	A	C	0.6119	-0.02	0.003	9.362e-09
rs9490000	6	98331085	C	G	0.4963	-0.019	0.003	9.386e-09
rs28675824	12	123853449	C	G	0.2276	0.025	0.004	9.625e-09
rs11140949	9	88001922	C	G	0.4347	0.019	0.003	9.663e-09
rs7995574	13	58469869	A	G	0.681	0.02	0.003	9.922e-09
rs7772104	6	98475160	A	G	0.5597	-0.019	0.003	9.926e-09
rs12040520	1	204564762	A	G	0.2127	0.023	0.004	9.958e-09
rs10865035	2	100835734	A	G	0.4534	-0.019	0.003	1.002e-08
rs304137	5	88169652	A	G	0.5037	-0.019	0.003	1.003e-08
rs11140947	9	88000958	A	C	0.4347	0.019	0.003	1.006e-08
rs2667360	4	140793531	A	T	0.6978	-0.021	0.004	1.006e-08
rs2682426	12	123653556	T	C	0.7183	-0.023	0.004	1.026e-08
rs10868290	9	88000170	T	C	0.4347	0.019	0.003	1.029e-08
rs12376504	9	88000318	A	G	0.5653	-0.019	0.003	1.03e-08
rs304136	5	88170066	T	C	0.5037	-0.019	0.003	1.033e-08
rs921107	9	87999370	A	G	0.569	-0.019	0.003	1.043e-08
rs62380364	5	88107337	A	C	0.4515	-0.019	0.003	1.058e-08
rs797419	5	88168955	A	C	0.4963	0.019	0.003	1.067e-08
rs4252697	1	204501383	T	C	0.2015	0.024	0.004	1.071e-08
rs2378684	9	88001521	T	G	0.5653	-0.019	0.003	1.085e-08
rs35849525	3	50067350	T	C	0.7481	0.022	0.004	1.085e-08
rs1436687	13	58470801	A	T	0.319	-0.02	0.003	1.096e-08
rs7648652	3	50135412	A	C	0.7481	0.022	0.004	1.109e-08
rs77358966	9	1754388	A	C	0.2239	0.022	0.004	1.118e-08
rs12044599	1	204564714	A	G	0.791	-0.023	0.004	1.123e-08
rs12662596	6	98329165	A	G	0.5037	0.019	0.003	1.131e-08
rs1671539	5	88168395	C	G	0.5037	-0.019	0.003	1.133e-08
rs9374897	6	98310571	A	G	0.4907	0.019	0.003	1.134e-08
rs7772622	6	98404346	T	C	0.4515	0.019	0.003	1.138e-08
rs11123820	2	100871186	A	G	0.6119	-0.019	0.003	1.152e-08
rs1858828	3	50242387	T	G	0.444	-0.019	0.003	1.181e-08
rs9653442	2	100825367	T	C	0.5541	0.019	0.003	1.19e-08
rs1611973	12	123622731	C	G	0.3022	0.021	0.004	1.232e-08
rs17425572	9	88006338	A	G	0.4403	0.019	0.003	1.245e-08
rs144636209	6	98533100	A	C	0.5354	-0.019	0.003	1.259e-08
rs35774174	2	100655130	A	T	0.2257	0.025	0.004	1.263e-08
rs12039365	1	204488687	A	G	0.7985	-0.024	0.004	1.27e-08
rs12376488	9	88000209	A	G	0.5653	-0.019	0.003	1.271e-08
rs7608424	2	100796543	T	G	0.5205	0.019	0.003	1.271e-08
rs11191193	10	103802408	A	G	0.6511	0.02	0.003	1.296e-08
rs1630820	12	123516917	C	G	0.2743	0.022	0.004	1.315e-08
rs1716184	12	123637509	C	G	0.6978	-0.021	0.004	1.322e-08
rs9482139	6	98406850	T	C	0.4534	0.019	0.003	1.337e-08
rs6917037	6	98405214	C	G	0.4534	0.019	0.003	1.338e-08
rs6900820	6	98405151	A	T	0.5466	-0.019	0.003	1.34e-08
rs921104	9	88002516	T	C	0.5653	-0.019	0.003	1.349e-08
rs6917247	6	98405337	C	G	0.4534	0.019	0.003	1.37e-08
rs6722661	2	100806588	A	G	0.3489	0.02	0.003	1.417e-08
rs2526387	3	50175348	C	G	0.25	-0.022	0.004	1.426e-08
rs6839705	4	106144735	A	C	0.3601	0.02	0.003	1.438e-08
rs55924524	3	50120257	A	G	0.7519	0.022	0.004	1.439e-08
rs12039968	1	204490674	T	C	0.2015	0.024	0.004	1.441e-08
rs1727305	12	123633382	T	C	0.3022	0.021	0.004	1.442e-08
rs11140945	9	87998410	A	G	0.5672	-0.019	0.003	1.443e-08
rs1727312	12	123642220	T	G	0.6959	-0.021	0.004	1.458e-08
rs12041243	1	204490470	A	G	0.7985	-0.024	0.004	1.465e-08
rs11691869	2	100805996	A	C	0.3489	0.02	0.004	1.466e-08
rs10462335	5	88088204	A	G	0.4552	-0.019	0.003	1.469e-08
rs1051434	12	123641200	T	C	0.6978	-0.021	0.004	1.494e-08
rs73082331	3	48994943	A	G	0.1157	0.032	0.006	1.498e-08
rs7674220	4	106148758	C	G	0.6399	-0.02	0.003	1.5e-08
rs7983900	13	58476852	T	C	0.6791	0.019	0.003	1.507e-08
rs9375068	6	98456948	T	C	0.5634	-0.019	0.003	1.509e-08
rs4313006	6	98406939	A	G	0.5466	-0.019	0.003	1.523e-08
rs9537860	13	58489497	T	C	0.6791	0.019	0.003	1.531e-08
rs12229700	12	123666649	A	G	0.6922	-0.02	0.004	1.532e-08
rs995698	9	87997869	A	G	0.5653	-0.019	0.003	1.534e-08
rs216057	5	88170331	T	C	0.5037	-0.019	0.003	1.547e-08
rs895607	9	88003471	T	C	0.5653	-0.019	0.003	1.549e-08
rs4518438	5	88157552	T	C	0.5056	0.019	0.003	1.564e-08
rs7772327	6	98404174	T	C	0.4534	0.019	0.003	1.565e-08
rs1727293	12	123648032	T	C	0.6978	-0.021	0.004	1.587e-08
rs11191194	10	103803841	A	T	0.3545	-0.02	0.003	1.595e-08
rs73082337	3	49009570	C	G	0.8862	-0.031	0.005	1.608e-08
rs2378686	9	88004461	C	G	0.4328	0.019	0.003	1.614e-08
rs10865037	2	100871361	T	C	0.6101	-0.019	0.003	1.624e-08
rs73082363	3	49130378	T	C	0.8881	-0.032	0.006	1.636e-08
rs6840907	4	140762420	T	C	0.3563	0.02	0.004	1.665e-08
rs13085567	3	50217654	T	C	0.5336	0.019	0.003	1.671e-08
rs11714799	3	50217899	T	G	0.4683	-0.019	0.003	1.676e-08
rs2526388	3	50174886	T	C	0.2854	-0.022	0.004	1.682e-08
rs2236942	3	50248807	C	G	0.4422	-0.019	0.003	1.685e-08
rs12631337	3	50198537	A	G	0.4571	-0.019	0.003	1.702e-08
rs73074855	3	49606385	A	G	0.1213	0.031	0.005	1.759e-08
rs12379660	9	96182487	A	G	0.3265	0.02	0.004	1.767e-08
rs17425503	9	88006154	A	G	0.5672	-0.019	0.003	1.778e-08
rs3796629	4	140762853	T	C	0.6437	-0.02	0.004	1.784e-08
rs112313157	3	50069032	A	G	0.7668	0.022	0.004	1.79e-08
rs895606	9	88003668	A	G	0.4328	0.019	0.003	1.791e-08
rs34257120	4	140764780	A	G	0.3563	0.02	0.004	1.797e-08
rs1620977	1	72729142	A	G	0.2836	0.022	0.004	1.8e-08
rs10020932	4	140763270	C	G	0.6437	-0.02	0.004	1.803e-08
rs4445276	9	1755535	A	G	0.2575	0.021	0.004	1.831e-08
rs73082357	3	49083566	A	G	0.1082	0.032	0.006	1.837e-08
rs3796630	4	140763005	A	G	0.6437	-0.02	0.004	1.838e-08
rs17425545	9	88006186	C	G	0.5672	-0.019	0.003	1.884e-08
rs4744251	9	96272624	T	C	0.3302	0.02	0.004	1.901e-08
rs4744252	9	96272625	T	C	0.3302	0.02	0.004	1.907e-08
rs11789279	9	88005722	T	C	0.5672	-0.019	0.003	1.915e-08
rs1979060	9	88007004	A	G	0.5672	-0.019	0.003	1.919e-08
rs10821136	9	96238731	T	C	0.3246	0.02	0.004	1.928e-08
rs34040706	2	100655392	A	G	0.2295	0.024	0.004	1.928e-08
rs694554	13	58654422	T	C	0.2034	-0.026	0.005	1.957e-08
rs73078367	3	48708347	T	C	0.1231	0.031	0.006	1.972e-08
rs17558396	5	88102281	T	G	0.5448	0.019	0.003	1.995e-08
rs11787752	9	88004916	A	G	0.4328	0.019	0.003	2.003e-08
rs10821128	9	96209943	T	C	0.6754	-0.02	0.003	2.022e-08
rs10027514	4	140765578	C	G	0.6418	-0.02	0.004	2.025e-08
rs10992749	9	96232874	T	G	0.3265	0.02	0.003	2.043e-08
rs3796628	4	140761997	A	C	0.3563	0.02	0.004	2.054e-08
rs61817959	1	204492522	A	G	0.1978	0.024	0.004	2.055e-08
rs12036042	1	204469314	T	C	0.7985	-0.024	0.004	2.091e-08
rs1055710	9	96214928	A	G	0.3265	0.02	0.003	2.095e-08
rs10992751	9	96239090	T	C	0.3246	0.02	0.003	2.105e-08
rs67627084	3	50216114	T	C	0.5299	0.019	0.003	2.141e-08
rs10821140	9	96253169	A	C	0.334	0.019	0.003	2.143e-08
rs27732	5	87992576	A	G	0.4664	0.019	0.003	2.152e-08
rs1790086	12	123672518	A	G	0.2332	0.027	0.005	2.175e-08
rs921106	9	87999452	A	G	0.4328	0.019	0.003	2.184e-08
rs10761228	9	96235585	A	G	0.3284	0.02	0.003	2.185e-08
rs7863047	9	88007103	T	C	0.5672	-0.019	0.003	2.192e-08
rs6712515	2	100806514	T	C	0.4496	-0.019	0.003	2.261e-08
rs1616484	12	123667952	A	G	0.3526	0.02	0.004	2.264e-08
rs10992746	9	96231171	T	C	0.6754	-0.02	0.003	2.277e-08
rs7863058	9	88007124	T	C	0.5672	-0.019	0.003	2.294e-08
rs11100306	4	140767698	T	C	0.6437	-0.02	0.004	2.302e-08
rs34866682	9	96234505	C	G	0.3246	0.02	0.003	2.308e-08
rs4688745	3	50240338	T	C	0.556	0.019	0.003	2.317e-08
rs9527756	13	58639657	T	G	0.3172	-0.019	0.003	2.335e-08
rs9537935	13	58647571	T	C	0.3172	-0.019	0.003	2.339e-08
rs12865866	13	58644689	C	G	0.6828	0.019	0.003	2.341e-08
rs10992748	9	96232742	T	C	0.6754	-0.02	0.003	2.354e-08
rs4743922	9	96234692	A	G	0.6754	-0.02	0.003	2.355e-08
rs1979062	9	88005057	A	G	0.5672	-0.019	0.003	2.357e-08
rs7869969	9	96217447	A	G	0.6754	-0.02	0.003	2.357e-08
rs10992729	9	96181075	T	C	0.3246	0.02	0.004	2.383e-08
rs10821129	9	96222617	A	G	0.3246	0.02	0.003	2.389e-08
rs4744242	9	96236711	T	G	0.3246	0.019	0.003	2.413e-08
rs78807522	3	49056150	A	C	0.1157	0.032	0.006	2.413e-08
rs10761229	9	96237376	A	G	0.6754	-0.019	0.003	2.415e-08
rs1619283	12	123717362	A	G	0.3545	0.02	0.004	2.435e-08
rs10821134	9	96238218	T	C	0.6754	-0.019	0.003	2.441e-08
rs11676922	2	100806940	A	T	0.5504	0.019	0.003	2.444e-08
rs2282749	3	50250837	T	C	0.5504	0.019	0.003	2.508e-08
rs73078357	3	48695834	T	C	0.8731	-0.03	0.005	2.51e-08
rs7040430	9	88008514	A	T	0.4328	0.019	0.003	2.513e-08
rs6559863	9	87998461	T	C	0.4328	0.019	0.003	2.514e-08
rs111599092	3	49502779	A	G	0.1306	0.029	0.005	2.551e-08
rs10821130	9	96223572	T	C	0.3246	0.019	0.003	2.556e-08
rs10821137	9	96241033	T	C	0.6754	-0.019	0.003	2.556e-08
rs4744250	9	96271752	A	G	0.3396	0.019	0.003	2.566e-08
rs10761227	9	96226511	A	T	0.6754	-0.019	0.003	2.597e-08
rs2271391	4	140787695	T	C	0.3265	0.02	0.004	2.609e-08
rs13291799	9	88007711	A	G	0.431	0.018	0.003	2.61e-08
rs1727286	12	123680563	T	C	0.3004	0.02	0.004	2.617e-08
rs7701853	5	120154333	A	G	0.6772	0.019	0.003	2.62e-08
rs73073005	3	49491310	C	G	0.8731	-0.029	0.005	2.628e-08
rs7698436	4	140767410	T	C	0.6437	-0.02	0.004	2.641e-08
rs12376738	9	96301800	T	G	0.6623	-0.019	0.003	2.647e-08
rs9490001	6	98331133	T	C	0.5205	-0.019	0.003	2.647e-08
rs11191156	10	103702763	A	G	0.6493	0.019	0.003	2.652e-08
rs4744240	9	96218194	T	C	0.3246	0.019	0.003	2.662e-08
rs36016074	9	96301470	A	G	0.3414	0.019	0.003	2.712e-08
rs12380167	9	96301570	T	C	0.3377	0.019	0.003	2.735e-08
rs2014004	3	50175940	A	G	0.25	-0.021	0.004	2.737e-08
rs73078305	3	48584813	T	C	0.1194	0.032	0.006	2.744e-08
rs12377399	9	96243520	T	C	0.3246	0.019	0.003	2.747e-08
rs10821154	9	96302506	A	G	0.6623	-0.019	0.003	2.759e-08
rs6934796	6	98361813	A	G	0.528	0.018	0.003	2.76e-08
rs9537936	13	58647862	T	G	0.3172	-0.019	0.003	2.76e-08
rs1073242	13	58715219	A	G	0.5896	0.019	0.003	2.784e-08
rs7716293	5	120155168	A	G	0.6866	0.02	0.004	2.897e-08
rs10821147	9	96271367	T	C	0.6623	-0.019	0.003	2.899e-08
rs78169875	9	88003763	T	G	0.5429	-0.018	0.003	2.902e-08
rs10992780	9	96304767	T	G	0.6623	-0.019	0.003	2.924e-08
rs11791374	9	96245287	T	C	0.3246	0.019	0.003	2.935e-08
rs10821157	9	96306191	A	C	0.6623	-0.019	0.003	2.943e-08
rs4732129	7	135225156	T	C	0.6754	0.019	0.004	2.955e-08
rs2305192	10	103560321	T	C	0.6493	0.019	0.003	2.978e-08
rs10992770	9	96281648	T	C	0.6623	-0.019	0.003	2.985e-08
rs7721615	5	120156120	A	G	0.6772	0.019	0.003	2.997e-08
rs10761231	9	96282297	A	G	0.6623	-0.019	0.003	3e-08
rs10992754	9	96245687	T	C	0.6754	-0.019	0.003	3.007e-08
rs11130194	3	49475689	A	G	0.444	-0.019	0.003	3.015e-08
rs10821158	9	96306737	T	C	0.3377	0.019	0.003	3.016e-08
rs6939508	6	98361770	T	C	0.528	0.018	0.003	3.022e-08
rs4744253	9	96278784	T	G	0.6623	-0.019	0.003	3.028e-08
rs7040536	9	88008532	C	G	0.4328	0.018	0.003	3.03e-08
rs10992768	9	96276135	T	C	0.6623	-0.019	0.003	3.033e-08
rs11153975	6	98368639	A	T	0.5168	0.018	0.003	3.035e-08
rs10992781	9	96306815	A	G	0.6623	-0.019	0.003	3.036e-08
rs11790060	9	96202932	T	C	0.6791	-0.019	0.003	3.04e-08
rs7711644	5	120152482	T	C	0.6866	0.02	0.004	3.04e-08
rs1412050	9	96270756	T	C	0.3377	0.019	0.003	3.042e-08
rs10992779	9	96304656	A	G	0.6623	-0.019	0.003	3.045e-08
rs10821139	9	96249133	T	G	0.3246	0.019	0.003	3.049e-08
rs2297376	9	96259582	T	C	0.3377	0.019	0.003	3.058e-08
rs10761232	9	96292025	A	T	0.6642	-0.019	0.003	3.066e-08
rs1790089	12	123683155	A	G	0.2369	0.027	0.005	3.083e-08
rs11790449	9	96288986	T	C	0.3377	0.019	0.003	3.091e-08
rs9858059	3	50227871	T	C	0.5448	0.019	0.003	3.099e-08
rs62379847	5	120109119	A	C	0.6604	0.019	0.003	3.106e-08
rs10821138	9	96247761	T	C	0.3246	0.019	0.003	3.109e-08
rs2150749	9	96256688	A	G	0.3377	0.019	0.003	3.115e-08
rs7860765	9	96274830	A	G	0.6623	-0.019	0.003	3.16e-08
rs4744247	9	96256487	T	C	0.3377	0.019	0.003	3.171e-08
rs10821146	9	96271294	A	G	0.6623	-0.019	0.003	3.182e-08
rs4307405	9	96298811	T	C	0.3414	0.019	0.003	3.193e-08
rs11610710	12	123682594	A	G	0.6959	-0.02	0.004	3.199e-08
rs10761233	9	96292166	A	G	0.6623	-0.019	0.003	3.202e-08
rs10821152	9	96297925	T	C	0.6623	-0.019	0.003	3.211e-08
rs11140946	9	88000794	A	T	0.4571	0.018	0.003	3.211e-08
rs624199	13	58652126	T	C	0.3134	-0.019	0.003	3.226e-08
rs10992759	9	96257626	A	G	0.6623	-0.019	0.003	3.228e-08
rs2183760	9	96279334	A	G	0.3377	0.019	0.003	3.234e-08
rs4744249	9	96256847	A	G	0.3377	0.019	0.003	3.241e-08
rs4743928	9	96279447	A	C	0.6623	-0.019	0.003	3.252e-08
rs6934784	6	98361795	A	C	0.5168	0.018	0.003	3.264e-08
rs882851	9	96274505	A	G	0.3377	0.019	0.003	3.267e-08
rs12377707	9	96284706	C	G	0.6623	-0.019	0.003	3.271e-08
rs10821153	9	96300885	A	G	0.6623	-0.019	0.003	3.277e-08
rs4744254	9	96285363	T	C	0.6623	-0.019	0.003	3.289e-08
rs10821148	9	96283304	T	C	0.3377	0.019	0.003	3.293e-08
rs34883241	9	96301243	A	G	0.3377	0.019	0.003	3.312e-08
rs10088132	8	142646105	T	C	0.4198	-0.018	0.003	3.314e-08
rs2309752	2	100762169	A	T	0.5075	0.018	0.003	3.322e-08
rs3813387	9	96300682	A	G	0.3377	0.019	0.003	3.331e-08
rs2189691	3	50174025	T	C	0.7407	0.021	0.004	3.349e-08
rs1160542	2	100832155	A	G	0.5541	0.018	0.003	3.355e-08
rs11711407	3	50225029	A	G	0.4571	-0.019	0.003	3.36e-08
rs11153981	6	98370615	A	T	0.5168	0.018	0.003	3.363e-08
rs10821151	9	96287633	T	C	0.3377	0.019	0.003	3.364e-08
rs3813388	9	96300597	A	G	0.6623	-0.019	0.003	3.365e-08
rs16909199	9	96264656	T	C	0.6623	-0.019	0.003	3.377e-08
rs7711647	5	120152487	T	C	0.6866	0.02	0.004	3.388e-08
rs55970842	10	104171094	A	C	0.2015	-0.023	0.004	3.4e-08
rs4741599	9	1757693	A	C	0.6828	-0.019	0.004	3.404e-08
rs10821141	9	96258838	T	C	0.3377	0.019	0.003	3.426e-08
rs4743924	9	96254760	A	G	0.3377	0.019	0.003	3.437e-08
rs10739950	9	96289269	T	C	0.3377	0.019	0.003	3.442e-08
rs1790088	12	123673258	A	G	0.6978	-0.02	0.004	3.47e-08
rs10024138	4	140764347	T	C	0.3563	0.019	0.004	3.478e-08
rs3852788	16	72225786	T	C	0.403	0.019	0.003	3.504e-08
rs28583837	12	123863620	A	G	0.2276	0.024	0.004	3.521e-08
rs80214723	6	98532878	A	C	0.444	0.019	0.003	3.525e-08
rs34338	5	87993365	T	C	0.5299	-0.019	0.003	3.527e-08
rs10821145	9	96267271	T	C	0.6623	-0.019	0.003	3.533e-08
rs10512223	9	96257650	A	T	0.6623	-0.019	0.003	3.562e-08
rs10761230	9	96246558	A	G	0.6754	-0.019	0.004	3.592e-08
rs10992772	9	96286334	T	C	0.3377	0.019	0.003	3.601e-08
rs34877766	3	50234126	A	G	0.5373	0.019	0.003	3.607e-08
rs13285064	9	96284850	T	C	0.6623	-0.019	0.003	3.621e-08
rs10821150	9	96284514	A	T	0.6623	-0.019	0.003	3.636e-08
rs10761235	9	96308666	T	C	0.3377	0.019	0.003	3.682e-08
rs10821142	9	96262106	T	G	0.3377	0.019	0.003	3.699e-08
rs10821143	9	96263813	C	G	0.3377	0.019	0.003	3.718e-08
rs1267487	6	14720375	A	G	0.7649	-0.025	0.004	3.723e-08
rs1556416	9	96256583	A	G	0.3377	0.019	0.003	3.733e-08
rs10992757	9	96253470	C	G	0.3377	0.019	0.003	3.788e-08
rs13402299	2	100659409	T	C	0.2257	0.024	0.004	3.793e-08
rs79581555	3	49738816	A	G	0.04291	-0.047	0.009	3.824e-08
rs6576	12	123892934	T	G	0.7463	-0.024	0.004	3.838e-08
rs2077415	9	1742374	T	C	0.3134	0.019	0.004	3.893e-08
rs10821160	9	96326127	T	C	0.653	-0.019	0.003	3.925e-08
rs4851254	2	100762937	C	G	0.7407	-0.022	0.004	3.931e-08
rs4741596	9	1755764	C	G	0.6828	-0.019	0.004	3.951e-08
rs10821159	9	96314397	A	T	0.6549	-0.019	0.003	3.973e-08
rs13402289	2	100659389	T	C	0.2257	0.024	0.004	3.992e-08
rs11130206	3	49596593	C	G	0.5504	0.019	0.003	4.018e-08
rs6533183	4	106133184	T	C	0.6418	-0.019	0.003	4.021e-08
rs6456714	6	26335346	C	G	0.3993	-0.019	0.003	4.035e-08
rs4744246	9	96254464	A	G	0.6418	-0.019	0.003	4.038e-08
rs12154193	6	98387276	C	G	0.459	-0.018	0.003	4.043e-08
rs254779	5	88019629	T	C	0.4646	0.018	0.003	4.056e-08
rs12192282	6	98366713	T	C	0.5299	0.018	0.003	4.069e-08
rs34316	5	88015545	A	C	0.4646	0.018	0.003	4.084e-08
rs4340941	5	120140803	T	G	0.3265	-0.019	0.004	4.127e-08
rs4373567	9	1757154	A	T	0.3172	0.019	0.004	4.129e-08
rs2388151	6	98361406	A	G	0.5168	0.018	0.003	4.134e-08
rs10992756	9	96253439	T	C	0.6623	-0.019	0.003	4.137e-08
rs4326946	13	58689521	C	G	0.681	0.019	0.003	4.138e-08
rs57450685	1	204580832	A	T	0.7649	-0.022	0.004	4.153e-08
rs2505058	6	98496511	T	C	0.4571	-0.018	0.003	4.157e-08
rs1267488	6	14719994	A	G	0.7649	-0.025	0.004	4.161e-08
rs410671	5	87993198	A	G	0.4701	0.019	0.003	4.273e-08
rs3953809	9	1757039	C	G	0.3172	0.019	0.004	4.297e-08
rs254780	5	88019747	C	G	0.5336	-0.018	0.003	4.347e-08
rs55833879	5	120115279	A	G	0.681	0.019	0.004	4.414e-08
rs4839930	6	98360211	T	C	0.5168	0.018	0.003	4.432e-08
rs42850	5	88019474	A	G	0.5354	-0.018	0.003	4.454e-08
rs564	9	96328303	T	C	0.653	-0.019	0.003	4.463e-08
rs3953810	9	1757071	A	G	0.3172	0.019	0.004	4.5e-08
rs4413606	6	26338257	A	G	0.3974	-0.019	0.003	4.533e-08
rs2450512	6	98589701	T	G	0.3414	-0.019	0.003	4.538e-08
rs11241567	5	120140121	T	C	0.6735	0.019	0.004	4.549e-08
rs9387925	6	98391101	A	G	0.5429	0.018	0.003	4.555e-08
rs2450527	6	98585068	T	G	0.6604	0.019	0.003	4.564e-08
rs34321	5	88020319	C	G	0.4664	0.018	0.003	4.572e-08
rs2450518	6	98580836	A	G	0.3377	-0.019	0.003	4.581e-08
rs2263208	6	98591810	C	G	0.6604	0.019	0.003	4.585e-08
rs9686731	5	120143496	T	C	0.3246	-0.019	0.004	4.593e-08
rs144211745	9	1751498	A	G	0.694	-0.019	0.004	4.598e-08
rs7849487	9	1757274	T	G	0.6735	-0.019	0.003	4.625e-08
rs75762938	6	14717514	A	T	0.2369	0.025	0.004	4.666e-08
rs11686599	2	100753475	A	G	0.7332	-0.022	0.004	4.689e-08
rs9527736	13	58536148	A	G	0.6101	0.02	0.004	4.717e-08
rs1561230	2	100746642	A	G	0.4832	-0.018	0.003	4.731e-08
rs11885529	2	100746935	A	G	0.4832	-0.018	0.003	4.777e-08
rs77389536	10	104168125	T	C	0.7985	0.023	0.004	4.779e-08
rs62379840	5	120102103	T	C	0.3172	-0.02	0.004	4.805e-08
rs11241568	5	120140556	T	C	0.6735	0.019	0.004	4.82e-08
rs2502933	6	98580861	T	C	0.6604	0.019	0.003	4.84e-08
rs12127789	1	72740073	T	G	0.1175	0.029	0.005	4.843e-08
rs61160187	5	60111579	A	G	0.6194	-0.019	0.003	4.865e-08
