# Supplementary material for: An Appraisal of the Role of Previously Reported Risk Factors in the Age at Menopause Using Mendelian Randomization
Source: Front Genet. 2020 May 29;11:507. doi: 10.3389/fgene.2020.00507 (PMC7274172; doi:10.3389/fgene.2020.00507)
Supplement: Supplementary file 7 [file Data_Sheet_1.ZIP › sData/sData 3 smoking-associated SNPs.txt]

SNP effect_allele eaf samplesize beta se pval
rs113212351 C 3.72164e-01 1.44080e+05 -1.03642e-01 1.84614e-02 1.98011e-08
rs72634811 C 3.73554e-01 1.44618e+05 -1.04480e-01 1.81372e-02 8.39755e-09
rs199765103 G 3.71089e-01 1.43664e+05 -1.04518e-01 1.84333e-02 1.42976e-08
rs72634813 A 3.46116e-01 1.33996e+05 -1.07445e-01 1.81108e-02 2.98549e-09
rs72634814 A 3.46053e-01 1.33971e+05 -1.06850e-01 1.81035e-02 3.59324e-09
rs78689470 T 3.75399e-01 1.45332e+05 -1.01807e-01 1.75260e-02 6.29761e-09
rs113072236 A 3.79688e-01 1.46993e+05 -1.04708e-01 1.70642e-02 8.47420e-10
rs147410092 A 3.79160e-01 1.46788e+05 -1.03913e-01 1.70415e-02 1.07856e-09
rs11492279 T 3.78997e-01 1.46725e+05 -1.02547e-01 1.69210e-02 1.36084e-09
rs111610668 G 3.76477e-01 1.45749e+05 -1.04907e-01 1.69894e-02 6.63584e-10
rs200881740 AT 3.91442e-01 1.51543e+05 -9.62758e-02 1.71549e-02 2.00094e-08
rs111715097 T 3.75818e-01 1.45494e+05 -1.04738e-01 1.70683e-02 8.45694e-10
rs28546565 A 3.77088e-01 1.45986e+05 -1.06141e-01 1.70556e-02 4.87994e-10
rs72634816 T 3.72304e-01 1.44134e+05 -1.05733e-01 1.72543e-02 8.92086e-10
rs28617190 A 3.84527e-01 1.48866e+05 -1.05853e-01 1.71418e-02 6.62503e-10
1:1559703_AT_A AT 4.21762e-01 2.23859e+05 1.03269e-01 1.69996e-02 1.24370e-09
rs28441650 A 3.79767e-01 1.47023e+05 -1.07143e-01 1.71816e-02 4.49960e-10
rs72634817 A 3.83156e-01 1.48335e+05 -1.08433e-01 1.71532e-02 2.59639e-10
rs66599757 A 3.80139e-01 1.47167e+05 -1.08374e-01 1.72028e-02 2.98745e-10
rs12735861 C 4.19480e-01 2.24743e+05 1.04106e-01 1.69540e-02 8.24222e-10
rs74892851 A 3.77789e-01 1.46257e+05 -1.08986e-01 1.72516e-02 2.66560e-10
rs3935032 T 3.77630e-01 1.46196e+05 -1.09730e-01 1.72602e-02 2.05710e-10
rs28688376 C 2.59936e-01 1.00632e+05 -1.18781e-01 1.97285e-02 1.73890e-09
rs9442428 T 2.54489e-01 9.85228e+04 -1.18815e-01 1.93808e-02 8.77294e-10
rs28401288 T 2.89971e-01 2.74881e+05 1.11897e-01 1.83901e-02 1.16968e-09
rs148104233 A 2.46895e-01 9.55829e+04 -1.21116e-01 1.93339e-02 3.75032e-10
rs3765907 T 2.14055e-01 8.28694e+04 -1.25251e-01 2.12134e-02 3.54667e-09
rs4648606 G 2.87984e-01 2.75650e+05 1.10086e-01 1.82662e-02 1.67559e-09
rs12749364 C 2.84431e-01 2.77025e+05 1.08726e-01 1.83075e-02 2.87451e-09
rs12753686 C 2.84051e-01 2.77173e+05 1.10976e-01 1.82927e-02 1.30856e-09
rs12753729 C 2.84073e-01 2.77164e+05 1.10906e-01 1.82910e-02 1.33511e-09
rs4648758 A 2.83781e-01 2.77277e+05 1.10557e-01 1.82897e-02 1.49905e-09
rs782657837 CACAA 2.84129e-01 2.77142e+05 1.11805e-01 1.83170e-02 1.03706e-09
rs4648760 T 2.83770e-01 2.77281e+05 1.10498e-01 1.82883e-02 1.52499e-09
rs4648761 A 2.83819e-01 2.77263e+05 1.10700e-01 1.82881e-02 1.42335e-09
rs7531938 A 2.83797e-01 2.77271e+05 1.10436e-01 1.82841e-02 1.54402e-09
rs3936009 G 2.83833e-01 2.77257e+05 1.10554e-01 1.82809e-02 1.47399e-09
rs61774957 T 2.60446e-01 1.00829e+05 -1.20025e-01 1.95856e-02 8.90302e-10
rs71511310 A 3.26260e-01 1.26308e+05 -1.20457e-01 1.93603e-02 4.92377e-10
rs111946117 G 2.64065e-01 1.02230e+05 -1.27440e-01 1.88307e-02 1.31253e-11
rs7547516 A 3.02416e-01 2.70063e+05 1.20478e-01 1.80458e-02 2.45773e-11
rs79113395 A 2.65557e-01 1.02808e+05 -1.27835e-01 1.87299e-02 8.80696e-12
rs7534581 G 3.02068e-01 2.70198e+05 1.20516e-01 1.80270e-02 2.31118e-11
rs9661500 G 3.01998e-01 2.70225e+05 1.20509e-01 1.80250e-02 2.30491e-11
rs150468996 C 3.06882e-01 2.68334e+05 1.23498e-01 1.80658e-02 8.16679e-12
rs28625763 T 3.02718e-01 2.69946e+05 1.20685e-01 1.80486e-02 2.28897e-11
rs115866895 G 2.64033e-01 1.02218e+05 -1.27601e-01 1.88312e-02 1.23895e-11
rs4648774 A 3.02842e-01 2.69898e+05 1.20311e-01 1.80360e-02 2.55438e-11
rs587735975 A 4.92030e-01 1.96656e+05 1.09297e-01 1.76174e-02 5.51904e-10
rs1109644 C 3.06596e-01 2.68445e+05 1.18822e-01 1.80006e-02 4.09382e-11
rs1109645 G 3.03233e-01 2.69746e+05 1.19197e-01 1.79797e-02 3.37598e-11
rs72634819 T 2.62742e-01 1.01718e+05 -1.29031e-01 1.87780e-02 6.37650e-12
rs72634820 G 2.75174e-01 1.06531e+05 -1.19785e-01 1.84156e-02 7.81124e-11
rs368438548 G 2.62725e-01 1.01711e+05 -1.26399e-01 1.89567e-02 2.60428e-11
rs12725286 C 3.22707e-01 2.62207e+05 1.22719e-01 1.83003e-02 2.00775e-11
rs72634822 T 2.54935e-01 9.86957e+04 -1.29572e-01 1.93516e-02 2.15264e-11
rs147261530 G 2.55152e-01 9.87796e+04 -1.28960e-01 1.93660e-02 2.76225e-11
rs72634824 T 2.58446e-01 1.00055e+05 -1.26665e-01 1.91845e-02 4.05446e-11
rs72634825 A 2.61225e-01 1.01131e+05 -1.28855e-01 1.90347e-02 1.29627e-11
rs72634826 A 2.60916e-01 1.01011e+05 -1.29290e-01 1.90116e-02 1.04475e-11
rs4648609 G 3.10990e-01 2.66743e+05 1.08561e-01 1.80096e-02 1.66358e-09
rs4233029 C 3.12089e-01 2.66318e+05 1.03712e-01 1.80196e-02 8.65128e-09
rs374946663 G 2.50652e-01 9.70372e+04 -1.14734e-01 2.01182e-02 1.17871e-08
rs145104812 A 1.30368e-05 5.04706e+00 2.42187e+01 4.13461e+00 4.70497e-09
rs36017365 CA 4.37372e-01 1.69324e+05 -1.02478e-01 1.77425e-02 7.66716e-09
rs1343431 A 3.52012e-01 2.50862e+05 -1.03278e-01 1.72289e-02 2.04539e-09
rs3127551 C 3.63561e-01 2.46391e+05 -1.00290e-01 1.70975e-02 4.47811e-09
rs1343425 T 3.63673e-01 2.46348e+05 -9.97776e-02 1.70905e-02 5.28552e-09
rs3127553 G 3.63300e-01 2.46492e+05 -9.96442e-02 1.70927e-02 5.56395e-09
rs3122291 T 3.63607e-01 2.46373e+05 -9.99160e-02 1.70866e-02 4.99444e-09
rs1925424 T 3.63238e-01 2.46516e+05 -9.95221e-02 1.70871e-02 5.74097e-09
rs657452 A 3.90588e-01 2.35928e+05 -1.02385e-01 1.69435e-02 1.51763e-09
rs12121950 T 3.31759e-01 1.28437e+05 9.83801e-02 1.78649e-02 3.65676e-08
rs10661536 C 4.45290e-01 2.14750e+05 -9.72014e-02 1.76175e-02 3.44653e-08
rs12140153 T 9.56263e-02 3.70208e+04 -1.64853e-01 2.87728e-02 1.00901e-08
rs12742474 G 1.78280e-01 6.90195e+04 -1.18456e-01 2.16531e-02 4.49043e-08
1:72562230_TATTA_T T 1.77159e-01 6.85853e+04 -1.22170e-01 2.17476e-02 1.93874e-08
rs1905978 G 1.78426e-01 6.90759e+04 -1.18227e-01 2.16149e-02 4.51396e-08
rs2821248 G 1.78551e-01 6.91242e+04 -1.18299e-01 2.15743e-02 4.17872e-08
rs34124399 T 1.76337e-01 6.82669e+04 -1.18906e-01 2.16294e-02 3.85861e-08
rs202141514 TTTC 2.10161e-01 8.13617e+04 -1.21291e-01 2.05570e-02 3.63609e-09
rs146322930 TTC 2.24043e-01 8.67361e+04 -1.16049e-01 2.00297e-02 6.88858e-09
rs61765646 A 2.02014e-01 7.82076e+04 -1.18223e-01 2.05868e-02 9.33308e-09
rs34723450 C 2.02107e-01 7.82437e+04 -1.18175e-01 2.05839e-02 9.41896e-09
rs34376163 C 2.02098e-01 7.82400e+04 -1.18691e-01 2.05837e-02 8.11639e-09
rs12737564 C 2.02030e-01 7.82137e+04 -1.17736e-01 2.05838e-02 1.06771e-08
rs34020954 T 2.01920e-01 7.81712e+04 -1.18319e-01 2.05890e-02 9.11209e-09
rs34874247 G 2.01663e-01 7.80720e+04 -1.19352e-01 2.05909e-02 6.78733e-09
1:72745157_TA_T T 2.01303e-01 7.79325e+04 -1.22499e-01 2.06403e-02 2.94437e-09
rs34579341 G 2.01806e-01 7.81272e+04 -1.20145e-01 2.05863e-02 5.35050e-09
rs66495454 GTCCT 3.78704e-01 1.46611e+05 9.58856e-02 1.71229e-02 2.14843e-08
rs3101339 A 4.00405e-01 2.32127e+05 9.67483e-02 1.68258e-02 8.93769e-09
rs34361149 A 1.93994e-01 7.51028e+04 -1.33728e-01 2.08438e-02 1.40499e-10
rs11209943 A 4.00472e-01 2.32101e+05 9.68923e-02 1.68139e-02 8.29318e-09
rs3101337 C 4.00362e-01 2.32144e+05 9.55563e-02 1.68073e-02 1.30681e-08
rs3101336 T 4.00367e-01 2.32142e+05 9.58937e-02 1.68092e-02 1.16614e-08
rs2613499 G 1.93992e-01 7.51019e+04 -1.32829e-01 2.08399e-02 1.84794e-10
rs12740789 A 1.93842e-01 7.50442e+04 -1.32736e-01 2.08467e-02 1.92877e-10
rs2815765 T 4.00506e-01 2.32088e+05 9.60742e-02 1.68068e-02 1.08972e-08
rs2613498 T 1.93994e-01 7.51026e+04 -1.32857e-01 2.08398e-02 1.83178e-10
rs61765650 G 1.93844e-01 7.50448e+04 -1.32790e-01 2.08468e-02 1.89674e-10
rs2613497 A 1.94076e-01 3.12005e+05 1.33107e-01 2.08415e-02 1.69974e-10
rs2568953 T 1.94003e-01 3.12033e+05 1.32894e-01 2.08397e-02 1.81052e-10
rs2815764 A 1.94003e-01 3.12034e+05 1.32966e-01 2.08393e-02 1.76869e-10
rs61765651 T 1.93871e-01 7.50550e+04 -1.32986e-01 2.08480e-02 1.78858e-10
rs2613496 T 1.93998e-01 3.12036e+05 1.32893e-01 2.08392e-02 1.80917e-10
rs2568952 C 4.00360e-01 2.32145e+05 9.56458e-02 1.68077e-02 1.26786e-08
rs2815757 C 1.94082e-01 3.12003e+05 1.32678e-01 2.08367e-02 1.92525e-10
rs2568956 T 4.00419e-01 2.32122e+05 9.65060e-02 1.68060e-02 9.35103e-09
rs2568957 A 1.93948e-01 3.12055e+05 1.33197e-01 2.08400e-02 1.64739e-10
rs2568958 G 4.00537e-01 2.32076e+05 9.61376e-02 1.68101e-02 1.07294e-08
1:72767554_CA_C C 2.09280e-01 8.10205e+04 -1.24256e-01 2.09668e-02 3.10306e-09
1:72767826_CT_C C 1.93857e-01 7.50497e+04 -1.32949e-01 2.08442e-02 1.79588e-10
rs11209948 G 4.00504e-01 2.32089e+05 9.69647e-02 1.68018e-02 7.88722e-09
rs2568960 A 4.00336e-01 2.32154e+05 9.59360e-02 1.68067e-02 1.14335e-08
rs2815753 G 4.01165e-01 2.31833e+05 9.61691e-02 1.68182e-02 1.07845e-08
rs2815752 G 4.00635e-01 2.32038e+05 9.50855e-02 1.68221e-02 1.58430e-08
rs2613494 A 4.00321e-01 2.32160e+05 9.58722e-02 1.68102e-02 1.17728e-08
rs2568961 C 4.00583e-01 2.32058e+05 9.60279e-02 1.68109e-02 1.11660e-08
rs1460943 C 4.00373e-01 2.32140e+05 9.57762e-02 1.68158e-02 1.23108e-08
rs1432639 C 4.00693e-01 2.32016e+05 9.64409e-02 1.68153e-02 9.74825e-09
rs1460942 A 4.00356e-01 2.32146e+05 9.56975e-02 1.68162e-02 1.26628e-08
rs1460940 G 1.99584e-01 3.09873e+05 1.30517e-01 2.06342e-02 2.53336e-10
rs2815749 A 1.99595e-01 3.09869e+05 1.30427e-01 2.06327e-02 2.59833e-10
rs2815748 G 1.99488e-01 3.09910e+05 1.29917e-01 2.06373e-02 3.07568e-10
rs2012697 T 4.05267e-01 2.30245e+05 9.58750e-02 1.67906e-02 1.13124e-08
rs2613500 T 1.99446e-01 3.09926e+05 1.29470e-01 2.06375e-02 3.53765e-10
rs2815747 G 1.99541e-01 3.09890e+05 1.29601e-01 2.06301e-02 3.34704e-10
rs990871 C 4.05771e-01 2.30050e+05 9.53448e-02 1.67741e-02 1.31742e-08
rs6661921 G 4.05994e-01 2.29964e+05 9.55012e-02 1.67818e-02 1.26649e-08
rs6687024 C 4.05906e-01 2.29998e+05 9.59197e-02 1.67843e-02 1.09960e-08
rs6699744 A 3.88014e-01 2.36924e+05 9.49402e-02 1.70121e-02 2.39830e-08
rs10889947 T 4.05968e-01 2.29974e+05 9.63096e-02 1.67819e-02 9.54328e-09
rs11209950 A 4.05678e-01 2.30086e+05 9.56874e-02 1.67856e-02 1.19586e-08
rs2613508 C 1.99575e-01 3.09877e+05 1.29463e-01 2.06404e-02 3.56443e-10
rs2613507 A 1.99608e-01 3.09864e+05 1.29573e-01 2.06406e-02 3.44650e-10
rs2613505 C 2.00036e-01 3.09698e+05 1.28929e-01 2.06269e-02 4.09887e-10
rs2613504 G 1.99628e-01 3.09856e+05 1.29178e-01 2.06407e-02 3.89704e-10
rs1841499 A 4.05753e-01 2.30057e+05 9.56179e-02 1.67927e-02 1.24264e-08
rs11209951 C 4.06122e-01 2.29914e+05 9.57075e-02 1.67945e-02 1.20871e-08
rs11209952 C 4.06430e-01 2.29795e+05 9.64040e-02 1.67934e-02 9.44932e-09
rs10789336 G 4.05489e-01 2.30159e+05 9.56908e-02 1.67977e-02 1.22344e-08
rs1993709 A 1.99613e-01 3.09862e+05 1.28919e-01 2.06501e-02 4.30074e-10
rs2613503 C 1.99630e-01 3.09855e+05 1.28973e-01 2.06560e-02 4.27758e-10
rs6690871 G 4.06905e-01 1.57529e+05 1.01617e-01 1.68785e-02 1.74156e-09
rs953567 G 3.98543e-01 1.54292e+05 1.04180e-01 1.69318e-02 7.62264e-10
rs1040070 G 4.31444e-01 2.20111e+05 -9.94377e-02 1.67194e-02 2.72832e-09
rs12036473 T 3.84861e-01 1.48995e+05 9.71586e-02 1.70048e-02 1.10783e-08
rs6691271 T 3.84694e-01 1.48930e+05 9.66468e-02 1.70030e-02 1.31686e-08
rs10493544 T 4.30976e-01 2.20292e+05 -9.90313e-02 1.66952e-02 3.00309e-09
rs45556631 C 4.35109e-01 2.18692e+05 -1.03844e-01 1.66674e-02 4.66292e-10
1:74989196_TA_T T 3.88219e-01 1.50295e+05 1.00400e-01 1.69636e-02 3.25283e-09
rs1514177 C 4.24607e-01 2.22758e+05 -9.90279e-02 1.66743e-02 2.87315e-09
rs1514176 G 4.24666e-01 2.22735e+05 -9.85858e-02 1.66725e-02 3.36364e-09
rs1514175 A 4.26115e-01 2.22174e+05 -9.75009e-02 1.66627e-02 4.88059e-09
rs6604867 T 4.35170e-01 2.18668e+05 -1.02919e-01 1.66273e-02 6.03863e-10
rs6604866 G 4.34742e-01 2.18834e+05 -1.04197e-01 1.66303e-02 3.72341e-10
rs1514174 C 4.34704e-01 2.18849e+05 -1.04095e-01 1.66322e-02 3.89168e-10
rs7526762 A 4.34917e-01 2.18766e+05 -1.02465e-01 1.66349e-02 7.30394e-10
rs4650277 A 4.34606e-01 2.18887e+05 -1.03013e-01 1.66380e-02 5.97289e-10
rs1514173 T 4.02012e-01 1.55635e+05 1.06064e-01 1.67893e-02 2.66648e-10
rs7551507 C 4.36850e-01 2.18018e+05 -1.03807e-01 1.66290e-02 4.31393e-10
rs11210476 A 4.36857e-01 2.18015e+05 -1.04053e-01 1.66297e-02 3.93036e-10
rs12042908 A 4.37208e-01 2.17879e+05 -1.04786e-01 1.66369e-02 3.01269e-10
rs6703637 A 4.02109e-01 1.55673e+05 1.05396e-01 1.68021e-02 3.55314e-10
rs6698760 A 4.02105e-01 1.55671e+05 1.05198e-01 1.68018e-02 3.82989e-10
rs6698622 A 4.02143e-01 1.55686e+05 1.04874e-01 1.67900e-02 4.21394e-10
1:74998146_CT_C C 4.07951e-01 1.57934e+05 1.06142e-01 1.68567e-02 3.04559e-10
rs6695685 A 4.01992e-01 1.55627e+05 1.04547e-01 1.67979e-02 4.86280e-10
rs7552518 C 3.76941e-01 1.45929e+05 1.03858e-01 1.71367e-02 1.35893e-09
rs2344508 G 4.37023e-01 2.17951e+05 -1.04675e-01 1.66332e-02 3.11770e-10
rs747582272 C 4.03685e-01 1.56283e+05 1.05082e-01 1.68036e-02 4.02104e-10
rs12142020 T 4.02149e-01 1.55688e+05 1.04955e-01 1.67898e-02 4.08437e-10
1:75000417_CT_C CT 4.36674e-01 2.18086e+05 -1.06511e-01 1.66464e-02 1.57318e-10
rs11456048 TA 3.93016e-01 1.52152e+05 1.01561e-01 1.69069e-02 1.89215e-09
rs3843261 C 4.02146e-01 1.55687e+05 1.04978e-01 1.67897e-02 4.04759e-10
rs7525548 A 4.37007e-01 2.17957e+05 -1.04868e-01 1.66328e-02 2.88999e-10
rs3845344 T 3.91996e-01 1.51757e+05 1.02500e-01 1.68765e-02 1.25340e-09
rs3894212 G 4.02384e-01 1.55779e+05 1.04509e-01 1.67861e-02 4.79756e-10
rs12566985 G 4.37023e-01 2.17951e+05 -1.04753e-01 1.66315e-02 3.01264e-10
rs3845345 T 4.02372e-01 1.55774e+05 1.04600e-01 1.67862e-02 4.63519e-10
rs12041852 G 4.37051e-01 2.17940e+05 -1.04561e-01 1.66316e-02 3.24674e-10
rs12041912 G 4.37049e-01 2.17941e+05 -1.04557e-01 1.66317e-02 3.25082e-10
rs12568287 C 4.02635e-01 1.55876e+05 1.05057e-01 1.67876e-02 3.90734e-10
rs3845347 G 4.37050e-01 2.17941e+05 -1.04535e-01 1.66316e-02 3.27862e-10
rs6604872 T 4.37066e-01 2.17934e+05 -1.04465e-01 1.66317e-02 3.36974e-10
rs10890130 T 4.02149e-01 1.55688e+05 1.04975e-01 1.67902e-02 4.05703e-10
rs7520945 T 4.37043e-01 2.17943e+05 -1.04590e-01 1.66332e-02 3.22171e-10
rs7553348 G 4.37174e-01 2.17893e+05 -1.04683e-01 1.66336e-02 3.11102e-10
rs7553158 G 4.37111e-01 2.17917e+05 -1.04879e-01 1.66341e-02 2.88619e-10
rs11210477 A 4.02131e-01 1.55681e+05 1.04719e-01 1.67913e-02 4.48287e-10
rs6656785 G 3.92114e-01 1.51803e+05 1.02210e-01 1.68795e-02 1.40438e-09
rs3895907 A 4.36960e-01 2.17975e+05 -1.04634e-01 1.66346e-02 3.17807e-10
rs7514705 T 4.36969e-01 2.17972e+05 -1.04677e-01 1.66562e-02 3.29476e-10
rs3765680 G 4.02503e-01 1.55825e+05 1.04843e-01 1.68287e-02 4.67420e-10
rs3765681 A 4.02293e-01 1.55744e+05 1.05159e-01 1.68388e-02 4.24499e-10
rs6604871 C 4.02285e-01 1.55741e+05 1.04776e-01 1.68393e-02 4.91554e-10
rs11210478 G 4.02031e-01 1.55642e+05 1.05171e-01 1.68392e-02 4.23086e-10
rs6669189 T 4.01268e-01 1.55347e+05 1.05681e-01 1.68605e-02 3.66489e-10
rs10218727 A 4.01340e-01 1.55375e+05 1.04930e-01 1.69445e-02 5.93127e-10
rs3843262 A 4.00836e-01 1.55180e+05 1.05931e-01 1.71128e-02 6.02175e-10
rs7541513 A 4.23611e-01 1.63997e+05 9.90681e-02 1.73966e-02 1.23777e-08
rs10789396 T 4.29670e-01 2.20798e+05 -1.01609e-01 1.74739e-02 6.07581e-09
rs3911350 A 3.79128e-01 1.46776e+05 1.02832e-01 1.79381e-02 9.90588e-09
rs3113637 A 2.61824e-01 1.01362e+05 1.03618e-01 1.89976e-02 4.92423e-08
rs11162351 G 3.98416e-01 1.54243e+05 9.41246e-02 1.68516e-02 2.33335e-08
rs6695572 A 1.89917e-01 7.35244e+04 1.33709e-01 2.10092e-02 1.96607e-10
rs6698295 A 1.89925e-01 7.35277e+04 1.33610e-01 2.10094e-02 2.02805e-10
rs12039708 T 1.89886e-01 7.35123e+04 1.34240e-01 2.10117e-02 1.67533e-10
rs1498399 G 3.98461e-01 1.54260e+05 9.45590e-02 1.68525e-02 2.01451e-08
rs4431892 T 1.89895e-01 7.35159e+04 1.30939e-01 2.10734e-02 5.19319e-10
rs7515509 A 3.97828e-01 1.54015e+05 9.43364e-02 1.68743e-02 2.26687e-08
rs7528932 T 3.98378e-01 1.54228e+05 9.48586e-02 1.68568e-02 1.83281e-08
rs2088518 T 1.89332e-01 7.32979e+04 1.33690e-01 2.10391e-02 2.09796e-10
rs12034334 C 1.91488e-01 7.41327e+04 1.31424e-01 2.09508e-02 3.54967e-10
rs9324162 G 1.91706e-01 7.42172e+04 1.31036e-01 2.09433e-02 3.94042e-10
rs35038885 G 1.92946e-01 7.46970e+04 1.31983e-01 2.08592e-02 2.49979e-10
rs11806197 G 1.93356e-01 7.48560e+04 1.30872e-01 2.08421e-02 3.40997e-10
rs3104464 A 2.26363e-01 8.76342e+04 1.22994e-01 1.96664e-02 4.00915e-10
rs71658797 A 1.24372e-01 4.81494e+04 1.95152e-01 2.50352e-02 6.46765e-15
rs12049202 T 1.99789e-01 7.73465e+04 1.34399e-01 2.05874e-02 6.67163e-11
rs12040471 A 1.93034e-01 7.47312e+04 1.31566e-01 2.08556e-02 2.82541e-10
rs12042881 A 1.93033e-01 7.47306e+04 1.31567e-01 2.08556e-02 2.82366e-10
rs147784897 CA 1.92612e-01 7.45678e+04 1.31624e-01 2.09462e-02 3.30908e-10
rs12041509 G 1.93002e-01 7.47188e+04 1.31662e-01 2.08570e-02 2.74995e-10
1:77969663_CTT_C C 1.93800e-01 7.50276e+04 1.33627e-01 2.08548e-02 1.48260e-10
rs769097394 T 2.19293e-01 8.48973e+04 1.21072e-01 1.99246e-02 1.23037e-09
rs60708769 G 2.17771e-01 8.43078e+04 1.20395e-01 2.00004e-02 1.75109e-09
rs57371116 T 1.92980e-01 7.47103e+04 1.32322e-01 2.08748e-02 2.32031e-10
rs6674790 A 2.19322e-01 8.49085e+04 1.19885e-01 1.98974e-02 1.69269e-09
1:77976074_CA_C C 1.45900e-01 5.64839e+04 1.57085e-01 2.54645e-02 6.89428e-10
rs529387040 T 1.93291e-01 7.48307e+04 1.33373e-01 2.08738e-02 1.66822e-10
rs34186386 T 1.92961e-01 7.47031e+04 1.32357e-01 2.08778e-02 2.30865e-10
rs17380796 G 2.19320e-01 8.49076e+04 1.19881e-01 1.98978e-02 1.69570e-09
rs17384946 A 1.92904e-01 7.46809e+04 1.31714e-01 2.08659e-02 2.75322e-10
rs12729914 C 1.92918e-01 7.46864e+04 1.32184e-01 2.08653e-02 2.37659e-10
rs12731886 G 2.19453e-01 8.49590e+04 1.20364e-01 1.98971e-02 1.45732e-09
rs12753797 A 1.92934e-01 7.46924e+04 1.32225e-01 2.08668e-02 2.35383e-10
rs11811611 T 1.92931e-01 7.46912e+04 1.32185e-01 2.08669e-02 2.38320e-10
rs36116132 GA 1.93999e-01 7.51049e+04 1.32666e-01 2.08888e-02 2.14259e-10
1:77985453_AGTGATGACAACCAGAG_A A 1.90288e-01 7.36679e+04 1.34366e-01 2.11034e-02 1.93114e-10
rs12042177 G 1.92747e-01 7.46199e+04 1.32131e-01 2.08843e-02 2.50800e-10
rs2647493 A 1.92872e-01 7.46683e+04 1.32935e-01 2.08994e-02 2.01266e-10
rs71641308 T 8.20355e-02 3.17592e+04 1.90683e-01 3.10078e-02 7.78703e-10
rs35535570 A 8.15289e-02 3.15631e+04 1.93509e-01 3.10410e-02 4.55673e-10
rs574383787 TCAGCCTCCTGAGTAGCTGGGATTA 1.07455e-01 4.16002e+04 2.06105e-01 2.85799e-02 5.55240e-13
rs140681455 CGGCCG 1.28792e-01 4.98605e+04 1.97849e-01 2.51764e-02 3.90765e-15
rs34517439 A 1.25285e-01 4.85029e+04 1.97483e-01 2.52189e-02 4.87379e-15
rs35988099 G 4.92612e-02 1.90710e+04 2.17009e-01 3.80331e-02 1.15975e-08
1:78579176_ATCC_A A 4.62867e-01 1.79194e+05 9.43288e-02 1.66380e-02 1.43434e-08
rs1335482 C 4.82369e-01 1.86744e+05 9.14247e-02 1.65438e-02 3.27647e-08
rs764406584 CA 4.01576e-01 2.31674e+05 9.31892e-02 1.68970e-02 3.48933e-08
rs12133075 G 3.88764e-01 2.36634e+05 9.25462e-02 1.69625e-02 4.87797e-08
rs60588097 A 3.89877e-01 2.36203e+05 9.37139e-02 1.69972e-02 3.52214e-08
rs5011601 A 3.89029e-01 2.36531e+05 9.41720e-02 1.69830e-02 2.94231e-08
rs5775445 T 3.89015e-01 2.36537e+05 9.40789e-02 1.69833e-02 3.03742e-08
rs11162417 C 3.83121e-01 2.38819e+05 9.39902e-02 1.70972e-02 3.85933e-08
rs17391694 T 1.40915e-01 5.45540e+04 1.85846e-01 2.36632e-02 4.05719e-15
rs12732514 T 4.74337e-01 1.83635e+05 9.96320e-02 1.65044e-02 1.57581e-09
rs12406019 G 4.74689e-01 1.83771e+05 9.77919e-02 1.65635e-02 3.55259e-09
rs501444 A 3.72616e-01 1.44254e+05 9.92882e-02 1.70834e-02 6.18395e-09
rs12025137 T 3.72811e-01 1.44330e+05 9.87848e-02 1.70732e-02 7.22089e-09
rs653958 G 3.71409e-01 1.43787e+05 9.86865e-02 1.70816e-02 7.60054e-09
rs4245663 C 3.71417e-01 1.43790e+05 9.86401e-02 1.70806e-02 7.70816e-09
rs2151619 C 3.71409e-01 1.43787e+05 9.84862e-02 1.70806e-02 8.13169e-09
rs2151620 A 3.69642e-01 1.43103e+05 9.78576e-02 1.71257e-02 1.10453e-08
rs2151621 C 3.69854e-01 1.43185e+05 9.77328e-02 1.71170e-02 1.13353e-08
rs586415 A 3.71407e-01 1.43786e+05 9.84477e-02 1.70809e-02 8.24517e-09
rs545152 T 3.71401e-01 1.43784e+05 9.84222e-02 1.70811e-02 8.32177e-09
rs545282 T 3.71391e-01 1.43780e+05 9.77296e-02 1.70814e-02 1.05803e-08
rs11165628 C 3.76619e-01 1.45804e+05 9.34372e-02 1.70432e-02 4.20197e-08
rs4631751 C 3.76896e-01 1.45912e+05 9.30657e-02 1.70386e-02 4.71248e-08
rs12037166 A 3.76761e-01 1.45859e+05 9.33979e-02 1.70387e-02 4.22211e-08
rs722156 G 3.76773e-01 1.45864e+05 9.32495e-02 1.70381e-02 4.43013e-08
rs765319916 CA 3.83951e-01 1.48643e+05 9.28944e-02 1.69863e-02 4.53702e-08
rs1931175 G 3.83795e-01 1.48583e+05 9.32887e-02 1.69773e-02 3.91408e-08
rs960024 T 3.08398e-01 2.67747e+05 9.89382e-02 1.80481e-02 4.21247e-08
rs17465581 A 2.91656e-01 1.12912e+05 -9.99457e-02 1.82666e-02 4.46774e-08
rs12089521 C 2.91980e-01 1.13037e+05 -9.95478e-02 1.82562e-02 4.96377e-08
rs17531363 C 2.98321e-01 1.15492e+05 -1.01843e-01 1.81287e-02 1.93709e-08
1:107979566_AT_A AT 3.08662e-01 2.67644e+05 1.00148e-01 1.80296e-02 2.78571e-08
rs12095462 C 2.97159e-01 1.15042e+05 -1.01197e-01 1.80701e-02 2.14313e-08
rs11185115 A 2.97149e-01 1.15038e+05 -1.01097e-01 1.80705e-02 2.21421e-08
1:107983662_GA_G G 2.97340e-01 1.15112e+05 -1.01347e-01 1.80935e-02 2.13037e-08
rs759068313 G 2.97470e-01 1.15162e+05 -1.01108e-01 1.80953e-02 2.30604e-08
rs1444042 G 2.97849e-01 1.15309e+05 -1.00975e-01 1.80154e-02 2.08624e-08
rs1444041 A 2.97839e-01 1.15306e+05 -1.00974e-01 1.80157e-02 2.08816e-08
rs10881467 G 2.98223e-01 1.15454e+05 -9.94771e-02 1.79874e-02 3.19983e-08
rs11802147 G 3.04048e-01 1.17709e+05 -1.02777e-01 1.79795e-02 1.08991e-08
rs4914945 A 3.03529e-01 1.17508e+05 -1.02175e-01 1.79921e-02 1.35771e-08
rs41279738 G 2.61191e-02 1.01117e+04 3.11371e-01 5.19586e-02 2.06777e-09
rs7550711 T 2.61349e-02 1.01179e+04 3.11368e-01 5.19386e-02 2.03940e-09
rs114929124 A 2.57724e-02 9.97752e+03 3.04620e-01 5.21693e-02 5.25760e-09
rs144376234 T 2.57923e-02 9.98524e+03 3.05530e-01 5.21438e-02 4.65359e-09
rs116377258 G 2.57939e-02 9.98587e+03 3.03584e-01 5.21195e-02 5.72859e-09
rs41280328 C 2.58072e-02 9.99101e+03 3.02296e-01 5.20967e-02 6.53985e-09
rs17024258 T 2.60076e-02 1.00686e+04 2.97998e-01 5.19525e-02 9.71009e-09
rs17024393 C 2.59745e-02 1.00557e+04 3.02720e-01 5.20158e-02 5.90184e-09
rs127204 C 4.00095e-01 1.54893e+05 9.27678e-02 1.68273e-02 3.53362e-08
rs197441 G 3.81950e-01 1.47868e+05 9.38701e-02 1.70401e-02 3.61795e-08
rs197372 C 3.10038e-01 1.20028e+05 9.74638e-02 1.78302e-02 4.60277e-08
rs197374 T 3.80459e-01 1.47291e+05 9.80715e-02 1.69683e-02 7.49521e-09
rs197379 C 3.80478e-01 1.47298e+05 9.71262e-02 1.69626e-02 1.03041e-08
rs6687953 G 3.91028e-01 1.51383e+05 9.93884e-02 1.68805e-02 3.92105e-09
rs150113082 CCTCTTTGAAAAGGAAGAG 3.81908e-01 1.47852e+05 9.66527e-02 1.69469e-02 1.17694e-08
rs197393 C 3.79637e-01 1.46973e+05 9.73930e-02 1.69624e-02 9.38632e-09
rs197412 C 3.90520e-01 1.51186e+05 9.76354e-02 1.68743e-02 7.21691e-09
rs197413 A 3.90215e-01 1.51068e+05 9.75082e-02 1.68705e-02 7.49023e-09
rs197415 T 3.90222e-01 1.51071e+05 9.78186e-02 1.68744e-02 6.76718e-09
1:112313430_GT_G G 3.82821e-01 1.48205e+05 1.00066e-01 1.71231e-02 5.10649e-09
rs197419 C 3.90696e-01 1.51254e+05 9.94782e-02 1.68780e-02 3.77683e-09
rs197422 A 3.79578e-01 1.46950e+05 9.71335e-02 1.69808e-02 1.06546e-08
rs2618039 T 3.81177e-01 1.47569e+05 9.75052e-02 1.69813e-02 9.37423e-09
rs147206915 TTTTG 4.14635e-01 1.60522e+05 -9.89115e-02 1.67685e-02 3.67097e-09
rs9297 G 4.12719e-01 1.59780e+05 -9.71985e-02 1.67302e-02 6.26555e-09
rs12904 A 4.12610e-01 1.59738e+05 -9.75812e-02 1.67394e-02 5.57085e-09
rs11264333 A 4.12483e-01 1.59689e+05 -9.67888e-02 1.67401e-02 7.39921e-09
rs4971073 T 3.77831e-01 1.46274e+05 -9.54327e-02 1.70294e-02 2.09759e-08
rs34460673 AC 4.12720e-01 1.59781e+05 -9.67578e-02 1.67610e-02 7.80783e-09
rs4246529 C 4.12912e-01 1.59855e+05 -9.59000e-02 1.67491e-02 1.03182e-08
rs201303464 AT 4.15318e-01 1.60786e+05 -9.94354e-02 1.68029e-02 3.26953e-09
rs12025371 T 4.15318e-01 1.60786e+05 -9.94354e-02 1.68029e-02 3.26953e-09
rs10157801 G 4.12644e-01 1.59751e+05 -9.58807e-02 1.67555e-02 1.05231e-08
rs11799962 C 4.06313e-01 1.57300e+05 -1.00094e-01 1.68061e-02 2.59204e-09
rs7364524 G 4.06542e-01 1.57389e+05 -9.89482e-02 1.67887e-02 3.78182e-09
rs4971076 A 4.06605e-01 1.57413e+05 -9.89163e-02 1.67854e-02 3.79864e-09
rs6668815 G 4.06604e-01 1.57413e+05 -9.89036e-02 1.67851e-02 3.81421e-09
rs4971052 T 4.06611e-01 1.57416e+05 -9.88999e-02 1.67844e-02 3.81333e-09
rs11264334 C 4.06581e-01 1.57404e+05 -9.89059e-02 1.67830e-02 3.79343e-09
rs11264335 G 4.06577e-01 1.57402e+05 -9.88550e-02 1.67827e-02 3.86156e-09
rs10908458 C 4.06578e-01 1.57403e+05 -9.88922e-02 1.67823e-02 3.80711e-09
rs4971078 G 4.06526e-01 1.57382e+05 -9.86173e-02 1.67775e-02 4.16034e-09
rs12129003 A 4.06291e-01 1.57291e+05 -9.81355e-02 1.67806e-02 4.97900e-09
rs4971054 G 4.06189e-01 1.57252e+05 -9.93580e-02 1.67756e-02 3.17096e-09
rs35388680 CA 4.07150e-01 1.57624e+05 -1.00120e-01 1.67947e-02 2.50494e-09
rs34257409 T 4.06450e-01 1.57353e+05 -1.02129e-01 1.67648e-02 1.11823e-09
rs4276913 G 4.06406e-01 1.57336e+05 -1.02350e-01 1.67642e-02 1.02832e-09
rs12028043 G 4.06499e-01 1.57372e+05 -1.01740e-01 1.67627e-02 1.28633e-09
rs796788606 CA 3.77988e-01 1.46334e+05 -1.03237e-01 1.76199e-02 4.66130e-09
rs12127609 C 4.06700e-01 1.57450e+05 -1.02590e-01 1.67666e-02 9.45380e-10
rs12124306 G 4.06478e-01 1.57364e+05 -1.01980e-01 1.67665e-02 1.18629e-09
rs61813324 T 1.34979e-01 5.22557e+04 1.49527e-01 2.44777e-02 1.00639e-09
rs76102184 T 2.43703e-02 9.43473e+03 3.22117e-01 5.52253e-02 5.46001e-09
rs74634803 C 2.46107e-02 9.52780e+03 3.06895e-01 5.40868e-02 1.39593e-08
rs142511385 T 2.46174e-02 9.53039e+03 3.09826e-01 5.41167e-02 1.03499e-08
rs74761653 A 2.45189e-02 9.49226e+03 2.99105e-01 5.42198e-02 3.46210e-08
rs12083593 C 1.12466e-01 4.35401e+04 1.46606e-01 2.60852e-02 1.90926e-08
rs12087212 A 1.06523e-01 4.12391e+04 1.54701e-01 2.72561e-02 1.38211e-08
rs9425779 C 1.10971e-01 4.29614e+04 1.45276e-01 2.62294e-02 3.05148e-08
1:173900706_CCTA_C C 1.12583e-01 4.35854e+04 1.46723e-01 2.61377e-02 1.98582e-08
rs139303240 TA 1.11395e-01 4.31255e+04 1.47120e-01 2.62141e-02 1.99992e-08
rs9425780 A 1.12456e-01 4.35361e+04 1.47698e-01 2.60282e-02 1.39282e-08
rs767053 A 1.12456e-01 4.35361e+04 1.47697e-01 2.60282e-02 1.39302e-08
rs724416 C 1.12456e-01 4.35360e+04 1.47699e-01 2.60283e-02 1.39248e-08
rs1407596 G 1.12456e-01 4.35361e+04 1.47698e-01 2.60282e-02 1.39282e-08
rs12566651 G 1.12456e-01 4.35361e+04 1.47699e-01 2.60283e-02 1.39229e-08
1:173906530_GA_G G 1.12465e-01 4.35398e+04 1.47877e-01 2.60294e-02 1.33966e-08
rs6703547 T 1.12696e-01 4.36290e+04 1.46061e-01 2.59985e-02 1.93385e-08
rs61828895 C 1.10918e-01 4.29407e+04 1.46384e-01 2.61797e-02 2.25396e-08
rs148437633 ACAATATT 1.09659e-01 4.24535e+04 1.47136e-01 2.64332e-02 2.60481e-08
rs11447877 CT 1.11243e-01 4.30667e+04 1.50687e-01 2.63001e-02 1.00854e-08
rs12085939 G 1.12456e-01 4.35362e+04 1.47700e-01 2.60282e-02 1.39184e-08
rs12086019 C 1.12456e-01 4.35362e+04 1.47700e-01 2.60282e-02 1.39184e-08
rs61828898 G 1.10918e-01 4.29407e+04 1.46385e-01 2.61797e-02 2.25366e-08
1:173914263_CT_C C 1.48057e-01 5.73187e+04 1.36087e-01 2.45512e-02 2.97746e-08
rs12063266 T 1.12456e-01 4.35363e+04 1.47691e-01 2.60282e-02 1.39468e-08
rs61828899 A 1.10914e-01 4.29394e+04 1.46275e-01 2.61806e-02 2.31149e-08
rs199936325 GT 1.24947e-01 4.83720e+04 1.41315e-01 2.54069e-02 2.66962e-08
rs12067580 T 1.12467e-01 4.35406e+04 1.48049e-01 2.60274e-02 1.28570e-08
rs10912702 T 1.12467e-01 4.35406e+04 1.48049e-01 2.60274e-02 1.28570e-08
rs6698123 C 1.12467e-01 4.35406e+04 1.48049e-01 2.60274e-02 1.28570e-08
rs61828900 C 1.12467e-01 4.35406e+04 1.48049e-01 2.60274e-02 1.28570e-08
rs149177436 TC 1.09121e-01 4.22452e+04 1.47556e-01 2.66185e-02 2.97112e-08
rs35110373 TAC 1.10947e-01 4.29519e+04 1.45658e-01 2.62189e-02 2.77244e-08
rs61828901 G 1.10939e-01 4.29491e+04 1.46739e-01 2.61779e-02 2.07998e-08
rs12058585 C 1.12477e-01 4.35445e+04 1.48048e-01 2.60265e-02 1.28452e-08
rs12072905 G 1.12477e-01 4.35445e+04 1.48050e-01 2.60265e-02 1.28393e-08
rs6695887 G 1.12477e-01 4.35445e+04 1.48048e-01 2.60265e-02 1.28447e-08
rs11396952 GA 1.12465e-01 4.35396e+04 1.47800e-01 2.60292e-02 1.36303e-08
rs6425262 A 1.12628e-01 4.36030e+04 1.48279e-01 2.60289e-02 1.22321e-08
rs6665720 A 1.12478e-01 4.35446e+04 1.48052e-01 2.60265e-02 1.28337e-08
rs1407597 T 1.12487e-01 4.35481e+04 1.48089e-01 2.60270e-02 1.27358e-08
1:173933488_GTTTCT_G G 1.12725e-01 4.36404e+04 1.46355e-01 2.60222e-02 1.86582e-08
rs541820550 C 1.11725e-01 4.32534e+04 1.48847e-01 2.61920e-02 1.32616e-08
rs12562959 C 1.10884e-01 4.29276e+04 1.46493e-01 2.61859e-02 2.21757e-08
rs12069129 A 1.12479e-01 4.35451e+04 1.48002e-01 2.60268e-02 1.29830e-08
rs61826771 C 1.10938e-01 4.29485e+04 1.46750e-01 2.61783e-02 2.07564e-08
rs57849055 C 1.12500e-01 4.35532e+04 1.47766e-01 2.60308e-02 1.37598e-08
rs59520434 C 1.12672e-01 4.36199e+04 1.46285e-01 2.60198e-02 1.88944e-08
rs10912710 A 1.12673e-01 4.36202e+04 1.46263e-01 2.60198e-02 1.89891e-08
rs13375205 A 1.11625e-01 4.32146e+04 1.44957e-01 2.61208e-02 2.86898e-08
rs12565352 C 1.12695e-01 4.36286e+04 1.45827e-01 2.60213e-02 2.09565e-08
rs12566022 A 1.11154e-01 4.30323e+04 1.44601e-01 2.61726e-02 3.30107e-08
rs2025241 C 1.11157e-01 4.30334e+04 1.44452e-01 2.61731e-02 3.41193e-08
rs7530661 C 1.12701e-01 4.36311e+04 1.45567e-01 2.60221e-02 2.22230e-08
rs6425264 G 1.12703e-01 4.36319e+04 1.45509e-01 2.60222e-02 2.25110e-08
rs61826774 G 1.11652e-01 4.32251e+04 1.44318e-01 2.61226e-02 3.30588e-08
rs7547880 C 1.12703e-01 4.36320e+04 1.45483e-01 2.60222e-02 2.26438e-08
rs60551050 C 1.11638e-01 4.32195e+04 1.44328e-01 2.61261e-02 3.31264e-08
rs56926540 C 1.11209e-01 4.30533e+04 1.44193e-01 2.61696e-02 3.59394e-08
rs12086826 C 1.12703e-01 4.36319e+04 1.45481e-01 2.60223e-02 2.26533e-08
rs12566842 G 1.11162e-01 4.30352e+04 1.44303e-01 2.61734e-02 3.52533e-08
rs12566642 G 1.11173e-01 4.30395e+04 1.44319e-01 2.61737e-02 3.51430e-08
rs6425265 A 1.12515e-01 4.35592e+04 1.46946e-01 2.60399e-02 1.67226e-08
rs6425266 T 1.12515e-01 4.35592e+04 1.46946e-01 2.60399e-02 1.67226e-08
rs369955533 ATT 1.10080e-01 4.26162e+04 1.50486e-01 2.67153e-02 1.77379e-08
rs146782652 CCTA 1.12288e-01 4.34711e+04 1.47358e-01 2.60933e-02 1.63194e-08
rs61826777 G 1.10918e-01 4.29407e+04 1.46145e-01 2.61897e-02 2.40498e-08
rs6425267 T 1.12460e-01 4.35377e+04 1.47278e-01 2.60381e-02 1.54948e-08
rs16846641 T 1.12460e-01 4.35377e+04 1.47276e-01 2.60381e-02 1.55011e-08
rs111260529 A 1.12461e-01 4.35381e+04 1.47270e-01 2.60382e-02 1.55206e-08
rs12089405 A 1.12460e-01 4.35377e+04 1.47276e-01 2.60381e-02 1.55006e-08
rs2901784 T 1.12460e-01 4.35377e+04 1.47276e-01 2.60381e-02 1.55006e-08
rs2860841 T 1.12515e-01 4.35592e+04 1.46776e-01 2.60337e-02 1.72359e-08
rs61826779 C 1.10457e-01 4.27625e+04 1.44762e-01 2.62877e-02 3.65798e-08
rs61826780 G 1.10939e-01 4.29488e+04 1.46116e-01 2.61882e-02 2.41582e-08
rs12093885 A 1.12514e-01 4.35588e+04 1.46798e-01 2.60335e-02 1.71489e-08
rs6702454 G 1.12484e-01 4.35470e+04 1.47236e-01 2.60385e-02 1.56460e-08
rs7523504 C 1.12460e-01 4.35377e+04 1.47276e-01 2.60381e-02 1.55011e-08
rs7549291 T 1.12511e-01 4.35576e+04 1.46910e-01 2.60338e-02 1.67287e-08
rs961148 C 1.12511e-01 4.35576e+04 1.46910e-01 2.60338e-02 1.67287e-08
rs10912716 T 1.12512e-01 4.35580e+04 1.46878e-01 2.60338e-02 1.68488e-08
rs112766158 T 1.10970e-01 4.29610e+04 1.45746e-01 2.61852e-02 2.61065e-08
rs12141964 T 1.12544e-01 3.43570e+05 -1.47151e-01 2.60369e-02 1.59138e-08
rs3980286 G 1.12512e-01 4.35580e+04 1.46878e-01 2.60338e-02 1.68503e-08
rs61826784 C 1.10970e-01 4.29610e+04 1.45746e-01 2.61852e-02 2.61065e-08
rs4536054 A 1.12570e-01 4.35805e+04 1.46261e-01 2.60276e-02 1.91836e-08
rs6665880 G 1.12513e-01 4.35581e+04 1.46876e-01 2.60338e-02 1.68590e-08
rs2009083 G 1.12276e-01 4.34665e+04 1.47129e-01 2.60957e-02 1.72205e-08
rs2860844 A 1.12297e-01 4.34748e+04 1.47259e-01 2.60868e-02 1.65446e-08
rs1987871 G 1.12463e-01 4.35387e+04 1.45662e-01 2.60409e-02 2.22745e-08
rs2860845 G 1.10945e-01 4.29513e+04 1.45140e-01 2.61898e-02 2.99676e-08
rs1987873 G 1.11286e-01 4.30833e+04 1.45883e-01 2.62200e-02 2.64293e-08
rs75092751 AAAGTGCTGGTATT 1.08806e-01 4.21233e+04 1.54273e-01 2.67609e-02 8.18503e-09
rs6661182 T 1.12521e-01 4.35615e+04 1.46330e-01 2.60390e-02 1.91594e-08
rs6676307 T 1.12544e-01 4.35705e+04 1.47005e-01 2.60348e-02 1.64003e-08
rs6688176 C 1.12546e-01 4.35711e+04 1.46929e-01 2.60345e-02 1.66731e-08
rs538788901 T 1.12137e-01 4.34127e+04 1.47129e-01 2.61369e-02 1.81356e-08
rs369075854 CA 1.12157e-01 4.34204e+04 1.47057e-01 2.61584e-02 1.89241e-08
rs6683276 A 1.12613e-01 4.35971e+04 1.46336e-01 2.60306e-02 1.89371e-08
rs12060331 A 1.12556e-01 4.35750e+04 1.47094e-01 2.60342e-02 1.60636e-08
rs12072602 T 1.12589e-01 4.35879e+04 1.46171e-01 2.60281e-02 1.95803e-08
rs61826785 C 1.11550e-01 4.31855e+04 1.45038e-01 2.61275e-02 2.84174e-08
rs113565337 CTT 1.09855e-01 4.25291e+04 1.46705e-01 2.64191e-02 2.81218e-08
rs12060401 T 1.12590e-01 4.35881e+04 1.46142e-01 2.60281e-02 1.97075e-08
rs113452743 GTAATA 1.13128e-01 4.37965e+04 1.46580e-01 2.60257e-02 1.78254e-08
rs61826823 T 1.12645e-01 4.36094e+04 1.46772e-01 2.60225e-02 1.70095e-08
rs12562588 T 1.12592e-01 4.35890e+04 1.46115e-01 2.60281e-02 1.98264e-08
rs10912717 G 1.12526e-01 4.35633e+04 1.46890e-01 2.60332e-02 1.67910e-08
rs12565973 T 1.11046e-01 4.29904e+04 1.44872e-01 2.61803e-02 3.14068e-08
rs1321637 C 1.10730e-01 4.28679e+04 1.44816e-01 2.62253e-02 3.35575e-08
rs61826824 T 1.10902e-01 4.29348e+04 1.45048e-01 2.62057e-02 3.11658e-08
1:173993375_CAAAAAAAAAA_C C 1.12774e-01 4.36593e+04 1.48798e-01 2.60290e-02 1.08825e-08
1:173995505_CAAAAAAAA_C C 1.11440e-01 4.31427e+04 1.45672e-01 2.62239e-02 2.78084e-08
rs12071784 A 1.12700e-01 4.36308e+04 1.46834e-01 2.60186e-02 1.66931e-08
1:173995956_AT_A A 1.12625e-01 4.36016e+04 1.46775e-01 2.60262e-02 1.70780e-08
rs12029025 C 1.12660e-01 4.36151e+04 1.47043e-01 2.60256e-02 1.60736e-08
rs779533424 C 1.12882e-01 4.37010e+04 1.47045e-01 2.60295e-02 1.61469e-08
rs59960208 A 1.12705e-01 4.36325e+04 1.46806e-01 2.60181e-02 1.67886e-08
1:173999106_AG_A A 9.79523e-02 3.79212e+04 1.60287e-01 2.89766e-02 3.17714e-08
rs12086829 A 1.12670e-01 4.36191e+04 1.46902e-01 2.60218e-02 1.65083e-08
rs115459174 T 1.11093e-01 4.30086e+04 1.45851e-01 2.61689e-02 2.50101e-08
rs113315999 C 1.11151e-01 4.30310e+04 1.45772e-01 2.61693e-02 2.54562e-08
rs6668543 C 1.12698e-01 4.36298e+04 1.46748e-01 2.60180e-02 1.70033e-08
rs61826826 G 1.11194e-01 4.30478e+04 1.45569e-01 2.61647e-02 2.64690e-08
rs10494491 C 1.11142e-01 4.30275e+04 1.45481e-01 2.61623e-02 2.69008e-08
rs36013663 T 1.11556e-01 4.31877e+04 1.45618e-01 2.61172e-02 2.47074e-08
rs10650150 TAATAAC 1.12259e-01 4.34600e+04 1.45846e-01 2.60992e-02 2.29820e-08
rs6425271 T 1.12654e-01 4.36129e+04 1.46341e-01 2.60132e-02 1.85043e-08
rs12077782 G 1.12715e-01 4.36365e+04 1.46213e-01 2.60130e-02 1.90387e-08
rs12077812 C 1.12654e-01 4.36130e+04 1.46330e-01 2.60129e-02 1.85449e-08
rs113098812 AC 1.12658e-01 4.36143e+04 1.46594e-01 2.60180e-02 1.75981e-08
rs6657380 T 1.12713e-01 4.36358e+04 1.46207e-01 2.60129e-02 1.90616e-08
rs6684527 A 1.11653e-01 4.32252e+04 1.45150e-01 2.61118e-02 2.71991e-08
rs9728376 T 1.12725e-01 4.36404e+04 1.45802e-01 2.60077e-02 2.07205e-08
rs144533881 GAT 1.11583e-01 4.31981e+04 1.43447e-01 2.61853e-02 4.30307e-08
rs6425272 A 1.12714e-01 4.36361e+04 1.45771e-01 2.60082e-02 2.08779e-08
rs5778793 CT 1.12259e-01 4.34598e+04 1.47793e-01 2.61539e-02 1.59815e-08
rs61826829 G 1.11128e-01 4.30220e+04 1.44808e-01 2.61550e-02 3.08934e-08
rs10912721 A 1.12719e-01 4.36382e+04 1.45708e-01 2.60057e-02 2.11064e-08
rs28595073 G 1.11650e-01 4.32243e+04 1.44904e-01 2.61084e-02 2.85894e-08
rs965498 T 1.11109e-01 4.30147e+04 1.44956e-01 2.61575e-02 2.99980e-08
rs61826831 C 1.11109e-01 4.30147e+04 1.44960e-01 2.61575e-02 2.99768e-08
rs6680088 T 1.12995e-01 4.37447e+04 1.45236e-01 2.59985e-02 2.32233e-08
rs12089005 C 1.12661e-01 4.36156e+04 1.45751e-01 2.60061e-02 2.09154e-08
rs61826832 T 1.11106e-01 4.30138e+04 1.44983e-01 2.61573e-02 2.98186e-08
rs2145379 C 1.12213e-01 4.34420e+04 1.45770e-01 2.60525e-02 2.20603e-08
rs55698506 C 1.11175e-01 4.30403e+04 1.45474e-01 2.61501e-02 2.65473e-08
rs16846667 T 1.11104e-01 4.30128e+04 1.44819e-01 2.61586e-02 3.09525e-08
rs10127823 G 1.11222e-01 4.30583e+04 1.44329e-01 2.61502e-02 3.40896e-08
rs115198009 T 1.09109e-01 4.22404e+04 1.50883e-01 2.63872e-02 1.07918e-08
rs61826847 A 1.09450e-01 4.23726e+04 1.52719e-01 2.63452e-02 6.76826e-09
rs61827885 G 1.09450e-01 4.23725e+04 1.52675e-01 2.63457e-02 6.84005e-09
rs61827889 A 1.09428e-01 4.23640e+04 1.53586e-01 2.63361e-02 5.49314e-09
rs16828467 A 1.09430e-01 4.23646e+04 1.53453e-01 2.63359e-02 5.65968e-09
rs60039606 G 1.09557e-01 4.24138e+04 1.52715e-01 2.63259e-02 6.60458e-09
rs16846688 A 1.09427e-01 4.23634e+04 1.53569e-01 2.63360e-02 5.51297e-09
rs1407126 G 1.09134e-01 4.22500e+04 1.50229e-01 2.63741e-02 1.22776e-08
rs112521517 A 1.09539e-01 4.24068e+04 1.53084e-01 2.63296e-02 6.10424e-09
rs76882767 G 1.09442e-01 4.23694e+04 1.53421e-01 2.63389e-02 5.72386e-09
rs61827896 T 1.09501e-01 4.23922e+04 1.53673e-01 2.63329e-02 5.36311e-09
rs144006142 C 1.09277e-01 4.23054e+04 1.52584e-01 2.63611e-02 7.12529e-09
rs61827899 G 1.09429e-01 4.23644e+04 1.53177e-01 2.63370e-02 6.03473e-09
rs61827900 T 1.09225e-01 4.22854e+04 1.53054e-01 2.63770e-02 6.54109e-09
rs61827901 G 1.09268e-01 4.23022e+04 1.53501e-01 2.63618e-02 5.79403e-09
rs61827902 C 1.09264e-01 4.23006e+04 1.53648e-01 2.63624e-02 5.60856e-09
rs61827903 A 1.09266e-01 4.23012e+04 1.53618e-01 2.63620e-02 5.64333e-09
rs61827904 G 1.07919e-01 4.17797e+04 1.52480e-01 2.65380e-02 9.16801e-09
1:174136354_CCT_C C 1.09442e-01 4.23692e+04 1.52807e-01 2.63643e-02 6.80310e-09
rs61827905 C 1.09437e-01 4.23674e+04 1.53291e-01 2.63375e-02 5.88480e-09
rs75718117 G 1.09285e-01 4.23085e+04 1.52706e-01 2.63616e-02 6.93551e-09
rs79936019 T 1.08881e-01 4.21521e+04 1.53604e-01 2.64551e-02 6.39984e-09
rs61828571 T 1.09441e-01 4.23691e+04 1.52991e-01 2.63374e-02 6.29880e-09
rs112350697 C 1.09456e-01 4.23747e+04 1.52889e-01 2.63377e-02 6.44855e-09
rs61828574 G 1.09565e-01 4.24171e+04 1.52330e-01 2.63274e-02 7.22034e-09
rs144476158 CT 1.11170e-01 4.30382e+04 1.50231e-01 2.62763e-02 1.08349e-08
1:174170781_CT_C C 1.08492e-01 4.20015e+04 1.53071e-01 2.65941e-02 8.63586e-09
rs61828575 G 1.09436e-01 4.23671e+04 1.53085e-01 2.63382e-02 6.17246e-09
rs61828576 T 1.09436e-01 4.23669e+04 1.53074e-01 2.63382e-02 6.18772e-09
rs61828577 A 1.09562e-01 4.24158e+04 1.52412e-01 2.63282e-02 7.09459e-09
rs61828578 C 1.09437e-01 4.23675e+04 1.53207e-01 2.63379e-02 6.00087e-09
rs1890881 C 1.09566e-01 4.24174e+04 1.52490e-01 2.63271e-02 6.96058e-09
rs61828580 G 1.09439e-01 4.23681e+04 1.53180e-01 2.63377e-02 6.03635e-09
rs7525325 A 1.09544e-01 4.24090e+04 1.52007e-01 2.63315e-02 7.80758e-09
rs61828583 A 1.09390e-01 4.23494e+04 1.52336e-01 2.63515e-02 7.44004e-09
rs12564858 A 1.09395e-01 4.23513e+04 1.52369e-01 2.63503e-02 7.37294e-09
rs61828584 T 1.09443e-01 4.23699e+04 1.52921e-01 2.63444e-02 6.45903e-09
rs74765094 T 1.09341e-01 4.23303e+04 1.52343e-01 2.63635e-02 7.54495e-09
rs61828587 C 1.09461e-01 4.23769e+04 1.52572e-01 2.63432e-02 6.97862e-09
rs12565675 G 1.09554e-01 4.24129e+04 1.53049e-01 2.63426e-02 6.25931e-09
rs2015075 T 1.09459e-01 4.23759e+04 1.52622e-01 2.63433e-02 6.90009e-09
rs12566643 A 1.10007e-01 4.25881e+04 1.54293e-01 2.63076e-02 4.49973e-09
rs41265242 T 1.09446e-01 4.23710e+04 1.52734e-01 2.63432e-02 6.72630e-09
rs12567854 C 1.09442e-01 4.23694e+04 1.52728e-01 2.63431e-02 6.73598e-09
rs12567864 A 1.09430e-01 4.23646e+04 1.52694e-01 2.63450e-02 6.80336e-09
rs41266044 C 1.09813e-01 4.25130e+04 1.53404e-01 2.63085e-02 5.51864e-09
rs61828589 C 1.09420e-01 4.23610e+04 1.52735e-01 2.63456e-02 6.74618e-09
rs61828590 A 1.09420e-01 4.23610e+04 1.52735e-01 2.63456e-02 6.74618e-09
1:174227913_GT_G G 1.09831e-01 4.25199e+04 1.54230e-01 2.65170e-02 6.02651e-09
rs61828591 C 1.09416e-01 4.23592e+04 1.52182e-01 2.63460e-02 7.64808e-09
rs4140468 T 1.09435e-01 4.23665e+04 1.52807e-01 2.63435e-02 6.62044e-09
rs61828592 A 1.09498e-01 4.23911e+04 1.52948e-01 2.63460e-02 6.43283e-09
rs61828595 A 1.09661e-01 4.24541e+04 1.53514e-01 2.63285e-02 5.52765e-09
rs112908238 C 1.24083e-01 4.80373e+04 1.43738e-01 2.59075e-02 2.89104e-08
rs12737218 C 1.09661e-01 4.24543e+04 1.53504e-01 2.63284e-02 5.53922e-09
rs60005461 A 1.09715e-01 4.24749e+04 1.53145e-01 2.63230e-02 5.96823e-09
rs58866024 C 1.09715e-01 4.24749e+04 1.53145e-01 2.63230e-02 5.96758e-09
rs12562344 G 1.09668e-01 4.24570e+04 1.54115e-01 2.63266e-02 4.80702e-09
1:174276221_TC_T T 1.09425e-01 4.23628e+04 1.54014e-01 2.63840e-02 5.31039e-09
rs12564848 C 1.09755e-01 4.24904e+04 1.53558e-01 2.63298e-02 5.48177e-09
rs57651489 A 1.08992e-01 4.21951e+04 1.52413e-01 2.64257e-02 8.05284e-09
rs61828622 C 1.09726e-01 4.24795e+04 1.52709e-01 2.63343e-02 6.68646e-09
rs61828624 A 1.09842e-01 4.25243e+04 1.53384e-01 2.63247e-02 5.66471e-09
rs61828625 G 1.09768e-01 4.24956e+04 1.53437e-01 2.63292e-02 5.62998e-09
rs181516391 G 1.03331e-01 4.00036e+04 1.63787e-01 2.75364e-02 2.71880e-09
rs142014977 CG 1.09648e-01 4.24492e+04 1.53599e-01 2.63417e-02 5.51719e-09
rs61828627 G 1.09764e-01 4.24942e+04 1.54057e-01 2.63271e-02 4.87438e-09
rs12568869 C 1.09740e-01 4.24849e+04 1.53814e-01 2.63285e-02 5.16281e-09
rs61828630 A 1.09738e-01 4.24840e+04 1.53907e-01 2.63287e-02 5.05626e-09
rs61828631 A 1.09791e-01 4.25044e+04 1.54018e-01 2.63278e-02 4.92302e-09
rs145811647 TG 1.09544e-01 4.24090e+04 1.54204e-01 2.63563e-02 4.90197e-09
rs61828635 T 1.09650e-01 4.24498e+04 1.53389e-01 2.63304e-02 5.70153e-09
rs61828641 A 1.08294e-01 4.19250e+04 1.53303e-01 2.64946e-02 7.21031e-09
rs9970174 A 1.09735e-01 4.24828e+04 1.52746e-01 2.63220e-02 6.52515e-09
rs147612579 AT 1.09701e-01 4.24695e+04 1.53388e-01 2.64345e-02 6.54064e-09
rs12564876 G 1.09686e-01 4.24640e+04 1.53238e-01 2.63267e-02 5.87130e-09
rs61828645 A 1.09652e-01 4.24508e+04 1.52950e-01 2.63284e-02 6.28264e-09
1:174346358_GATAT_G G 1.09694e-01 4.24669e+04 1.52658e-01 2.63341e-02 6.76211e-09
rs200533643 G 1.09795e-01 4.25060e+04 1.52200e-01 2.63302e-02 7.46235e-09
rs61828652 C 1.09659e-01 4.24536e+04 1.52939e-01 2.63343e-02 6.34796e-09
rs61828653 A 1.09659e-01 4.24536e+04 1.52939e-01 2.63343e-02 6.34796e-09
rs61828654 A 1.09659e-01 4.24532e+04 1.53322e-01 2.63279e-02 5.76933e-09
rs61826863 G 1.09668e-01 4.24568e+04 1.53138e-01 2.63278e-02 6.01492e-09
rs199887242 CT 1.07401e-01 4.15791e+04 1.57077e-01 2.68417e-02 4.86515e-09
rs61826865 A 1.09009e-01 4.22017e+04 1.55971e-01 2.64470e-02 3.69645e-09
rs60537311 A 1.30691e-01 5.05957e+04 1.47299e-01 2.55383e-02 8.04443e-09
rs61826867 G 1.09860e-01 4.25314e+04 1.54197e-01 2.63066e-02 4.59320e-09
rs113856511 CT 1.09195e-01 4.22737e+04 1.54317e-01 2.64214e-02 5.20923e-09
rs61826868 C 1.09640e-01 4.24460e+04 1.52952e-01 2.63351e-02 6.33597e-09
rs61826869 A 1.09634e-01 4.24438e+04 1.52938e-01 2.63363e-02 6.36561e-09
rs12565430 A 1.08098e-01 4.18490e+04 1.50469e-01 2.66252e-02 1.59395e-08
rs141514268 T 1.09661e-01 4.24542e+04 1.52809e-01 2.63343e-02 6.53721e-09
rs61826873 G 1.09547e-01 4.24099e+04 1.52984e-01 2.63502e-02 6.41630e-09
rs112280632 A 1.09163e-01 4.22612e+04 1.50577e-01 2.64259e-02 1.21349e-08
1:174432462_AT_A A 9.06263e-02 3.50851e+04 1.75106e-01 3.04156e-02 8.56983e-09
rs61826876 T 1.10117e-01 4.26308e+04 1.53793e-01 2.63528e-02 5.35773e-09
rs61826877 G 1.09444e-01 4.23701e+04 1.54102e-01 2.63670e-02 5.08861e-09
rs201936174 CAAA 1.01834e-01 3.94241e+04 1.55268e-01 2.78147e-02 2.37763e-08
1:174455489_CT_C C 1.53445e-01 5.94048e+04 1.59870e-01 2.47960e-02 1.14039e-10
rs200453346 G 9.75399e-02 3.77616e+04 1.58440e-01 2.85574e-02 2.89138e-08
rs201592934 C 9.75399e-02 3.77616e+04 1.58440e-01 2.85574e-02 2.89138e-08
rs200052476 C 9.75399e-02 3.77616e+04 1.58440e-01 2.85574e-02 2.89138e-08
rs200866056 T 9.75399e-02 3.77616e+04 1.58440e-01 2.85574e-02 2.89138e-08
rs61826879 A 1.09426e-01 4.23633e+04 1.50991e-01 2.63664e-02 1.02579e-08
rs201333632 CT 1.04513e-01 4.04610e+04 1.53646e-01 2.74471e-02 2.17249e-08
rs61826881 G 1.09609e-01 4.24338e+04 1.50100e-01 2.63671e-02 1.25236e-08
rs74658177 G 1.09687e-01 4.24644e+04 1.50747e-01 2.63227e-02 1.02451e-08
rs12564992 G 1.09608e-01 4.24337e+04 1.51628e-01 2.63499e-02 8.70720e-09
rs61826882 T 1.09697e-01 4.24682e+04 1.50876e-01 2.63207e-02 9.92654e-09
rs61826883 G 1.09705e-01 4.24712e+04 1.51218e-01 2.63215e-02 9.20338e-09
rs112335794 A 1.09738e-01 4.24840e+04 1.51472e-01 2.63186e-02 8.66108e-09
rs200421763 G 1.09710e-01 4.24730e+04 1.50875e-01 2.63217e-02 9.94291e-09
rs1964103 G 1.09761e-01 4.24928e+04 1.49905e-01 2.63137e-02 1.22212e-08
rs61439796 A 1.09754e-01 4.24901e+04 1.50467e-01 2.63141e-02 1.07886e-08
1:174509822_TTGGTTAC_T T 1.07011e-01 4.14282e+04 1.51581e-01 2.68571e-02 1.66401e-08
rs139147845 G 1.09696e-01 4.24679e+04 1.50665e-01 2.63163e-02 1.03488e-08
rs61826887 C 1.09783e-01 4.25014e+04 1.50636e-01 2.63092e-02 1.03213e-08
rs61826888 T 1.09701e-01 4.24697e+04 1.50317e-01 2.63166e-02 1.11908e-08
rs189957953 C 1.09776e-01 4.24986e+04 1.50687e-01 2.63092e-02 1.02056e-08
rs202232006 TACAC 1.09858e-01 4.25304e+04 1.51183e-01 2.63055e-02 9.08692e-09
rs2072758 T 1.09712e-01 4.24740e+04 1.50066e-01 2.63116e-02 1.17603e-08
rs79665537 T 1.09789e-01 4.25036e+04 1.51299e-01 2.63044e-02 8.84060e-09
rs56674178 T 1.09735e-01 4.24827e+04 1.49070e-01 2.63216e-02 1.48586e-08
rs75434011 G 1.09772e-01 4.24971e+04 1.49125e-01 2.63156e-02 1.45706e-08
rs61826902 T 1.09677e-01 4.24604e+04 1.49307e-01 2.63263e-02 1.41856e-08
rs61826903 G 1.09804e-01 4.25093e+04 1.49350e-01 2.63156e-02 1.38607e-08
rs142639201 ACTTATGAAACTTATTGTACT 1.00457e-01 3.88909e+04 1.61165e-01 2.82185e-02 1.12267e-08
rs10157872 G 1.09828e-01 4.25189e+04 1.48924e-01 2.63153e-02 1.52267e-08
rs61826904 G 1.09633e-01 4.24432e+04 1.49213e-01 2.63365e-02 1.46701e-08
1:174555409_GGAACAGAAAACCAAACACCTCGT_G G 1.09486e-01 4.23863e+04 1.48068e-01 2.63500e-02 1.92036e-08
1:174556920_CA_C C 1.09478e-01 4.23832e+04 1.48160e-01 2.63499e-02 1.88151e-08
rs12568182 G 1.09521e-01 4.24000e+04 1.49315e-01 2.63531e-02 1.46446e-08
rs61826909 A 1.09300e-01 4.23144e+04 1.47743e-01 2.63762e-02 2.12947e-08
rs35216639 A 1.09488e-01 4.23872e+04 1.49524e-01 2.63497e-02 1.39200e-08
rs61826913 G 1.09487e-01 4.23869e+04 1.48087e-01 2.63508e-02 1.91420e-08
rs12568542 C 1.09560e-01 4.24149e+04 1.47651e-01 2.63452e-02 2.09163e-08
rs140233140 G 1.09496e-01 4.23902e+04 1.47901e-01 2.63595e-02 2.01517e-08
rs140586354 A 1.09744e-01 4.24862e+04 1.47525e-01 2.63499e-02 2.16260e-08
rs61826917 G 1.09625e-01 4.24402e+04 1.49326e-01 2.63323e-02 1.42305e-08
rs61826918 T 1.09649e-01 4.24496e+04 1.48405e-01 2.63362e-02 1.75294e-08
rs61826921 A 1.09539e-01 4.24069e+04 1.49031e-01 2.63427e-02 1.53921e-08
rs61826922 C 1.09507e-01 4.23947e+04 1.47859e-01 2.63503e-02 2.01077e-08
rs61826923 T 1.09496e-01 4.23903e+04 1.48032e-01 2.63502e-02 1.93588e-08
rs16847257 A 1.09524e-01 4.24011e+04 1.48993e-01 2.63432e-02 1.55300e-08
rs61826924 A 1.09484e-01 4.23857e+04 1.49237e-01 2.63466e-02 1.47780e-08
rs61826925 T 1.09575e-01 4.24210e+04 1.48967e-01 2.63427e-02 1.56103e-08
rs113322696 T 1.09378e-01 4.23446e+04 1.47022e-01 2.63728e-02 2.48193e-08
rs16847271 T 1.09488e-01 4.23873e+04 1.49256e-01 2.63475e-02 1.47314e-08
rs78314517 T 1.09489e-01 4.23876e+04 1.49183e-01 2.63463e-02 1.49503e-08
rs138329430 A 1.08682e-01 4.20752e+04 1.47832e-01 2.65066e-02 2.44742e-08
rs61826942 T 1.08682e-01 4.20752e+04 1.47832e-01 2.65066e-02 2.44742e-08
rs61826944 G 1.09502e-01 4.23926e+04 1.47692e-01 2.63757e-02 2.15210e-08
rs12565810 G 1.09547e-01 4.24099e+04 1.49422e-01 2.63547e-02 1.43283e-08
rs61826949 A 1.10187e-01 4.26576e+04 1.49140e-01 2.63480e-02 1.51259e-08
1:174625254_AT_A A 1.12114e-01 4.34039e+04 1.43869e-01 2.62159e-02 4.07376e-08
rs61826950 A 1.09491e-01 4.23883e+04 1.49586e-01 2.63575e-02 1.38651e-08
rs61826951 T 1.09526e-01 4.24017e+04 1.49361e-01 2.63544e-02 1.45197e-08
rs61826952 G 1.09611e-01 4.24347e+04 1.49216e-01 2.63502e-02 1.49145e-08
rs61826953 A 1.09485e-01 4.23859e+04 1.49468e-01 2.63591e-02 1.42627e-08
1:174639424_AT_A A 1.06789e-01 4.13424e+04 1.51386e-01 2.69277e-02 1.89075e-08
rs41524947 T 1.09446e-01 4.23708e+04 1.48655e-01 2.63667e-02 1.72312e-08
1:174643199_GT_G G 1.07119e-01 4.14701e+04 1.50435e-01 2.69211e-02 2.30013e-08
rs57353443 T 1.09578e-01 4.24222e+04 1.49060e-01 2.63502e-02 1.54368e-08
rs61826956 G 1.09595e-01 4.24286e+04 1.49106e-01 2.63527e-02 1.53274e-08
rs201552714 A 1.09721e-01 4.24775e+04 1.47758e-01 2.63655e-02 2.09509e-08
rs61826957 G 1.09529e-01 4.24031e+04 1.49120e-01 2.63607e-02 1.54338e-08
rs12563930 A 1.09401e-01 4.23535e+04 1.48286e-01 2.63817e-02 1.90364e-08
rs61826959 T 1.10095e-01 4.26220e+04 1.47311e-01 2.63667e-02 2.31351e-08
rs77028783 G 1.13474e-01 4.39305e+04 1.43390e-01 2.62641e-02 4.77995e-08
rs60941239 A 1.09393e-01 4.23503e+04 1.46429e-01 2.63858e-02 2.86797e-08
1:174664461_TCTGA_T T 1.08187e-01 4.18835e+04 1.47500e-01 2.65279e-02 2.69855e-08
rs34952844 T 1.09423e-01 4.23619e+04 1.48686e-01 2.63704e-02 1.71915e-08
rs61828062 C 1.09560e-01 4.24150e+04 1.48512e-01 2.63610e-02 1.76531e-08
rs61828064 C 1.09779e-01 4.24998e+04 1.49080e-01 2.63490e-02 1.53450e-08
rs111843745 G 1.09698e-01 4.24684e+04 1.47953e-01 2.63492e-02 1.96728e-08
rs137940728 G 1.09700e-01 4.24692e+04 1.48300e-01 2.63471e-02 1.81817e-08
rs61828065 G 1.09593e-01 4.24278e+04 1.47910e-01 2.63529e-02 1.99506e-08
1:174713479_ATTAAC_A A 1.07452e-01 4.15992e+04 1.48646e-01 2.68140e-02 2.96728e-08
rs7523516 A 1.09618e-01 4.24377e+04 1.47747e-01 2.63520e-02 2.06522e-08
rs16847402 C 1.09562e-01 4.24159e+04 1.48020e-01 2.63562e-02 1.95552e-08
rs10494493 T 1.09491e-01 4.23885e+04 1.48044e-01 2.63584e-02 1.95035e-08
rs10158096 T 1.09402e-01 4.23538e+04 1.47536e-01 2.63668e-02 2.20238e-08
rs74826217 G 1.09407e-01 4.23559e+04 1.47317e-01 2.63686e-02 2.31545e-08
rs61828068 A 1.09383e-01 4.23465e+04 1.48068e-01 2.63694e-02 1.96663e-08
rs141155888 T 1.09074e-01 4.22268e+04 1.46472e-01 2.63996e-02 2.88902e-08
rs61828081 A 1.09100e-01 4.22370e+04 1.46274e-01 2.63967e-02 3.00522e-08
rs61828088 A 1.09219e-01 4.22832e+04 1.47149e-01 2.64040e-02 2.50740e-08
rs72717424 A 4.95882e-02 1.91976e+04 2.14182e-01 3.90573e-02 4.16817e-08
rs6425446 G 4.45421e-01 1.72440e+05 -9.16896e-02 1.65514e-02 3.03427e-08
rs6665097 G 4.43783e-01 1.71806e+05 -9.09688e-02 1.65800e-02 4.10152e-08
rs3922649 G 4.45542e-01 1.72487e+05 -9.16170e-02 1.65452e-02 3.07424e-08
rs72717429 G 3.08803e-02 1.19550e+04 2.72619e-01 4.76239e-02 1.03938e-08
rs4478775 A 2.22175e-01 8.60130e+04 1.59129e-01 1.98817e-02 1.21312e-15
rs11585009 A 2.22279e-01 8.60532e+04 1.59388e-01 1.98738e-02 1.06318e-15
rs56278732 G 2.22205e-01 8.60245e+04 1.60361e-01 1.99004e-02 7.78735e-16
rs12135579 T 2.20278e-01 8.52782e+04 1.64752e-01 1.99580e-02 1.52901e-16
rs71299403 CT 2.19342e-01 8.49161e+04 1.58462e-01 2.00965e-02 3.16038e-15
rs12125768 C 2.40164e-01 9.29769e+04 1.55710e-01 1.94023e-02 1.01801e-15
1:177779502_GA_G G 2.39438e-01 9.26959e+04 1.52319e-01 1.94570e-02 4.96377e-15
rs4081366 T 3.41838e-01 1.32339e+05 1.04044e-01 1.75006e-02 2.76607e-09
rs4339825 C 2.70300e-01 1.04644e+05 1.55638e-01 1.87312e-02 9.71027e-17
rs2068973 A 3.45442e-01 1.33734e+05 1.31402e-01 1.73659e-02 3.84574e-14
rs34632838 T 3.28391e-01 1.27133e+05 1.36495e-01 1.75860e-02 8.42915e-15
rs35496343 A 3.28395e-01 1.27135e+05 1.36361e-01 1.75853e-02 8.92643e-15
rs34166952 C 2.07966e-01 8.05118e+04 2.00679e-01 2.03748e-02 6.98332e-23
rs10913436 T 3.28006e-01 1.26984e+05 1.36015e-01 1.76065e-02 1.12121e-14
rs12735595 A 2.08495e-01 8.07167e+04 2.00455e-01 2.03267e-02 6.18015e-23
rs4609391 T 2.08541e-01 8.07346e+04 2.00500e-01 2.03193e-02 5.83163e-23
rs12132236 G 3.45221e-01 1.33649e+05 1.31248e-01 1.73580e-02 4.00899e-14
rs12132241 T 3.28433e-01 1.27150e+05 1.36309e-01 1.75738e-02 8.78037e-15
rs10913437 T 3.28714e-01 1.27258e+05 1.36165e-01 1.75655e-02 9.10117e-15
rs72698507 C 2.08556e-01 8.07405e+04 2.00215e-01 2.03084e-02 6.36217e-23
rs6425451 C 2.45566e-01 9.50683e+04 1.53559e-01 1.91643e-02 1.12766e-15
rs11586243 C 2.08534e-01 8.07318e+04 1.99863e-01 2.03025e-02 7.34994e-23
rs10753172 A 3.44959e-01 1.33548e+05 1.32765e-01 1.73373e-02 1.90068e-14
rs10753173 T 3.44961e-01 1.33548e+05 1.32766e-01 1.73373e-02 1.89993e-14
rs4509539 C 2.08576e-01 8.07482e+04 2.00513e-01 2.03001e-02 5.28103e-23
rs4081365 A 3.17290e-01 1.22836e+05 1.34581e-01 1.77419e-02 3.32639e-14
rs10913442 C 3.27787e-01 1.26899e+05 1.38609e-01 1.75612e-02 2.96795e-15
rs12085082 A 2.10937e-01 8.16623e+04 1.98050e-01 2.02207e-02 1.20399e-22
rs12736514 C 2.09520e-01 8.11137e+04 1.99425e-01 2.02724e-02 7.87597e-23
rs4132288 A 2.09084e-01 8.09448e+04 2.01213e-01 2.02824e-02 3.43110e-23
rs1854288 A 3.27396e-01 1.26748e+05 1.39687e-01 1.75660e-02 1.84325e-15
rs1854289 T 2.07699e-01 8.04087e+04 2.04020e-01 2.03222e-02 1.03817e-23
rs12760319 A 2.09035e-01 8.09257e+04 2.00120e-01 2.02825e-02 5.88123e-23
rs17360224 C 2.09035e-01 8.09257e+04 2.00119e-01 2.02825e-02 5.88391e-23
rs12757154 C 3.26801e-01 1.26518e+05 1.40426e-01 1.75694e-02 1.32799e-15
1:177805926_CA_C C 3.24873e-01 1.25771e+05 1.41007e-01 1.76074e-02 1.16854e-15
rs12140681 A 3.25146e-01 1.25877e+05 1.41519e-01 1.75911e-02 8.67803e-16
rs2902200 G 2.08621e-01 8.07656e+04 2.00949e-01 2.02970e-02 4.19827e-23
rs1410411 A 3.27197e-01 1.26671e+05 1.38480e-01 1.75647e-02 3.18679e-15
rs2862276 G 3.26708e-01 1.26482e+05 1.39420e-01 1.75780e-02 2.17670e-15
rs1815367 T 2.06993e-01 8.01351e+04 2.04290e-01 2.03440e-02 1.01182e-23
rs34551500 A 2.09109e-01 8.09544e+04 2.01337e-01 2.03030e-02 3.57080e-23
rs12731430 C 2.06240e-01 7.98439e+04 2.03808e-01 2.04073e-02 1.76067e-23
rs12735657 C 2.10049e-01 8.13184e+04 1.98607e-01 2.02349e-02 9.81707e-23
rs10913445 C 2.10057e-01 8.13215e+04 1.98487e-01 2.02334e-02 1.03344e-22
rs10798574 T 3.25686e-01 1.26086e+05 1.39178e-01 1.75842e-02 2.48699e-15
rs10913446 C 3.27050e-01 1.26614e+05 1.37893e-01 1.75638e-02 4.15001e-15
rs12737338 T 2.08575e-01 8.07478e+04 2.01340e-01 2.02750e-02 3.10771e-23
rs4282773 G 3.43878e-01 1.33129e+05 1.32182e-01 1.73483e-02 2.56149e-14
rs11588039 C 2.06938e-01 8.01140e+04 2.03083e-01 2.03345e-02 1.75897e-23
rs10913447 A 2.08478e-01 8.07102e+04 2.01423e-01 2.02752e-02 2.98485e-23
rs111552623 C 2.09878e-01 8.12523e+04 1.98425e-01 2.02308e-02 1.05197e-22
rs4285659 A 4.20140e-01 2.24487e+05 -9.13140e-02 1.66909e-02 4.48350e-08
rs202161830 C 2.80789e-01 1.08705e+05 1.45256e-01 1.90862e-02 2.74235e-14
rs10913451 T 2.80892e-01 1.08745e+05 1.45341e-01 1.91013e-02 2.77554e-14
rs12062843 T 1.77136e-01 6.85764e+04 2.21936e-01 2.24709e-02 5.32693e-23
rs7546428 C 3.44174e-01 1.33244e+05 1.32580e-01 1.73469e-02 2.13416e-14
rs12064340 T 2.09876e-01 8.12515e+04 1.98444e-01 2.02291e-02 1.03420e-22
rs12092449 C 3.29122e-01 1.27416e+05 1.36391e-01 1.75356e-02 7.40531e-15
rs12091553 G 3.28775e-01 1.27282e+05 1.36538e-01 1.75383e-02 6.99734e-15
rs12757638 A 2.06934e-01 8.01125e+04 2.03933e-01 2.03278e-02 1.11496e-23
rs12097393 A 2.08496e-01 8.07173e+04 2.01538e-01 2.02680e-02 2.72330e-23
1:177816190_CT_C C 2.07186e-01 8.02100e+04 2.03551e-01 2.03220e-02 1.30980e-23
rs36055936 T 2.07168e-01 8.02030e+04 2.03281e-01 2.03161e-02 1.45530e-23
rs12730934 T 2.06679e-01 8.00139e+04 2.04423e-01 2.03570e-02 1.01120e-23
rs10798575 C 3.43762e-01 1.33084e+05 1.32686e-01 1.73548e-02 2.09156e-14
rs6689521 G 3.28835e-01 1.27305e+05 1.36309e-01 1.75417e-02 7.85154e-15
rs6425453 G 3.45883e-01 1.33905e+05 1.31177e-01 1.73290e-02 3.75489e-14
rs144847043 A 6.01761e-02 2.32966e+04 2.17290e-01 3.68131e-02 3.58597e-09
rs35215534 A 2.07246e-01 8.02332e+04 2.09843e-01 2.03959e-02 8.05961e-25
rs4142027 T 2.07336e-01 8.02682e+04 2.11022e-01 2.04223e-02 5.07652e-25
rs34472009 T 2.08574e-01 8.07472e+04 2.09451e-01 2.04062e-02 1.03786e-24
rs6670873 T 2.15109e-01 8.32772e+04 2.46256e-01 2.02868e-02 6.77190e-34
rs943764 A 4.45454e-01 1.72453e+05 -1.08018e-01 1.68603e-02 1.49133e-10
rs2094510 T 2.13202e-01 8.25389e+04 2.48343e-01 2.03056e-02 2.20569e-34
rs1359940 C 4.53692e-01 1.75642e+05 -1.37597e-01 1.67381e-02 2.03744e-16
rs35163118 C 3.79653e-01 2.40161e+05 -1.55404e-01 1.71547e-02 1.32831e-19
rs7518576 C 3.82951e-01 2.38884e+05 -1.54006e-01 1.70132e-02 1.41418e-19
rs633715 C 2.12231e-01 8.21630e+04 2.75727e-01 2.01357e-02 1.16378e-42
rs10913454 C 3.83173e-01 2.38798e+05 -1.54375e-01 1.69837e-02 1.00303e-19
rs10798576 G 3.83209e-01 2.38785e+05 -1.54269e-01 1.69831e-02 1.05876e-19
rs10798577 C 3.83236e-01 2.38774e+05 -1.54057e-01 1.69882e-02 1.21759e-19
rs6692651 A 3.83028e-01 2.38854e+05 -1.53720e-01 1.69825e-02 1.42015e-19
rs516636 A 2.10756e-01 8.15920e+04 2.79734e-01 2.01850e-02 1.18586e-43
rs10798578 C 3.60244e-01 2.47675e+05 -1.64015e-01 1.71839e-02 1.38018e-21
rs12749133 T 3.82932e-01 2.38892e+05 -1.53625e-01 1.69807e-02 1.48224e-19
rs1336785 G 3.82915e-01 2.38898e+05 -1.53594e-01 1.69795e-02 1.49802e-19
rs10798579 G 3.82891e-01 2.38908e+05 -1.53587e-01 1.69793e-02 1.50237e-19
rs661691 C 2.10835e-01 8.16228e+04 2.80431e-01 2.01885e-02 7.57448e-44
rs1336780 T 2.67532e-01 2.83568e+05 -2.15666e-01 1.86201e-02 5.18195e-31
rs10798580 A 4.22683e-01 1.63637e+05 -1.22693e-01 1.68057e-02 2.87345e-13
rs1571349 G 3.83170e-01 2.38800e+05 -1.53974e-01 1.69661e-02 1.14272e-19
rs6663622 G 3.83208e-01 2.38785e+05 -1.53712e-01 1.69648e-02 1.30889e-19
rs527065 T 3.26425e-01 1.26372e+05 1.86380e-01 1.75883e-02 3.13443e-26
rs670323 A 2.11112e-01 8.17298e+04 2.82802e-01 2.01818e-02 1.37002e-44
rs671596 C 3.26631e-01 1.26452e+05 1.86053e-01 1.75870e-02 3.79089e-26
rs533543 C 3.26629e-01 1.26451e+05 1.86058e-01 1.75867e-02 3.77141e-26
rs759229421 C 4.01229e-01 2.31808e+05 -1.50900e-01 1.72647e-02 2.34202e-18
rs57784172 T 3.83153e-01 2.38806e+05 -1.54191e-01 1.70287e-02 1.38035e-19
rs685233 G 3.26423e-01 1.26372e+05 1.86378e-01 1.75874e-02 3.11904e-26
rs1415084 T 3.83043e-01 2.38849e+05 -1.53917e-01 1.69635e-02 1.16345e-19
rs623130 C 3.26409e-01 1.26366e+05 1.86388e-01 1.75849e-02 3.05119e-26
rs571567 A 2.10929e-01 8.16590e+04 2.82552e-01 2.01815e-02 1.62657e-44
rs574367 T 2.10947e-01 8.16660e+04 2.82378e-01 2.01805e-02 1.81792e-44
rs10157480 A 3.82693e-01 2.38984e+05 -1.53644e-01 1.69653e-02 1.36019e-19
rs576101 A 3.26073e-01 1.26236e+05 1.85947e-01 1.75905e-02 4.13254e-26
rs490689 A 2.10936e-01 8.16618e+04 2.82576e-01 2.01818e-02 1.60384e-44
rs527248 G 2.10931e-01 8.16600e+04 2.82534e-01 2.01819e-02 1.65354e-44
rs72702742 T 4.46578e-02 1.72888e+04 2.86238e-01 4.11583e-02 3.54768e-12
1:177875959_GCTA_G G 2.11343e-01 8.18193e+04 2.82900e-01 2.01882e-02 1.36307e-44
rs589500 T 2.11637e-01 8.19330e+04 2.81418e-01 2.01649e-02 3.04623e-44
rs604388 C 3.27228e-01 1.26683e+05 1.86151e-01 1.75732e-02 3.26823e-26
rs532504 A 2.11677e-01 8.19484e+04 2.81142e-01 2.01644e-02 3.67268e-44
rs633754 C 2.11592e-01 8.19159e+04 2.81183e-01 2.01681e-02 3.70006e-44
rs4142025 A 4.37634e-01 1.69425e+05 -1.29038e-01 1.67116e-02 1.15548e-14
rs1266155 A 2.11432e-01 8.18538e+04 2.81981e-01 2.01735e-02 2.23860e-44
rs693232 G 2.11487e-01 8.18750e+04 2.81990e-01 2.01733e-02 2.22004e-44
rs585944 T 2.34112e-01 9.06343e+04 2.53121e-01 1.94578e-02 1.13356e-38
rs617763 T 3.27050e-01 1.26614e+05 1.85312e-01 1.75780e-02 5.60699e-26
rs618759 G 3.27062e-01 1.26619e+05 1.85139e-01 1.75775e-02 6.20214e-26
rs630372 A 2.34141e-01 9.06454e+04 2.53914e-01 1.94543e-02 6.44367e-39
rs478788 C 2.34062e-01 9.06148e+04 2.54034e-01 1.94560e-02 6.03026e-39
rs10913461 C 3.82894e-01 2.38906e+05 -1.53710e-01 1.69601e-02 1.28019e-19
rs512898 C 3.26568e-01 1.26427e+05 1.85653e-01 1.75875e-02 4.84440e-26
rs539515 C 2.06798e-01 8.00597e+04 2.88357e-01 2.03353e-02 1.28144e-45
rs543874 G 2.07085e-01 8.01710e+04 2.87991e-01 2.03248e-02 1.49203e-45
1:177890130_CT_C C 3.95242e-01 1.53014e+05 1.84180e-01 1.69954e-02 2.33863e-27
rs58689292 A 3.56119e-01 1.37868e+05 -1.02015e-01 1.74378e-02 4.91752e-09
rs35612313 GT 3.54581e-01 1.37272e+05 -1.04469e-01 1.74898e-02 2.33099e-09
rs490544 T 2.46649e-01 2.91652e+05 1.07007e-01 1.92246e-02 2.60735e-08
rs506589 C 2.07291e-01 8.02506e+04 2.86866e-01 2.03258e-02 3.30623e-45
rs509325 G 2.07293e-01 8.02513e+04 2.86913e-01 2.03260e-02 3.20894e-45
rs561634 A 4.26135e-01 2.22166e+05 1.02424e-01 1.67168e-02 8.97113e-10
rs8223 T 4.10825e-01 2.28093e+05 9.37860e-02 1.68159e-02 2.44712e-08
rs8030 T 2.99056e-01 1.15777e+05 2.04699e-01 1.80203e-02 6.81030e-30
rs623479 C 4.26283e-01 2.22109e+05 1.03309e-01 1.67081e-02 6.29458e-10
rs545608 C 2.07325e-01 8.02638e+04 2.85972e-01 2.03279e-02 6.28706e-45
rs626976 C 4.26236e-01 2.22127e+05 1.03393e-01 1.67065e-02 6.07546e-10
rs575908 C 2.99120e-01 1.15801e+05 2.03958e-01 1.80159e-02 1.05561e-29
rs580294 C 4.14401e-01 2.26709e+05 9.58891e-02 1.67859e-02 1.11503e-08
rs522367 C 4.62179e-01 1.78928e+05 1.24301e-01 1.65414e-02 5.73423e-14
rs684227 A 4.45781e-01 2.14560e+05 1.07292e-01 1.66035e-02 1.03570e-10
rs591120 C 4.59185e-01 1.77769e+05 1.25218e-01 1.65271e-02 3.56441e-14
rs531385 C 3.43251e-01 1.32886e+05 1.74934e-01 1.73846e-02 8.19357e-24
rs12121676 T 4.01728e-01 2.31615e+05 -1.42234e-01 1.68170e-02 2.74463e-17
rs2902210 T 4.01809e-01 2.31584e+05 -1.42269e-01 1.68127e-02 2.64587e-17
rs10913468 G 3.86290e-01 1.49548e+05 1.32949e-01 1.69362e-02 4.18107e-15
rs10913469 C 2.06499e-01 7.99440e+04 2.68728e-01 2.03535e-02 8.76420e-40
rs10798583 G 3.66636e-01 2.45201e+05 -1.51749e-01 1.72011e-02 1.13292e-18
rs10159282 A 3.66535e-01 2.45240e+05 -1.52040e-01 1.72050e-02 9.91685e-19
rs1336783 A 3.02643e-01 1.17165e+05 1.64552e-01 1.80361e-02 7.34120e-20
rs1336784 G 3.07775e-01 1.19152e+05 1.51323e-01 1.79414e-02 3.35533e-17
rs11583928 C 3.07851e-01 1.19181e+05 1.51803e-01 1.79427e-02 2.68235e-17
rs10798585 A 2.45338e-01 9.49800e+04 1.50749e-01 1.91847e-02 3.93012e-15
rs3813652 T 2.45230e-01 9.49382e+04 1.50302e-01 1.91830e-02 4.70597e-15
rs72703030 T 2.44887e-01 9.48057e+04 1.50803e-01 1.91924e-02 3.94035e-15
rs1889981 A 2.44882e-01 9.48036e+04 1.50864e-01 1.91951e-02 3.87667e-15
rs6667752 G 4.05742e-01 1.57079e+05 1.22236e-01 1.69578e-02 5.68812e-13
rs55708311 A 4.48431e-02 1.73606e+04 2.46159e-01 4.04205e-02 1.13148e-09
rs11807570 A 3.45474e-01 2.53393e+05 -1.03993e-01 1.77894e-02 5.04896e-09
rs815339 T 4.95539e-01 1.95297e+05 9.21955e-02 1.65484e-02 2.53238e-08
rs1342913 G 4.95528e-01 1.95301e+05 9.21616e-02 1.65470e-02 2.55546e-08
rs1418803 G 4.95530e-01 1.95301e+05 9.21494e-02 1.65468e-02 2.56548e-08
rs2247300 C 4.95576e-01 1.95283e+05 9.21431e-02 1.65428e-02 2.55088e-08
1:190137339_GTA_G G 4.87271e-01 1.88642e+05 9.53478e-02 1.66257e-02 9.76854e-09
rs141949441 GGA 4.65479e-01 1.80206e+05 9.60555e-02 1.65510e-02 6.50047e-09
rs2265670 C 4.65594e-01 1.80250e+05 9.55878e-02 1.65269e-02 7.31509e-09
rs12744191 A 4.52649e-01 1.75239e+05 9.95434e-02 1.68328e-02 3.35148e-09
rs815338 A 4.86175e-01 1.98922e+05 9.00209e-02 1.64981e-02 4.86364e-08
rs4986753 A 4.86210e-01 1.98909e+05 9.03725e-02 1.64995e-02 4.32442e-08
rs815336 G 4.86056e-01 1.98968e+05 9.01972e-02 1.64885e-02 4.49781e-08
rs10800936 G 4.39686e-01 2.16920e+05 -1.02755e-01 1.66140e-02 6.22864e-10
rs36020344 C 4.85673e-01 1.88023e+05 -9.04453e-02 1.65017e-02 4.23490e-08
rs35971648 G 4.86041e-01 1.88166e+05 -9.05511e-02 1.64897e-02 3.99323e-08
rs12057916 A 4.39605e-01 2.16951e+05 -1.03097e-01 1.66098e-02 5.41083e-10
rs1855239 T 4.86052e-01 1.88170e+05 -9.00611e-02 1.64805e-02 4.64231e-08
rs12129085 A 4.85838e-01 1.88088e+05 -9.01063e-02 1.64795e-02 4.56260e-08
rs1819496 C 4.86004e-01 1.88151e+05 -9.01598e-02 1.64783e-02 4.46978e-08
rs1831782 C 4.39522e-01 2.16983e+05 -1.02771e-01 1.66061e-02 6.07606e-10
rs12564065 A 4.85893e-01 1.88109e+05 -9.02207e-02 1.64765e-02 4.36315e-08
rs1831781 A 4.85834e-01 1.88086e+05 -9.02152e-02 1.64767e-02 4.37273e-08
rs1412966 G 4.86017e-01 1.88157e+05 -9.04489e-02 1.64755e-02 4.02646e-08
1:190184224_GA_G GA 4.56801e-01 2.10294e+05 -9.72474e-02 1.66889e-02 5.64926e-09
rs12125097 G 4.85903e-01 1.88112e+05 -9.03588e-02 1.64769e-02 4.16435e-08
rs10920661 A 4.85856e-01 1.88094e+05 -9.05403e-02 1.64734e-02 3.88627e-08
rs12122665 A 4.89273e-01 1.89417e+05 -9.00629e-02 1.64811e-02 4.64491e-08
rs10920662 T 4.85894e-01 1.88109e+05 -9.03913e-02 1.64702e-02 4.06649e-08
rs12742833 C 4.85904e-01 1.88113e+05 -9.04088e-02 1.64703e-02 4.04283e-08
rs6659885 G 4.40001e-01 2.16798e+05 -1.03204e-01 1.65981e-02 5.05140e-10
rs12130069 C 4.85763e-01 1.88058e+05 -8.99163e-02 1.64690e-02 4.77456e-08
rs4633293 A 4.39886e-01 2.16843e+05 -1.03157e-01 1.65967e-02 5.12670e-10
rs6697765 A 4.85759e-01 1.88057e+05 -9.01339e-02 1.64663e-02 4.40963e-08
rs10753946 C 4.39753e-01 2.16894e+05 -1.02577e-01 1.65961e-02 6.39106e-10
rs10920663 T 4.85751e-01 1.88054e+05 -9.02952e-02 1.64668e-02 4.17586e-08
1:190197921_CT_C CT 4.39740e-01 2.16899e+05 -1.03237e-01 1.65980e-02 4.98558e-10
rs4298734 C 4.39973e-01 2.16809e+05 -1.02961e-01 1.65911e-02 5.45203e-10
rs4622069 T 4.84910e-01 1.87728e+05 -8.99763e-02 1.64653e-02 4.64483e-08
rs4539136 T 4.40018e-01 2.16791e+05 -1.03122e-01 1.65907e-02 5.12171e-10
rs6428016 C 4.40192e-01 2.16724e+05 -1.04094e-01 1.65901e-02 3.51565e-10
rs1412970 T 4.84830e-01 1.87697e+05 -8.98019e-02 1.64640e-02 4.91881e-08
rs1412971 G 4.40497e-01 2.16606e+05 -1.03065e-01 1.66016e-02 5.37309e-10
rs111334801 TG 4.84920e-01 1.87732e+05 -9.01603e-02 1.64688e-02 4.39005e-08
rs4463673 T 4.84656e-01 1.87630e+05 -8.99970e-02 1.64688e-02 4.64247e-08
rs4255389 C 4.84857e-01 1.87708e+05 -9.00625e-02 1.64637e-02 4.49633e-08
rs7513756 C 4.40235e-01 2.16707e+05 -1.03638e-01 1.65943e-02 4.23485e-10
rs12140456 C 4.84654e-01 1.87629e+05 -9.00567e-02 1.64688e-02 4.54861e-08
rs7523618 C 4.84876e-01 1.87715e+05 -9.00342e-02 1.64656e-02 4.55641e-08
rs10671872 T 4.40247e-01 2.16703e+05 -1.03163e-01 1.65934e-02 5.07299e-10
rs5779517 C 4.39839e-01 2.16861e+05 -1.03431e-01 1.65957e-02 4.60307e-10
rs61819056 A 4.84601e-01 1.87609e+05 -8.99872e-02 1.64699e-02 4.66781e-08
rs12135499 G 4.84844e-01 1.87702e+05 -8.97953e-02 1.64702e-02 4.98744e-08
rs1537429 T 4.40157e-01 2.16738e+05 -1.03435e-01 1.65977e-02 4.61764e-10
rs12136416 C 4.84622e-01 1.87617e+05 -8.98516e-02 1.64720e-02 4.90886e-08
rs9787145 A 4.40056e-01 2.16777e+05 -1.02891e-01 1.65981e-02 5.69465e-10
rs10800938 A 4.40198e-01 2.16722e+05 -1.03436e-01 1.65992e-02 4.63234e-10
rs10920668 T 4.84713e-01 1.87652e+05 -8.98781e-02 1.64671e-02 4.81960e-08
rs10920669 T 4.84770e-01 1.87674e+05 -8.98658e-02 1.64673e-02 4.84235e-08
rs35452757 CA 4.79860e-01 1.85773e+05 -9.49035e-02 1.66840e-02 1.28506e-08
rs9804075 T 4.40161e-01 2.16736e+05 -1.03309e-01 1.65982e-02 4.85329e-10
rs7532670 T 4.84603e-01 1.87609e+05 -8.99665e-02 1.64699e-02 4.70121e-08
1:190223413_GTT_G G 4.84596e-01 1.87606e+05 -9.15855e-02 1.65566e-02 3.17651e-08
rs10920671 G 4.40087e-01 2.16765e+05 -1.02930e-01 1.65983e-02 5.61439e-10
rs12144735 T 4.40176e-01 2.16730e+05 -1.03461e-01 1.65989e-02 4.58509e-10
rs34701521 GT 4.84539e-01 1.87584e+05 -9.03542e-02 1.64748e-02 4.15386e-08
rs4611014 T 4.84674e-01 1.87637e+05 -8.99809e-02 1.64714e-02 4.69104e-08
rs10920672 C 4.84685e-01 1.87641e+05 -9.00202e-02 1.64717e-02 4.63065e-08
rs1880906 T 4.84595e-01 1.87606e+05 -8.99355e-02 1.64715e-02 4.76499e-08
rs1880905 G 4.40200e-01 2.16721e+05 -1.03551e-01 1.65996e-02 4.43620e-10
rs10920673 T 4.84545e-01 1.87587e+05 -9.01793e-02 1.64721e-02 4.38895e-08
rs35994123 CA 4.74530e-01 1.83710e+05 -9.48661e-02 1.68060e-02 1.65619e-08
rs12118393 A 4.84801e-01 1.87686e+05 -9.00952e-02 1.64733e-02 4.52721e-08
rs12070699 C 4.40288e-01 2.16687e+05 -1.03789e-01 1.65984e-02 4.03616e-10
rs150283391 G 4.39878e-01 2.16845e+05 -1.04066e-01 1.66025e-02 3.66272e-10
rs10920674 T 4.84800e-01 1.87685e+05 -9.00872e-02 1.64737e-02 4.54278e-08
rs1855241 T 4.40212e-01 2.16716e+05 -1.03285e-01 1.65985e-02 4.90086e-10
rs10920675 A 4.84559e-01 1.87592e+05 -9.01474e-02 1.64738e-02 4.45101e-08
rs7511657 C 4.84572e-01 1.87597e+05 -9.00786e-02 1.64752e-02 4.56928e-08
rs12117477 C 4.84548e-01 1.87588e+05 -9.00999e-02 1.64745e-02 4.53004e-08
rs1412967 C 4.40189e-01 2.16725e+05 -1.03289e-01 1.66003e-02 4.91393e-10
rs10920676 A 4.40169e-01 2.16733e+05 -1.03277e-01 1.66005e-02 4.94034e-10
rs12022837 G 4.84789e-01 1.87681e+05 -8.99433e-02 1.64754e-02 4.78710e-08
rs10920678 A 4.40758e-01 2.16505e+05 -1.03734e-01 1.66108e-02 4.24829e-10
rs10920679 G 4.40727e-01 2.16517e+05 -1.03712e-01 1.66111e-02 4.28646e-10
rs34545805 A 4.84614e-01 1.87614e+05 -9.01151e-02 1.64751e-02 4.51122e-08
rs12025655 C 4.84783e-01 1.87679e+05 -8.98733e-02 1.64751e-02 4.90067e-08
rs35422922 GT 4.82416e-01 1.86762e+05 -9.05807e-02 1.65415e-02 4.35693e-08
rs10800939 T 4.84629e-01 1.87619e+05 -9.02728e-02 1.64751e-02 4.27420e-08
rs10920681 T 4.84540e-01 1.87585e+05 -9.01000e-02 1.64749e-02 4.53367e-08
rs1412972 G 4.84617e-01 1.87615e+05 -9.02608e-02 1.64750e-02 4.29100e-08
rs4845233 C 4.40196e-01 2.16723e+05 -1.03331e-01 1.66005e-02 4.83864e-10
rs10920683 G 4.40168e-01 2.16734e+05 -1.03295e-01 1.66009e-02 4.91064e-10
rs651660 C 4.84535e-01 1.87583e+05 -9.02008e-02 1.64752e-02 4.38183e-08
rs591273 G 4.84570e-01 1.87596e+05 -9.05171e-02 1.64753e-02 3.93171e-08
rs815159 A 4.40104e-01 2.16758e+05 -1.03795e-01 1.66018e-02 4.05982e-10
rs769758631 A 4.86084e-01 1.88182e+05 -9.03965e-02 1.65000e-02 4.29252e-08
rs815160 A 4.40224e-01 2.16712e+05 -1.04105e-01 1.66022e-02 3.60600e-10
rs480692 C 4.84760e-01 1.87670e+05 -9.05060e-02 1.64750e-02 3.94497e-08
rs567393 C 4.84749e-01 1.87666e+05 -9.07370e-02 1.64761e-02 3.65073e-08
rs815161 A 4.84793e-01 1.87683e+05 -9.06253e-02 1.64754e-02 3.78901e-08
rs860091 G 4.84653e-01 1.87628e+05 -9.05561e-02 1.64761e-02 3.88519e-08
rs636366 T 4.84587e-01 1.87603e+05 -9.07171e-02 1.64787e-02 3.69363e-08
rs529018 T 4.84600e-01 1.87608e+05 -9.05829e-02 1.64789e-02 3.87022e-08
rs796944206 A 4.84126e-01 1.87425e+05 -9.07869e-02 1.65267e-02 3.94897e-08
rs815158 T 4.84718e-01 1.87654e+05 -9.00931e-02 1.64756e-02 4.55022e-08
rs1333323 A 4.40433e-01 2.16631e+05 -1.03249e-01 1.66024e-02 5.01619e-10
rs1726568 A 4.84768e-01 1.87673e+05 -9.02852e-02 1.64719e-02 4.23027e-08
rs1726569 A 4.84624e-01 1.87617e+05 -9.01503e-02 1.64750e-02 4.45666e-08
rs1759764 C 4.84614e-01 1.87613e+05 -9.03635e-02 1.64789e-02 4.17288e-08
rs576503 T 4.40404e-01 2.16642e+05 -1.03244e-01 1.66001e-02 4.99788e-10
rs10920691 A 4.84722e-01 1.87655e+05 -9.03544e-02 1.64752e-02 4.15742e-08
rs12137081 A 4.84646e-01 1.87626e+05 -9.01662e-02 1.64751e-02 4.43373e-08
rs1899444 G 4.40182e-01 2.16728e+05 -1.02120e-01 1.66004e-02 7.68359e-10
rs3098843 A 4.39543e-01 2.16975e+05 -1.02945e-01 1.66166e-02 5.82915e-10
1:190278319_TA_T TA 4.38619e-01 2.17333e+05 -1.02676e-01 1.66342e-02 6.73144e-10
rs815162 C 4.84700e-01 1.87647e+05 -8.98369e-02 1.64707e-02 4.92112e-08
rs505600 T 4.83961e-01 1.87361e+05 -9.02469e-02 1.64702e-02 4.27284e-08
rs6428020 A 4.41371e-01 2.16268e+05 -1.02575e-01 1.65939e-02 6.36139e-10
rs1726565 A 4.85048e-01 1.87781e+05 -8.99627e-02 1.64647e-02 4.66121e-08
rs941212 T 4.40120e-01 2.16752e+05 -1.03055e-01 1.65867e-02 5.20526e-10
rs655598 G 4.40202e-01 2.16720e+05 -1.03456e-01 1.65862e-02 4.45515e-10
rs501982 G 4.84969e-01 1.87751e+05 -9.00098e-02 1.64618e-02 4.56230e-08
rs1759762 C 4.84801e-01 1.87686e+05 -9.02746e-02 1.64620e-02 4.16798e-08
rs517850 T 4.84975e-01 1.87753e+05 -9.00483e-02 1.64628e-02 4.51062e-08
rs815163 T 4.40173e-01 2.16731e+05 -1.03512e-01 1.65881e-02 4.38061e-10
1:190296142_GA_G G 4.83306e-01 1.87107e+05 -9.17527e-02 1.64931e-02 2.65369e-08
rs504631 T 4.84951e-01 1.87744e+05 -9.01746e-02 1.64644e-02 4.33247e-08
rs1540514 A 4.84834e-01 1.87699e+05 -9.03759e-02 1.64652e-02 4.04982e-08
rs648091 C 4.40153e-01 2.16739e+05 -1.03335e-01 1.65905e-02 4.71774e-10
rs500764 T 4.40069e-01 2.16772e+05 -1.03380e-01 1.65921e-02 4.65404e-10
rs35571580 C 4.40125e-01 2.16750e+05 -1.02691e-01 1.65956e-02 6.11132e-10
rs1171382 C 4.85124e-01 1.87811e+05 -8.99543e-02 1.64687e-02 4.71008e-08
rs1171381 A 4.39952e-01 2.16817e+05 -1.02817e-01 1.65934e-02 5.79265e-10
rs12145281 A 4.40016e-01 2.16792e+05 -1.03575e-01 1.65928e-02 4.32451e-10
rs718608 G 4.84903e-01 1.87725e+05 -9.01294e-02 1.64693e-02 4.44090e-08
rs144106726 A 3.84725e-01 1.48942e+05 9.73417e-02 1.73838e-02 2.15171e-08
rs491055 A 4.39985e-01 2.16804e+05 -1.03332e-01 1.65933e-02 4.75499e-10
rs682818 C 4.84912e-01 1.87729e+05 -9.03367e-02 1.64683e-02 4.12812e-08
rs6428267 A 3.73123e-01 1.44451e+05 -9.30600e-02 1.70154e-02 4.52735e-08
rs12239232 G 3.72954e-01 1.44386e+05 -9.33699e-02 1.70133e-02 4.06913e-08
rs7549752 C 3.72910e-01 1.44369e+05 -9.30197e-02 1.70143e-02 4.57906e-08
rs10921742 C 3.72960e-01 1.44388e+05 -9.31368e-02 1.70119e-02 4.38508e-08
rs10921743 T 3.72293e-01 1.44129e+05 -9.28342e-02 1.70170e-02 4.89246e-08
rs12141828 T 3.72311e-01 1.44136e+05 -9.28945e-02 1.70173e-02 4.79871e-08
rs10921752 C 3.72174e-01 1.44084e+05 -9.28406e-02 1.70179e-02 4.88997e-08
rs4657793 A 3.72178e-01 1.44085e+05 -9.29506e-02 1.70176e-02 4.71330e-08
rs10921760 C 3.72158e-01 1.44077e+05 -9.33572e-02 1.70191e-02 4.12931e-08
rs2150591 C 3.71648e-01 1.43880e+05 -9.29229e-02 1.70231e-02 4.80372e-08
rs4474229 A 3.72292e-01 1.44129e+05 -9.35760e-02 1.70172e-02 3.82626e-08
rs4657796 C 3.76547e-01 1.45777e+05 -9.29531e-02 1.70265e-02 4.78573e-08
rs581571 C 3.46334e-01 1.34080e+05 -9.48261e-02 1.73250e-02 4.42092e-08
rs2485191 G 3.46363e-01 1.34091e+05 -9.46508e-02 1.73308e-02 4.72944e-08
rs34738806 T 4.35139e-01 2.18680e+05 9.71117e-02 1.67510e-02 6.74642e-09
rs11436961 C 2.51010e-01 2.89964e+05 1.11903e-01 1.97932e-02 1.57346e-08
rs2820290 A 4.30461e-01 2.20491e+05 9.62347e-02 1.66531e-02 7.53602e-09
rs2494116 G 4.48317e-01 2.13578e+05 9.43803e-02 1.65817e-02 1.25859e-08
rs2820292 A 4.31885e-01 2.19940e+05 9.90855e-02 1.66440e-02 2.63368e-09
rs2494112 G 4.48273e-01 2.13596e+05 9.24372e-02 1.65875e-02 2.51176e-08
rs2678210 C 3.24162e-01 1.25496e+05 1.03128e-01 1.76629e-02 5.26986e-09
rs1032524 T 4.48181e-01 2.13631e+05 9.31667e-02 1.65897e-02 1.95758e-08
rs4025038 G 3.61652e-01 2.47130e+05 1.07602e-01 1.78969e-02 1.83215e-09
rs2644128 C 4.48223e-01 2.13615e+05 9.32925e-02 1.65884e-02 1.86865e-08
rs2644109 T 3.39240e-01 1.31333e+05 1.10890e-01 1.74337e-02 2.01314e-10
rs762984242 A 3.18966e-01 1.23485e+05 1.04999e-01 1.77533e-02 3.33768e-09
rs2678204 G 3.43279e-01 1.32897e+05 1.14890e-01 1.73813e-02 3.85480e-11
rs2820295 A 3.42475e-01 1.32586e+05 1.14320e-01 1.73893e-02 4.90534e-11
rs2494114 G 3.41630e-01 1.32259e+05 1.14312e-01 1.74469e-02 5.69130e-11
rs11450190 CTT 3.37727e-01 1.30748e+05 1.13343e-01 1.74951e-02 9.28019e-11
rs2644111 A 3.39917e-01 1.31596e+05 1.12748e-01 1.74177e-02 9.61753e-11
rs375311834 CT 3.31191e-01 1.28217e+05 1.09112e-01 1.77884e-02 8.59181e-10
rs2644112 C 3.42228e-01 1.32490e+05 1.14751e-01 1.73866e-02 4.12301e-11
rs2644119 T 3.39338e-01 1.31371e+05 1.12542e-01 1.74172e-02 1.03881e-10
1:201808049_CT_C C 3.75190e-01 1.45251e+05 1.12604e-01 1.73234e-02 8.04608e-11
rs2459761 G 3.39350e-01 1.31376e+05 1.12529e-01 1.74149e-02 1.03788e-10
rs903678 A 3.40199e-01 1.31705e+05 1.13000e-01 1.73972e-02 8.30755e-11
rs2644122 G 3.42558e-01 1.32618e+05 1.13593e-01 1.73721e-02 6.21729e-11
rs2820316 T 3.39356e-01 1.31378e+05 1.12426e-01 1.74051e-02 1.05407e-10
1:201814152_GA_G G 3.31452e-01 1.28318e+05 1.13548e-01 1.78840e-02 2.16993e-10
rs3951628 G 3.42105e-01 1.32443e+05 1.14567e-01 1.73681e-02 4.22399e-11
rs773832943 A 3.41866e-01 1.32350e+05 1.13653e-01 1.73808e-02 6.20866e-11
rs2644107 C 3.42182e-01 1.32472e+05 1.14681e-01 1.73668e-02 4.02662e-11
rs1400875 C 3.42442e-01 1.32573e+05 1.14343e-01 1.73642e-02 4.56147e-11
rs2678207 T 3.39977e-01 1.31619e+05 1.12621e-01 1.74110e-02 9.93004e-11
rs761491286 T 3.40201e-01 1.31706e+05 1.12081e-01 1.74013e-02 1.18991e-10
rs2172935 T 3.39545e-01 1.31452e+05 1.12270e-01 1.74021e-02 1.10988e-10
rs2132363 T 3.39538e-01 1.31449e+05 1.12343e-01 1.74018e-02 1.07883e-10
rs2254614 C 3.42479e-01 1.32587e+05 1.14599e-01 1.73637e-02 4.12430e-11
rs2494115 C 3.42367e-01 1.32544e+05 1.14437e-01 1.73654e-02 4.41126e-11
rs2820309 G 3.48088e-01 1.34759e+05 1.05451e-01 1.73108e-02 1.11962e-09
rs2820310 A 3.39460e-01 1.31419e+05 1.12511e-01 1.74004e-02 1.00861e-10
rs2820311 G 3.39006e-01 1.31243e+05 1.11797e-01 1.74084e-02 1.34763e-10
rs8024 A 3.39526e-01 1.31444e+05 1.12546e-01 1.73991e-02 9.92134e-11
rs1517810 C 3.39623e-01 1.31482e+05 1.12654e-01 1.73977e-02 9.49091e-11
rs112494408 C 3.39411e-01 2.55740e+05 -1.12600e-01 1.74062e-02 9.89160e-11
rs2644134 A 3.18652e-01 2.63777e+05 -1.05953e-01 1.77041e-02 2.17250e-09
rs2644135 C 3.47174e-01 2.52735e+05 -1.13208e-01 1.73326e-02 6.52704e-11
rs2250377 A 3.39838e-01 2.55575e+05 -1.12123e-01 1.73946e-02 1.15225e-10
rs2644114 A 3.38498e-01 2.56094e+05 -1.09697e-01 1.74093e-02 2.96205e-10
rs8028 A 3.38812e-01 2.55972e+05 -1.09968e-01 1.74071e-02 2.66515e-10
rs2820312 A 3.41378e-01 1.32161e+05 1.09931e-01 1.73653e-02 2.44918e-10
rs2820313 G 3.42480e-01 1.32588e+05 1.10953e-01 1.73544e-02 1.62631e-10
rs5780094 GGTTT 3.40567e-01 1.31847e+05 1.11997e-01 1.73832e-02 1.17535e-10
rs2820314 C 3.41630e-01 1.32258e+05 1.10990e-01 1.73639e-02 1.64083e-10
rs2820315 T 3.20754e-01 1.24177e+05 1.04616e-01 1.76621e-02 3.16282e-09
rs2820317 C 3.56577e-01 1.38045e+05 1.04689e-01 1.72019e-02 1.16061e-09
rs2820318 C 3.56722e-01 1.38101e+05 1.04915e-01 1.72019e-02 1.06925e-09
rs2820319 A 3.55821e-01 1.37753e+05 1.04464e-01 1.72097e-02 1.28059e-09
rs2820321 C 3.55173e-01 1.37502e+05 1.04707e-01 1.72269e-02 1.21829e-09
rs2820322 C 3.56086e-01 1.37855e+05 1.05154e-01 1.72180e-02 1.01577e-09
rs2644121 G 3.56686e-01 1.38088e+05 1.05343e-01 1.72000e-02 9.10877e-10
rs2819346 C 3.56683e-01 1.38086e+05 1.05230e-01 1.71995e-02 9.47929e-10
rs2820323 A 3.55965e-01 1.37808e+05 1.05072e-01 1.72063e-02 1.01972e-09
rs2819347 G 3.55798e-01 1.37744e+05 1.04195e-01 1.72033e-02 1.39210e-09
rs2819348 C 3.56610e-01 1.38058e+05 1.03326e-01 1.71863e-02 1.83427e-09
rs2819349 T 3.55967e-01 1.37809e+05 1.03969e-01 1.71953e-02 1.48428e-09
rs2819351 T 3.55934e-01 1.37796e+05 1.03933e-01 1.71965e-02 1.50776e-09
1:201886769_TA_T T 3.35011e-01 1.29696e+05 9.74829e-02 1.74850e-02 2.47526e-08
rs374180492 GCTCTAA 2.04897e-01 7.93237e+04 1.17237e-01 2.05081e-02 1.08821e-08
rs116300643 A 2.04897e-01 7.93237e+04 1.17237e-01 2.05081e-02 1.08821e-08
rs386638607 CTCTAATGTTTTT 2.04897e-01 7.93237e+04 1.17237e-01 2.05081e-02 1.08821e-08
rs201268096 T 1.15477e-06 4.47059e-01 1.90868e+02 3.28227e+01 6.06778e-09
rs12042959 G 1.45493e-01 5.63261e+04 -1.33710e-01 2.35018e-02 1.27713e-08
rs12048498 A 1.41174e-01 5.46540e+04 -1.32116e-01 2.37176e-02 2.54539e-08
rs10927006 C 1.45274e-01 5.62413e+04 -1.31311e-01 2.34332e-02 2.10211e-08
rs12029086 T 1.41287e-01 5.46980e+04 -1.32070e-01 2.36332e-02 2.29555e-08
rs10927010 A 1.36333e-01 5.27799e+04 -1.32381e-01 2.40095e-02 3.51844e-08
rs12035042 G 1.44947e-01 5.61148e+04 -1.27963e-01 2.34355e-02 4.76109e-08
rs12037698 A 1.41864e-01 5.49213e+04 -1.33270e-01 2.36427e-02 1.73450e-08
rs6429425 T 1.41074e-01 5.46155e+04 -1.29801e-01 2.36888e-02 4.27259e-08
1:243595587_AACCAGAT_A A 1.36879e-01 5.29914e+04 -1.32432e-01 2.39662e-02 3.28410e-08
rs12140432 A 1.36536e-01 5.28587e+04 -1.31972e-01 2.40016e-02 3.83536e-08
rs74495980 G 3.83453e-02 1.48450e+04 -3.40965e-01 4.28319e-02 1.72202e-15
rs141224959 A 3.83708e-02 1.48549e+04 -3.42511e-01 4.30019e-02 1.66085e-15
rs62117021 C 3.09178e-01 1.19695e+05 1.01241e-01 1.81196e-02 2.30832e-08
rs62117022 C 3.09535e-01 1.19833e+05 9.98772e-02 1.81166e-02 3.53174e-08
rs75960650 C 5.91357e-03 2.28938e+03 -7.82464e-01 1.15800e-01 1.41234e-11
rs62106252 A 4.89898e-02 1.89659e+04 -4.49109e-01 3.89878e-02 1.08007e-30
rs62106258 C 4.85793e-02 1.88070e+04 -5.03482e-01 3.82789e-02 1.70063e-39
rs11683339 G 2.96045e-01 2.72529e+05 -1.07783e-01 1.80513e-02 2.36289e-09
rs2667198 A 2.86407e-01 1.10880e+05 1.05455e-01 1.84075e-02 1.01233e-08
rs113024374 A 2.93062e-01 1.13456e+05 1.04952e-01 1.81593e-02 7.50298e-09
rs563738408 A 3.39074e-02 1.31269e+04 -5.55939e-01 4.68687e-02 1.92219e-32
rs62107261 C 4.83562e-02 1.87206e+04 -4.99667e-01 3.84987e-02 1.67517e-38
rs2724866 G 2.96061e-01 1.14617e+05 1.08130e-01 1.80424e-02 2.06271e-09
rs58443185 G 2.96069e-01 1.14620e+05 1.08582e-01 1.80406e-02 1.76116e-09
rs62107265 C 2.43374e-01 9.42199e+04 1.07918e-01 1.92253e-02 1.98719e-08
rs1567554 G 2.43063e-01 9.40993e+04 1.07388e-01 1.92538e-02 2.44370e-08
rs77165542 T 3.56307e-02 1.37941e+04 -5.17222e-01 4.49161e-02 1.13085e-30
rs12475496 A 3.73273e-01 1.44509e+05 1.01369e-01 1.70363e-02 2.68319e-09
rs2685230 G 3.73712e-01 1.44679e+05 1.00712e-01 1.70230e-02 3.29898e-09
rs780236499 C 3.69924e-01 1.43213e+05 9.68676e-02 1.70789e-02 1.41525e-08
rs7585330 T 3.69799e-01 1.43164e+05 9.61283e-02 1.70655e-02 1.77431e-08
rs7585605 A 3.69825e-01 1.43174e+05 9.58876e-02 1.70670e-02 1.93096e-08
rs2685231 G 3.69989e-01 1.43238e+05 9.57497e-02 1.70658e-02 2.01878e-08
rs883153 C 3.69690e-01 1.43122e+05 9.61630e-02 1.70702e-02 1.76934e-08
rs3961049 A 3.73292e-01 1.44516e+05 1.00610e-01 1.70386e-02 3.53624e-09
rs11375118 TG 3.70890e-01 1.43586e+05 9.59204e-02 1.71210e-02 2.11569e-08
rs192754985 A 1.06972e-02 4.14133e+03 -5.91113e-01 8.46448e-02 2.88939e-12
rs76111507 T 3.70822e-02 1.43560e+04 -4.79835e-01 4.36321e-02 4.01408e-28
rs62104180 A 5.03358e-02 1.94870e+04 -4.51183e-01 3.76476e-02 4.40785e-33
rs60886478 T 7.18192e-02 2.78041e+04 -1.76417e-01 3.19931e-02 3.50757e-08
rs73146390 C 7.18076e-02 2.77996e+04 -1.75580e-01 3.19638e-02 3.95482e-08
rs73910241 T 7.18011e-02 2.77971e+04 -1.76136e-01 3.19652e-02 3.58786e-08
rs56355782 C 7.18010e-02 2.77971e+04 -1.76136e-01 3.19651e-02 3.58758e-08
rs10201828 A 7.17937e-02 2.77942e+04 -1.76184e-01 3.19672e-02 3.56431e-08
rs10206492 G 7.17937e-02 2.77942e+04 -1.76184e-01 3.19672e-02 3.56437e-08
rs10206496 G 7.17935e-02 2.77941e+04 -1.76176e-01 3.19671e-02 3.56904e-08
rs10192669 T 7.17947e-02 2.77946e+04 -1.76148e-01 3.19666e-02 3.58549e-08
rs10209543 C 7.17941e-02 2.77944e+04 -1.76149e-01 3.19666e-02 3.58474e-08
rs73135433 G 7.17135e-02 2.77631e+04 -1.74866e-01 3.19851e-02 4.58037e-08
rs6740501 T 7.16905e-02 2.77543e+04 -1.75209e-01 3.19885e-02 4.32549e-08
rs6729395 A 7.16865e-02 2.77527e+04 -1.75176e-01 3.19884e-02 4.35013e-08
rs6749825 A 7.16861e-02 2.77526e+04 -1.74989e-01 3.19933e-02 4.51747e-08
rs6732686 A 7.17242e-02 2.77673e+04 -1.74573e-01 3.19841e-02 4.81765e-08
rs145706543 CA 5.55364e-02 2.15004e+04 -3.11531e-01 3.90218e-02 1.43002e-15
rs2683989 A 3.74798e-01 2.42041e+05 1.29739e-01 1.71139e-02 3.44610e-14
rs2683992 G 1.80142e-01 3.17400e+05 2.51653e-01 2.16149e-02 2.56418e-31
rs6759177 T 3.77318e-01 2.41065e+05 1.28479e-01 1.70742e-02 5.30539e-14
rs2867105 T 1.78652e-01 3.17977e+05 2.53899e-01 2.16421e-02 8.98227e-32
rs12996547 T 3.47745e-01 1.34626e+05 1.12632e-01 1.74460e-02 1.07757e-10
rs2903487 A 3.76806e-01 2.41263e+05 1.29047e-01 1.70405e-02 3.66374e-14
rs1320340 G 4.62623e-02 3.69230e+05 2.50384e-01 3.92302e-02 1.74686e-10
rs62650890 T 1.70112e-01 3.21283e+05 2.66786e-01 2.21051e-02 1.58337e-33
rs7565774 A 3.68857e-01 2.44341e+05 1.30467e-01 1.71082e-02 2.43281e-14
rs2867133 T 3.68849e-01 2.44344e+05 1.30449e-01 1.71085e-02 2.45529e-14
rs2947415 A 1.69885e-01 3.21371e+05 2.68454e-01 2.21213e-02 7.04063e-34
rs2867131 T 1.69998e-01 3.21327e+05 2.68702e-01 2.20250e-02 3.20510e-34
rs746957296 G 4.85540e-01 1.87972e+05 9.43364e-02 1.66334e-02 1.41746e-08
rs7601009 C 3.61877e-01 2.47043e+05 1.34696e-01 1.71246e-02 3.69105e-15
rs7556831 T 3.64734e-01 2.45937e+05 1.29123e-01 1.70847e-02 4.11680e-14
rs3029550 C 1.73118e-01 3.20119e+05 2.71471e-01 2.17675e-02 1.10381e-35
rs4318419 C 3.64697e-01 2.45951e+05 1.28202e-01 1.70816e-02 6.15643e-14
rs2903495 T 3.64687e-01 2.45955e+05 1.28088e-01 1.70810e-02 6.46530e-14
rs2947413 G 3.64687e-01 2.45955e+05 1.28087e-01 1.70810e-02 6.46855e-14
rs2966403 T 3.64704e-01 2.45948e+05 1.28127e-01 1.70809e-02 6.35168e-14
rs34017538 C 3.64089e-01 2.46187e+05 1.29717e-01 1.71012e-02 3.33317e-14
rs2966402 T 3.64687e-01 2.45955e+05 1.28084e-01 1.70811e-02 6.47664e-14
rs2947412 A 3.64677e-01 2.45959e+05 1.28067e-01 1.70813e-02 6.53345e-14
rs2966401 G 3.64677e-01 2.45959e+05 1.28067e-01 1.70813e-02 6.53232e-14
rs2966400 G 3.64679e-01 2.45958e+05 1.28079e-01 1.70812e-02 6.49718e-14
rs11270365 A 3.71670e-01 2.43252e+05 1.21594e-01 1.70962e-02 1.14487e-12
rs17041285 G 3.67258e-01 2.44960e+05 1.28553e-01 1.71131e-02 5.84989e-14
rs67654037 A 3.65929e-01 2.45474e+05 1.29178e-01 1.70956e-02 4.16851e-14
rs67083646 T 3.64935e-01 2.45859e+05 1.28443e-01 1.70825e-02 5.54478e-14
rs17042105 G 3.64937e-01 2.45858e+05 1.28476e-01 1.70827e-02 5.46526e-14
rs2947411 A 1.74113e-01 3.19734e+05 2.71348e-01 2.17122e-02 7.95380e-36
rs2860323 A 1.73178e-01 3.20096e+05 2.71430e-01 2.17570e-02 1.04790e-35
rs34347366 C 3.64742e-01 2.45934e+05 1.28349e-01 1.70798e-02 5.73160e-14
rs2947410 C 3.64730e-01 2.45938e+05 1.28392e-01 1.70800e-02 5.62560e-14
rs2966399 A 3.64719e-01 2.45943e+05 1.28371e-01 1.70801e-02 5.68139e-14
rs774998214 ATCTT 3.64269e-01 2.46117e+05 1.28316e-01 1.70904e-02 6.02685e-14
rs774998214 ATCTTT 3.64664e-01 2.45964e+05 1.28380e-01 1.70817e-02 5.68633e-14
rs6709992 A 3.63290e-01 2.46496e+05 1.27837e-01 1.70760e-02 7.11169e-14
2:615069_CA_C CA 3.61939e-01 2.47019e+05 1.34456e-01 1.71386e-02 4.34267e-15
rs764375914 GAGAC 3.64793e-01 2.45914e+05 1.28204e-01 1.70941e-02 6.41258e-14
rs7567570 T 1.73081e-01 3.20134e+05 2.71718e-01 2.17592e-02 9.01695e-36
rs6548236 C 3.64667e-01 2.45963e+05 1.28574e-01 1.70798e-02 5.18039e-14
rs10676932 A 3.64619e-01 2.45981e+05 1.28651e-01 1.70818e-02 5.03843e-14
rs7559547 C 1.74013e-01 3.19773e+05 2.71516e-01 2.17163e-02 7.43791e-36
rs7564851 A 4.11449e-01 2.27852e+05 1.05909e-01 1.68847e-02 3.56113e-10
rs7571168 T 3.64713e-01 2.45945e+05 1.28236e-01 1.70807e-02 6.04406e-14
rs7605313 G 3.64669e-01 2.45962e+05 1.28427e-01 1.70796e-02 5.53098e-14
rs71299839 A 3.64914e-01 2.45867e+05 1.28098e-01 1.70815e-02 6.44583e-14
rs7571872 T 3.64707e-01 2.45947e+05 1.28591e-01 1.70797e-02 5.14037e-14
rs4854268 T 3.64681e-01 2.45957e+05 1.28309e-01 1.70793e-02 5.82375e-14
rs4854327 T 3.64876e-01 2.45882e+05 1.28765e-01 1.70838e-02 4.81957e-14
rs4854328 T 3.65831e-01 2.45512e+05 1.28844e-01 1.70905e-02 4.76035e-14
rs4854329 C 3.65899e-01 2.45486e+05 1.28824e-01 1.70877e-02 4.75739e-14
rs4854269 C 3.65893e-01 2.45488e+05 1.28777e-01 1.70876e-02 4.85584e-14
rs4854330 G 4.12018e-01 1.59509e+05 1.19112e-01 1.74660e-02 9.15430e-12
rs11685767 A 3.68631e-01 2.44428e+05 1.27502e-01 1.71036e-02 9.04438e-14
rs138612314 T 4.13212e-01 2.27169e+05 1.09848e-01 1.70089e-02 1.06151e-10
rs4854331 G 3.61410e-01 2.47224e+05 1.34324e-01 1.71229e-02 4.36233e-15
rs4241320 A 4.94653e-01 1.91500e+05 9.26417e-02 1.65003e-02 1.97342e-08
rs7578764 T 3.64701e-01 2.45950e+05 1.28131e-01 1.70789e-02 6.29687e-14
rs4854332 T 3.64702e-01 2.45949e+05 1.28127e-01 1.70789e-02 6.30840e-14
rs35666201 G 3.64406e-01 2.46064e+05 1.28509e-01 1.70956e-02 5.62353e-14
rs7575617 G 3.35712e-01 1.29968e+05 9.75703e-02 1.75181e-02 2.55536e-08
rs7575831 A 3.64709e-01 2.45947e+05 1.28045e-01 1.70785e-02 6.53469e-14
rs7560005 G 3.64780e-01 2.45919e+05 1.28060e-01 1.70793e-02 6.51042e-14
rs2867130 T 3.64660e-01 2.45965e+05 1.27757e-01 1.70816e-02 7.50868e-14
rs2867129 C 3.64877e-01 2.45882e+05 1.27644e-01 1.70809e-02 7.87631e-14
rs6709135 T 3.98272e-01 1.54187e+05 1.03606e-01 1.71031e-02 1.38306e-09
rs2903493 C 3.67474e-01 2.44876e+05 1.31148e-01 1.71081e-02 1.78513e-14
rs2867126 T 3.67408e-01 2.44902e+05 1.30983e-01 1.71065e-02 1.91322e-14
rs5016125 G 3.64625e-01 2.45979e+05 1.27583e-01 1.70845e-02 8.19038e-14
rs4854334 G 4.46512e-01 2.14277e+05 9.87479e-02 1.74098e-02 1.41371e-08
rs10153796 T 3.90061e-01 1.51008e+05 1.03945e-01 1.69508e-02 8.68601e-10
rs7563362 A 1.42249e-01 3.32070e+05 2.69864e-01 2.37117e-02 5.31245e-30
2:620417_GA_G G 2.06461e-01 7.99295e+04 1.22117e-01 2.06003e-02 3.07277e-09
rs10180960 T 3.48860e-01 1.35058e+05 1.16496e-01 1.73810e-02 2.05476e-11
rs7570232 T 1.72867e-01 3.20216e+05 2.73041e-01 2.17880e-02 5.17042e-36
rs10185713 G 2.07099e-01 8.01762e+04 1.23593e-01 2.04561e-02 1.52591e-09
rs6548237 A 1.73017e-01 3.20158e+05 2.72906e-01 2.17652e-02 4.73713e-36
rs939584 C 1.73066e-01 3.20139e+05 2.72206e-01 2.17562e-02 6.65322e-36
rs5828773 G 1.79469e-01 3.17660e+05 2.67082e-01 2.15132e-02 2.24143e-35
rs62105275 T 2.02967e-01 7.85765e+04 1.16191e-01 2.05995e-02 1.69822e-08
rs6717005 A 1.72456e-01 3.20375e+05 2.72515e-01 2.17949e-02 7.36574e-36
rs1320332 T 1.72462e-01 3.20373e+05 2.71882e-01 2.17913e-02 1.03373e-35
rs1320331 G 1.72379e-01 3.20405e+05 2.72883e-01 2.17875e-02 5.64508e-36
rs1320330 T 1.72371e-01 3.20408e+05 2.72690e-01 2.17880e-02 6.33478e-36
rs6723832 C 2.07849e-01 8.04666e+04 1.21136e-01 2.04124e-02 2.95343e-09
rs6760543 G 1.72192e-01 3.20478e+05 2.73446e-01 2.17951e-02 4.30849e-36
rs939583 C 1.72175e-01 3.20484e+05 2.73430e-01 2.17949e-02 4.34082e-36
rs939582 A 1.72191e-01 3.20478e+05 2.73429e-01 2.17951e-02 4.34930e-36
rs2867125 T 1.72196e-01 3.20476e+05 2.73147e-01 2.17947e-02 5.10658e-36
rs2867124 A 1.72176e-01 3.20484e+05 2.73426e-01 2.17948e-02 4.34800e-36
rs4854339 T 1.72180e-01 3.20482e+05 2.73415e-01 2.17950e-02 4.38195e-36
rs4854340 G 1.72180e-01 3.20482e+05 2.73419e-01 2.17950e-02 4.37070e-36
rs939581 C 1.72182e-01 3.20482e+05 2.73341e-01 2.17954e-02 4.58679e-36
rs11688230 G 2.04221e-01 7.90621e+04 1.15175e-01 2.05292e-02 2.02268e-08
rs11127483 G 1.72174e-01 3.20484e+05 2.73429e-01 2.17952e-02 4.35077e-36
rs13407673 T 2.04278e-01 7.90842e+04 1.14882e-01 2.05282e-02 2.19279e-08
rs11687052 A 1.72175e-01 3.20484e+05 2.73428e-01 2.17950e-02 4.34955e-36
rs11127484 T 1.72175e-01 3.20484e+05 2.73431e-01 2.17952e-02 4.34774e-36
2:623863_GTTC_G GTTC 1.72252e-01 3.20454e+05 2.72882e-01 2.17977e-02 6.08245e-36
rs6719518 C 1.72177e-01 3.20483e+05 2.73433e-01 2.17953e-02 4.34484e-36
rs6728726 T 1.72329e-01 3.20424e+05 2.73345e-01 2.17905e-02 4.41460e-36
rs6711012 G 1.72332e-01 3.20423e+05 2.73332e-01 2.17904e-02 4.44607e-36
rs6711039 G 1.72205e-01 3.20472e+05 2.73574e-01 2.17956e-02 4.01398e-36
rs6731872 T 1.72212e-01 3.20470e+05 2.73559e-01 2.17960e-02 4.05935e-36
rs6711254 G 1.72212e-01 3.20470e+05 2.73558e-01 2.17959e-02 4.06073e-36
rs2867123 G 1.72186e-01 3.20480e+05 2.73398e-01 2.17956e-02 4.44327e-36
rs2867122 A 1.72187e-01 3.20480e+05 2.73394e-01 2.17957e-02 4.45861e-36
rs2903492 G 1.72187e-01 3.20480e+05 2.73392e-01 2.17957e-02 4.46406e-36
rs7576624 C 1.72183e-01 3.20481e+05 2.73407e-01 2.17963e-02 4.44584e-36
rs7576635 C 1.72183e-01 3.20481e+05 2.73407e-01 2.17963e-02 4.44584e-36
rs12476198 T 1.72095e-01 3.20515e+05 2.73378e-01 2.18067e-02 4.87302e-36
rs6744646 A 1.71200e-01 3.20861e+05 2.73509e-01 2.18712e-02 7.19754e-36
rs6744653 A 1.71198e-01 3.20862e+05 2.73319e-01 2.18715e-02 8.04477e-36
rs6739303 C 1.71027e-01 3.20928e+05 2.70508e-01 2.18857e-02 4.43296e-35
rs6728411 A 3.57869e-01 1.38545e+05 1.01116e-01 1.72615e-02 4.69612e-09
rs12463617 A 1.71436e-01 3.20770e+05 2.71601e-01 2.18641e-02 2.04192e-35
rs6743060 C 1.71302e-01 3.20822e+05 2.71356e-01 2.18706e-02 2.45968e-35
rs6748821 A 1.71301e-01 3.20822e+05 2.71193e-01 2.18695e-02 2.67951e-35
rs6752470 T 1.71362e-01 3.20799e+05 2.70913e-01 2.18698e-02 3.14931e-35
2:629771_TTATC_T TTATC 1.71090e-01 3.20904e+05 2.72030e-01 2.18961e-02 2.00687e-35
rs774946618 TTGATAGATAA 1.71088e-01 3.20905e+05 2.71978e-01 2.18960e-02 2.06449e-35
rs6732341 G 1.71087e-01 3.20905e+05 2.71952e-01 2.18959e-02 2.09485e-35
rs6749087 A 1.71087e-01 3.20905e+05 2.71949e-01 2.18959e-02 2.09799e-35
rs6752706 T 1.78383e-01 3.18081e+05 2.69207e-01 2.18554e-02 7.49882e-35
rs71392527 C 1.71097e-01 3.20902e+05 2.71557e-01 2.18952e-02 2.60989e-35
rs12995480 T 1.72094e-01 3.20516e+05 2.69325e-01 2.18566e-02 7.07237e-35
rs6732471 G 1.71687e-01 3.20673e+05 2.70753e-01 2.18678e-02 3.40136e-35
rs12995666 T 1.71702e-01 3.20667e+05 2.70426e-01 2.18654e-02 4.02806e-35
rs13007080 A 1.71945e-01 3.20573e+05 2.70438e-01 2.18585e-02 3.80837e-35
rs13007086 A 1.72092e-01 3.20516e+05 2.70735e-01 2.18562e-02 3.16512e-35
rs66906321 T 1.81268e-01 3.16964e+05 2.71953e-01 2.18033e-02 1.08102e-35
rs73139123 C 1.81644e-01 3.16818e+05 2.73022e-01 2.18078e-02 6.03382e-36
rs71415991 A 1.68915e-01 3.21746e+05 2.71671e-01 2.20760e-02 8.64700e-35
rs12997450 C 1.71614e-01 3.20701e+05 2.71305e-01 2.18666e-02 2.46167e-35
rs6731225 A 1.71391e-01 3.20788e+05 2.71286e-01 2.18670e-02 2.49563e-35
rs6725549 C 1.71405e-01 3.20782e+05 2.70939e-01 2.18657e-02 3.01185e-35
rs6731348 A 1.71524e-01 3.20736e+05 2.71263e-01 2.18576e-02 2.36532e-35
rs6725686 C 1.71269e-01 3.20835e+05 2.71365e-01 2.18733e-02 2.49332e-35
rs6735024 T 1.71376e-01 3.20793e+05 2.70727e-01 2.18632e-02 3.33982e-35
2:630553_GA_G GA 1.70096e-01 3.21289e+05 2.73852e-01 2.20024e-02 1.50785e-35
rs115910474 A 1.70097e-01 3.21289e+05 2.73850e-01 2.20023e-02 1.50962e-35
rs6735049 T 1.71299e-01 3.20823e+05 2.71191e-01 2.18716e-02 2.72147e-35
rs6731688 A 1.71304e-01 3.20821e+05 2.71001e-01 2.18701e-02 3.00056e-35
rs13028737 G 1.70347e-01 3.21192e+05 2.72034e-01 2.19731e-02 3.44298e-35
rs13008590 A 1.70348e-01 3.21191e+05 2.72018e-01 2.19728e-02 3.46949e-35
rs759188499 TTTAA 1.83877e-01 3.15954e+05 2.64054e-01 2.15979e-02 2.32733e-34
rs5017305 A 1.70801e-01 3.21016e+05 2.70268e-01 2.19288e-02 6.86252e-35
rs5017304 A 1.70811e-01 3.21012e+05 2.70248e-01 2.19289e-02 6.94669e-35
rs5017303 T 1.71409e-01 3.20781e+05 2.69651e-01 2.18529e-02 5.73035e-35
rs5017302 G 1.75438e-01 3.19221e+05 2.68572e-01 2.18569e-02 1.08570e-34
2:631071_AT_A AT 1.71638e-01 3.20692e+05 2.69842e-01 2.18563e-02 5.26603e-35
rs5017301 G 1.71413e-01 3.20779e+05 2.69476e-01 2.18505e-02 6.22443e-35
rs5017300 C 1.71413e-01 3.20779e+05 2.69474e-01 2.18505e-02 6.23060e-35
2:631165_TA_T TA 1.71149e-01 3.20881e+05 2.69600e-01 2.18822e-02 7.24239e-35
rs7579427 C 1.71415e-01 3.20779e+05 2.69435e-01 2.18499e-02 6.34325e-35
rs7588007 T 1.71432e-01 3.20772e+05 2.69560e-01 2.18496e-02 5.89664e-35
rs7569102 G 1.71432e-01 3.20772e+05 2.68892e-01 2.18479e-02 8.51042e-35
rs11387790 T 1.72507e-01 3.20356e+05 2.71697e-01 2.18766e-02 2.11250e-35
rs7569210 G 1.71444e-01 3.20767e+05 2.69294e-01 2.18486e-02 6.80611e-35
rs7585056 A 1.71447e-01 3.20766e+05 2.69246e-01 2.18479e-02 6.96605e-35
rs7579971 C 1.71453e-01 3.20764e+05 2.69228e-01 2.18473e-02 7.00349e-35
rs10865548 A 1.71676e-01 3.20677e+05 2.67405e-01 2.18415e-02 1.88713e-34
rs10865549 G 1.71454e-01 3.20763e+05 2.69357e-01 2.18456e-02 6.43328e-35
rs11127485 C 1.72046e-01 3.20534e+05 2.65937e-01 2.18274e-02 3.90940e-34
2:632087_TA_T TA 1.71466e-01 3.20759e+05 2.68833e-01 2.18446e-02 8.59908e-35
rs11127486 C 1.71420e-01 3.20777e+05 2.68963e-01 2.18432e-02 7.91068e-35
rs12623218 T 1.71419e-01 3.20777e+05 2.68978e-01 2.18432e-02 7.84598e-35
rs142115876 T 1.72320e-01 3.20428e+05 2.69934e-01 2.18465e-02 4.66307e-35
rs12992154 G 1.71420e-01 3.20776e+05 2.69003e-01 2.18433e-02 7.73820e-35
rs13021737 A 1.71433e-01 3.20771e+05 2.68986e-01 2.18433e-02 7.81008e-35
rs13027828 T 1.71449e-01 3.20765e+05 2.69157e-01 2.18433e-02 7.08867e-35
rs13028252 T 1.71452e-01 3.20764e+05 2.68644e-01 2.18428e-02 9.45102e-35
rs13022164 A 1.72057e-01 3.20530e+05 2.69984e-01 2.19153e-02 7.33682e-35
rs13012571 C 1.71489e-01 3.20750e+05 2.68432e-01 2.18411e-02 1.05328e-34
2:632578_AT_A AT 1.72234e-01 3.20461e+05 2.69445e-01 2.19058e-02 9.31337e-35
rs13028310 T 1.72219e-01 3.20467e+05 2.71124e-01 2.19465e-02 4.78519e-35
rs12992672 G 1.71513e-01 3.20741e+05 2.68675e-01 2.18411e-02 9.17663e-35
rs13022337 A 1.71515e-01 3.20740e+05 2.68606e-01 2.18402e-02 9.48191e-35
rs13013021 C 1.71470e-01 3.20757e+05 2.69148e-01 2.18422e-02 7.07570e-35
rs34119520 T 1.71475e-01 3.20755e+05 2.69122e-01 2.18424e-02 7.18882e-35
rs10634531 C 1.72140e-01 3.20498e+05 2.69851e-01 2.19989e-02 1.41125e-34
rs12993295 G 1.71473e-01 3.20756e+05 2.69271e-01 2.18429e-02 6.62534e-35
rs35802221 A 1.71439e-01 3.20769e+05 2.69437e-01 2.18448e-02 6.11563e-35
rs62105303 G 1.71460e-01 3.20761e+05 2.69305e-01 2.18424e-02 6.48090e-35
rs62105304 A 1.71460e-01 3.20761e+05 2.69306e-01 2.18424e-02 6.47833e-35
rs77611399 T 1.69153e-01 3.21654e+05 2.66721e-01 2.20886e-02 1.47131e-33
rs143684747 A 1.71591e-01 3.20710e+05 2.71732e-01 2.19485e-02 3.43860e-35
rs374892365 A 1.71591e-01 3.20710e+05 2.71732e-01 2.19485e-02 3.43813e-35
rs74676797 G 1.91185e-01 3.13125e+05 2.54803e-01 2.16173e-02 4.67173e-32
rs201215061 AT 1.70615e-01 3.21088e+05 2.69394e-01 2.19688e-02 1.48220e-34
rs13035713 T 1.71433e-01 3.20771e+05 2.69138e-01 2.18430e-02 7.15189e-35
rs62105306 C 1.70839e-01 3.21001e+05 2.70491e-01 2.19308e-02 6.13435e-35
rs62105307 A 1.71433e-01 3.20771e+05 2.69139e-01 2.18430e-02 7.14773e-35
rs4854342 G 1.71418e-01 3.20777e+05 2.69493e-01 2.18432e-02 5.85653e-35
rs6548238 T 1.71406e-01 3.20782e+05 2.68316e-01 2.18462e-02 1.16494e-34
rs6548239 G 1.71409e-01 3.20781e+05 2.69376e-01 2.18433e-02 6.26393e-35
rs6734363 G 1.71401e-01 3.20784e+05 2.69405e-01 2.18432e-02 6.15516e-35
2:635607_TA_T TA 1.71402e-01 3.20783e+05 2.69322e-01 2.18434e-02 6.45991e-35
2:635629_ATATAT_A ATATAT 1.71572e-01 3.20718e+05 2.70812e-01 2.18943e-02 3.96169e-35
rs6755502 T 1.71401e-01 3.20784e+05 2.69408e-01 2.18433e-02 6.14823e-35
rs6746275 C 1.71357e-01 3.20801e+05 2.69871e-01 2.18473e-02 4.86229e-35
rs6751993 A 1.72117e-01 3.20506e+05 2.81496e-01 2.21287e-02 4.68600e-37
rs6751994 A 1.71349e-01 3.20804e+05 2.69895e-01 2.18471e-02 4.79007e-35
rs6749375 C 1.71717e-01 3.20661e+05 2.70167e-01 2.18331e-02 3.71860e-35
rs11901382 A 3.83654e-01 1.48528e+05 9.71096e-02 1.69725e-02 1.05700e-08
rs57965407 T 3.87460e-01 1.50001e+05 1.04266e-01 1.69504e-02 7.70308e-10
rs35142762 C 1.71968e-01 6.65755e+04 -2.70102e-01 2.18352e-02 3.91546e-35
rs35796073 A 1.71563e-01 6.64190e+04 -2.68835e-01 2.18451e-02 8.61840e-35
rs6548240 C 1.71571e-01 3.20718e+05 2.68929e-01 2.18451e-02 8.17033e-35
rs13387939 C 1.71668e-01 3.20681e+05 2.68500e-01 2.18399e-02 1.00481e-34
rs13396119 T 1.71664e-01 3.20682e+05 2.68629e-01 2.18397e-02 9.32796e-35
rs13388043 C 1.71632e-01 3.20695e+05 2.68768e-01 2.18357e-02 8.38586e-35
rs13393304 A 1.71708e-01 3.20665e+05 2.69181e-01 2.18265e-02 6.21977e-35
rs4854343 G 1.72487e-01 3.20363e+05 2.70594e-01 2.17973e-02 2.26047e-35
rs4854344 G 1.71672e-01 3.20679e+05 2.69351e-01 2.18307e-02 5.81690e-35
rs4854345 A 1.71556e-01 3.20724e+05 2.69522e-01 2.18363e-02 5.48705e-35
rs7561556 T 1.71554e-01 3.20724e+05 2.69483e-01 2.18365e-02 5.61937e-35
rs7606023 C 1.71554e-01 3.20724e+05 2.69483e-01 2.18365e-02 5.61937e-35
rs71392529 G 2.12917e-01 3.04711e+05 2.28742e-01 2.04699e-02 5.54545e-29
rs4854346 A 1.71555e-01 3.20724e+05 2.69439e-01 2.18367e-02 5.76910e-35
rs7564708 T 1.71056e-01 3.20917e+05 2.70662e-01 2.19832e-02 8.02483e-35
rs62105327 T 1.70230e-01 3.21237e+05 2.71107e-01 2.19709e-02 5.73130e-35
rs7564711 T 1.71675e-01 3.20678e+05 2.68618e-01 2.18337e-02 9.00274e-35
rs11127487 C 1.71669e-01 3.20680e+05 2.69201e-01 2.18315e-02 6.36876e-35
rs10166979 A 1.71668e-01 3.20680e+05 2.69137e-01 2.18317e-02 6.61431e-35
rs756027409 CACAT 1.71684e-01 3.20674e+05 2.69085e-01 2.18309e-02 6.77571e-35
rs10169736 A 1.71668e-01 3.20681e+05 2.69102e-01 2.18317e-02 6.74920e-35
rs71392531 A 1.71835e-01 3.20616e+05 2.69409e-01 2.18326e-02 5.70377e-35
rs4854347 A 1.71668e-01 3.20681e+05 2.69091e-01 2.18318e-02 6.79290e-35
rs10865550 T 1.71667e-01 3.20681e+05 2.69044e-01 2.18318e-02 6.97672e-35
rs10865551 T 1.71667e-01 3.20681e+05 2.69032e-01 2.18318e-02 7.02733e-35
rs12714413 T 1.71666e-01 3.20681e+05 2.68993e-01 2.18318e-02 7.18212e-35
rs13391851 A 1.71550e-01 3.20726e+05 2.69144e-01 2.18374e-02 6.85504e-35
rs7601028 C 1.71666e-01 3.20681e+05 2.68973e-01 2.18318e-02 7.26332e-35
rs7591067 G 1.71681e-01 3.20676e+05 2.69015e-01 2.18321e-02 7.10775e-35
rs7604609 C 1.71665e-01 3.20682e+05 2.68893e-01 2.18316e-02 7.59526e-35
rs7560127 T 1.71658e-01 3.20684e+05 2.68876e-01 2.18322e-02 7.69440e-35
rs7594220 G 1.71661e-01 3.20683e+05 2.68883e-01 2.18322e-02 7.66514e-35
rs7604752 C 1.71659e-01 3.20684e+05 2.68948e-01 2.18323e-02 7.39322e-35
rs7560246 T 1.71716e-01 3.20662e+05 2.68900e-01 2.18293e-02 7.44023e-35
rs13025697 T 1.71664e-01 3.20682e+05 2.68766e-01 2.18313e-02 8.13998e-35
rs7561317 A 1.72137e-01 3.20499e+05 2.67671e-01 2.18082e-02 1.28889e-34
rs7567368 T 1.71665e-01 3.20681e+05 2.68796e-01 2.18311e-02 7.99445e-35
rs7558910 C 1.71665e-01 3.20681e+05 2.68796e-01 2.18311e-02 7.99445e-35
rs7564167 A 6.19477e-02 3.63158e+05 3.04129e-01 3.47879e-02 2.29987e-18
rs7559018 C 1.71664e-01 3.20682e+05 2.68728e-01 2.18311e-02 8.30965e-35
rs7567710 T 1.71664e-01 3.20682e+05 2.68730e-01 2.18312e-02 8.30234e-35
rs7559447 C 1.71660e-01 3.20684e+05 2.68699e-01 2.18314e-02 8.46132e-35
rs56149576 G 1.81268e-01 3.16964e+05 2.62382e-01 2.17395e-02 1.57582e-33
rs11127488 T 1.71644e-01 3.20690e+05 2.68546e-01 2.18328e-02 9.32066e-35
rs11127489 C 1.71644e-01 3.20690e+05 2.68546e-01 2.18328e-02 9.32066e-35
rs11127490 C 1.71644e-01 3.20690e+05 2.68546e-01 2.18328e-02 9.31674e-35
rs11127491 T 1.71682e-01 3.20675e+05 2.68509e-01 2.18335e-02 9.56168e-35
rs10172769 G 1.71644e-01 3.20690e+05 2.68549e-01 2.18328e-02 9.30484e-35
rs10189761 T 1.71644e-01 3.20690e+05 2.68549e-01 2.18329e-02 9.30630e-35
rs10190052 T 1.71644e-01 3.20690e+05 2.68557e-01 2.18329e-02 9.26506e-35
rs11405596 A 1.71357e-01 3.20801e+05 2.69332e-01 2.18685e-02 7.65669e-35
rs10173167 G 1.71646e-01 3.20689e+05 2.68607e-01 2.18330e-02 9.01355e-35
rs7571957 T 1.71639e-01 3.20692e+05 2.68590e-01 2.18336e-02 9.13699e-35
rs7571967 T 1.71665e-01 3.20682e+05 2.68383e-01 2.18327e-02 1.02122e-34
rs7571970 T 1.73848e-01 3.19837e+05 2.67651e-01 2.18394e-02 1.61859e-34
rs56963225 C 3.83701e-01 1.48546e+05 9.59864e-02 1.69784e-02 1.57494e-08
rs35362504 T 1.71707e-01 3.20665e+05 2.68722e-01 2.18313e-02 8.34824e-35
rs10190313 A 1.71878e-01 3.20599e+05 2.69155e-01 2.18249e-02 6.24014e-35
rs10193244 T 1.71878e-01 3.20599e+05 2.69155e-01 2.18249e-02 6.24014e-35
rs4854348 A 1.71878e-01 3.20599e+05 2.69156e-01 2.18249e-02 6.23895e-35
rs4854349 T 1.71875e-01 3.20600e+05 2.69103e-01 2.18248e-02 6.42422e-35
rs7570198 C 1.75524e-01 3.19187e+05 2.53826e-01 2.16446e-02 9.50156e-32
rs4640417 G 3.83679e-01 1.48537e+05 9.59716e-02 1.69788e-02 1.58400e-08
rs4407278 C 1.98579e-01 3.10262e+05 2.48792e-01 2.14497e-02 4.27690e-31
rs4423631 T 1.74028e-01 3.19767e+05 2.62228e-01 2.17338e-02 1.65312e-33
rs4452188 G 1.71724e-01 6.64812e+04 -2.68880e-01 2.18301e-02 7.57003e-35
rs4611674 A 3.87920e-01 2.36961e+05 -1.01946e-01 1.69439e-02 1.78392e-09
rs7579231 A 3.87919e-01 2.36961e+05 -1.01897e-01 1.69438e-02 1.81489e-09
rs1320338 G 1.71724e-01 6.64812e+04 -2.68881e-01 2.18301e-02 7.56641e-35
rs2903489 T 1.71689e-01 6.64676e+04 -2.68747e-01 2.18327e-02 8.31006e-35
rs1320337 T 1.71783e-01 6.65041e+04 -2.68679e-01 2.18281e-02 8.36254e-35
rs1320336 A 1.71538e-01 6.64091e+04 -2.69700e-01 2.18438e-02 5.22580e-35
rs2867108 C 1.71769e-01 6.64985e+04 -2.68971e-01 2.18307e-02 7.21991e-35
rs13386517 C 1.71818e-01 6.65175e+04 -2.68746e-01 2.18311e-02 8.22095e-35
rs13401686 G 1.72094e-01 6.66245e+04 -2.69470e-01 2.18176e-02 4.95668e-35
rs13386627 C 1.71751e-01 6.64916e+04 -2.69266e-01 2.18299e-02 6.06875e-35
rs4613321 G 1.71699e-01 6.64717e+04 -2.68409e-01 2.18322e-02 1.00293e-34
rs13386964 A 1.71729e-01 6.64830e+04 -2.68884e-01 2.18304e-02 7.56640e-35
rs13405307 C 1.71728e-01 6.64829e+04 -2.68889e-01 2.18305e-02 7.54787e-35
rs13387090 T 1.69606e-01 6.56613e+04 -2.70500e-01 2.20372e-02 1.27564e-34
rs13387091 A 1.71583e-01 6.64268e+04 -2.68851e-01 2.18372e-02 8.08041e-35
rs2867109 G 1.71729e-01 6.64831e+04 -2.68896e-01 2.18305e-02 7.52347e-35
rs2867110 C 1.71730e-01 6.64837e+04 -2.68889e-01 2.18302e-02 7.53390e-35
rs2867111 C 1.71594e-01 6.64311e+04 -2.68246e-01 2.18417e-02 1.17477e-34
rs2903490 G 1.71589e-01 6.64288e+04 -2.68240e-01 2.18416e-02 1.17814e-34
rs2867112 G 1.64951e-01 6.38590e+04 -2.69814e-01 2.24955e-02 3.91753e-33
rs2867113 A 1.30594e-01 5.05580e+04 -3.07430e-01 2.64649e-02 3.47926e-31
rs12714414 C 1.51792e-01 5.87648e+04 -2.81294e-01 2.38582e-02 4.49399e-32
rs12714415 C 1.62898e-01 6.30644e+04 -2.76636e-01 2.27002e-02 3.77698e-34
rs6719883 G 1.71300e-01 6.63170e+04 -2.67984e-01 2.18870e-02 1.86374e-34
rs6756518 A 1.71301e-01 6.63175e+04 -2.67978e-01 2.18868e-02 1.86765e-34
rs6719980 C 1.71417e-01 6.63623e+04 -2.68053e-01 2.18725e-02 1.62164e-34
rs7608050 A 1.71927e-01 6.65598e+04 -2.66470e-01 2.18461e-02 3.29480e-34
rs6760274 A 1.71782e-01 6.65038e+04 -2.66424e-01 2.18534e-02 3.55471e-34
rs7574359 C 1.70676e-01 6.60754e+04 -2.66811e-01 2.19483e-02 5.46152e-34
rs7570993 G 1.70338e-01 6.59448e+04 -2.66917e-01 2.19858e-02 6.63827e-34
rs4429506 C 1.70628e-01 3.21083e+05 2.67605e-01 2.19667e-02 3.97479e-34
rs10192350 C 1.70249e-01 6.59101e+04 -2.66841e-01 2.19921e-02 7.22172e-34
rs13415094 C 1.71752e-01 6.64922e+04 -2.69195e-01 2.18888e-02 9.53431e-35
rs13396935 A 1.71832e-01 6.65229e+04 -2.68389e-01 2.18908e-02 1.52310e-34
rs13412194 C 1.71827e-01 6.65211e+04 -2.68529e-01 2.19011e-02 1.51080e-34
rs13412197 G 1.71841e-01 6.65264e+04 -2.68439e-01 2.18983e-02 1.55897e-34
rs13397165 A 1.71767e-01 6.64977e+04 -2.67389e-01 2.19086e-02 3.01804e-34
rs35913461 T 1.70899e-01 6.61617e+04 -2.67295e-01 2.19870e-02 5.42314e-34
rs35628463 A 1.71088e-01 6.62351e+04 -2.65435e-01 2.19789e-02 1.44037e-33
rs10188118 G 3.14383e-01 1.21710e+05 -1.31271e-01 1.79049e-02 2.28398e-13
rs10188334 T 1.71567e-01 6.64204e+04 -2.67535e-01 2.19946e-02 4.99507e-34
rs13029479 A 1.08377e-01 4.19570e+04 -2.31583e-01 2.71389e-02 1.43293e-17
rs7574085 C 2.24482e-01 8.69060e+04 -1.65782e-01 2.00584e-02 1.40582e-16
rs2867121 G 8.18643e-02 3.16929e+04 -2.62429e-01 3.06257e-02 1.05208e-17
rs12999373 A 2.56830e-01 9.94290e+04 -1.19214e-01 1.88631e-02 2.62202e-10
rs76847828 G 6.26388e-02 2.42500e+04 -2.04949e-01 3.39359e-02 1.55082e-09
rs34848618 C 2.57302e-01 9.96120e+04 -1.19652e-01 1.88913e-02 2.39857e-10
rs11893030 G 6.18271e-02 2.39357e+04 -2.05953e-01 3.42988e-02 1.92063e-09
rs35640204 C 2.60359e-01 1.00795e+05 -1.07703e-01 1.88382e-02 1.08414e-08
rs7593667 G 2.62279e-01 1.01539e+05 -1.06126e-01 1.87870e-02 1.61683e-08
rs9678953 A 2.62435e-01 1.01599e+05 -1.04918e-01 1.87457e-02 2.18481e-08
2:699392_AT_A A 2.58330e-01 1.00010e+05 -1.03987e-01 1.88641e-02 3.54410e-08
rs201310727 GAAA 2.02234e-01 7.82930e+04 -1.18362e-01 2.06887e-02 1.06001e-08
rs76066823 A 8.58052e-02 3.32186e+04 1.72538e-01 2.95833e-02 5.47657e-09
rs11684373 T 2.03686e-01 7.88551e+04 -1.19826e-01 2.05410e-02 5.43582e-09
2:24700766_CA_C C 8.98911e-02 3.48004e+04 1.76854e-01 2.88935e-02 9.32355e-10
rs77780595 T 8.96565e-02 3.47096e+04 1.77388e-01 2.88742e-02 8.08841e-10
rs138328303 G 8.52453e-02 3.30019e+04 1.72420e-01 2.95565e-02 5.43431e-09
rs2584920 A 2.31416e-01 8.95906e+04 -1.21458e-01 1.96077e-02 5.86147e-10
rs62140836 A 2.02118e-01 7.82480e+04 -1.20257e-01 2.05849e-02 5.16569e-09
2:24712426_AAGG_A A 8.95595e-02 3.46721e+04 1.77979e-01 2.88476e-02 6.85796e-10
rs55807698 T 8.97350e-02 3.47400e+04 1.79922e-01 2.88079e-02 4.23152e-10
rs11884143 C 1.86803e-01 3.14821e+05 -1.19034e-01 2.12599e-02 2.15898e-08
rs2304892 T 2.02137e-01 7.82552e+04 -1.19753e-01 2.05762e-02 5.89440e-09
2:24716470_GA_G G 1.57059e-01 6.08039e+04 1.43366e-01 2.36965e-02 1.45021e-09
rs17734264 T 2.31541e-01 8.96387e+04 -1.19793e-01 1.95870e-02 9.61665e-10
rs17734306 G 2.31357e-01 8.95676e+04 -1.19806e-01 1.95864e-02 9.56552e-10
rs59306790 A 8.98500e-02 3.47845e+04 1.77318e-01 2.88052e-02 7.48640e-10
rs13403386 G 2.31349e-01 8.95645e+04 -1.20011e-01 1.95854e-02 8.93842e-10
rs77901558 A 8.98561e-02 3.47869e+04 1.77372e-01 2.88048e-02 7.39388e-10
rs2165740 C 2.03147e-01 7.86463e+04 -1.17540e-01 2.04958e-02 9.77612e-09
rs11682506 T 2.03423e-01 7.87531e+04 -1.17858e-01 2.04898e-02 8.83129e-09
rs56207402 C 8.95817e-02 3.46806e+04 1.80173e-01 2.88345e-02 4.15210e-10
rs75600935 A 8.96299e-02 3.46993e+04 1.80751e-01 2.88344e-02 3.65066e-10
rs17734407 G 2.02223e-01 7.82888e+04 -1.18601e-01 2.05271e-02 7.58059e-09
rs10495749 A 2.31453e-01 8.96048e+04 -1.20695e-01 1.95566e-02 6.77397e-10
rs76062794 T 8.96496e-02 3.47069e+04 1.80094e-01 2.88308e-02 4.20379e-10
rs62140842 T 2.03621e-01 7.88300e+04 -1.21033e-01 2.04835e-02 3.45135e-09
rs778238930 G 2.04852e-01 7.93065e+04 -1.19110e-01 2.04581e-02 5.81903e-09
rs62140844 T 2.32792e-01 9.01229e+04 -1.23367e-01 1.95261e-02 2.65413e-10
rs17790970 A 2.03202e-01 7.86676e+04 -1.17959e-01 2.04903e-02 8.58487e-09
rs62140845 G 2.03196e-01 7.86653e+04 -1.17946e-01 2.04913e-02 8.62958e-09
rs11125632 T 2.03212e-01 7.86713e+04 -1.17875e-01 2.04894e-02 8.78270e-09
rs2044148 A 2.03198e-01 7.86661e+04 -1.17980e-01 2.04902e-02 8.53227e-09
rs79255350 T 8.98058e-02 3.47674e+04 1.75603e-01 2.88117e-02 1.09739e-09
rs62140846 G 2.32373e-01 8.99609e+04 -1.20509e-01 1.95306e-02 6.82980e-10
rs62140848 C 2.03078e-01 7.86197e+04 -1.17408e-01 2.04934e-02 1.01126e-08
rs11895918 C 2.02143e-01 7.82578e+04 -1.17566e-01 2.05274e-02 1.02213e-08
rs62140849 A 2.02087e-01 7.82359e+04 -1.17853e-01 2.05301e-02 9.45312e-09
rs62140850 G 2.02140e-01 7.82567e+04 -1.17541e-01 2.05272e-02 1.02922e-08
rs150495565 TA 2.02839e-01 7.85271e+04 -1.16041e-01 2.05244e-02 1.57161e-08
rs11682031 G 2.02183e-01 7.82732e+04 -1.17645e-01 2.05264e-02 9.97468e-09
rs11894166 G 2.31349e-01 8.95645e+04 -1.20204e-01 1.95577e-02 7.95550e-10
rs62142271 T 2.31349e-01 8.95644e+04 -1.20212e-01 1.95576e-02 7.93463e-10
rs62142272 C 2.02159e-01 7.82637e+04 -1.17608e-01 2.05260e-02 1.00757e-08
rs142707826 C 8.94802e-02 3.46414e+04 1.76365e-01 2.88945e-02 1.03803e-09
rs57357594 T 2.31407e-01 8.95869e+04 -1.20221e-01 1.95585e-02 7.92508e-10
rs11902353 A 2.02484e-01 7.83896e+04 -1.17561e-01 2.05360e-02 1.03805e-08
rs11904717 C 2.02037e-01 7.82166e+04 -1.17393e-01 2.05304e-02 1.07955e-08
rs62142274 A 2.02117e-01 7.82475e+04 -1.18042e-01 2.05255e-02 8.88600e-09
rs11691065 G 2.02554e-01 7.84167e+04 -1.18764e-01 2.05181e-02 7.12284e-09
rs75697605 A 2.32192e-01 8.98908e+04 -1.20229e-01 1.95263e-02 7.41344e-10
rs62142275 C 2.03024e-01 7.85986e+04 -1.17574e-01 2.04872e-02 9.54360e-09
2:24768320_TTAAA_T T 2.33092e-01 9.02390e+04 -1.18069e-01 1.95385e-02 1.51678e-09
rs62142276 T 2.02109e-01 7.82446e+04 -1.17645e-01 2.05397e-02 1.01973e-08
rs62142278 T 2.32220e-01 8.99018e+04 -1.20194e-01 1.95243e-02 7.46973e-10
rs11890406 G 2.03053e-01 7.86099e+04 -1.17604e-01 2.04845e-02 9.41744e-09
rs59615345 A 2.02993e-01 7.85867e+04 -1.17455e-01 2.04880e-02 9.88981e-09
rs60372293 G 2.03027e-01 7.86000e+04 -1.17171e-01 2.04858e-02 1.06926e-08
rs62142282 T 2.03002e-01 7.85902e+04 -1.17312e-01 2.04868e-02 1.02854e-08
rs11125673 A 2.02864e-01 7.85366e+04 -1.17032e-01 2.05018e-02 1.14213e-08
rs62142283 T 2.02897e-01 7.85496e+04 -1.17211e-01 2.04991e-02 1.08022e-08
rs62142284 G 2.02903e-01 7.85519e+04 -1.17392e-01 2.05007e-02 1.02811e-08
rs62142285 G 2.03498e-01 7.87824e+04 -1.15710e-01 2.04920e-02 1.63887e-08
rs62142286 G 2.03780e-01 7.88913e+04 -1.16041e-01 2.04853e-02 1.47556e-08
rs77012907 G 9.00417e-02 3.48587e+04 1.77615e-01 2.87765e-02 6.74692e-10
rs76979480 C 2.03428e-01 7.87552e+04 -1.15985e-01 2.04715e-02 1.46629e-08
rs58321589 G 2.32631e-01 9.00606e+04 -1.17790e-01 1.95106e-02 1.57081e-09
rs768096569 C 2.33985e-01 9.05848e+04 -1.12370e-01 1.95272e-02 8.70048e-09
rs76137453 A 8.99941e-02 3.48403e+04 1.75776e-01 2.87797e-02 1.01308e-09
rs56156237 A 8.99834e-02 3.48362e+04 1.75957e-01 2.87811e-02 9.75722e-10
rs113339929 TTTTGTTTG 8.99534e-02 3.48245e+04 1.76815e-01 2.87928e-02 8.21889e-10
2:24810285_TA_T T 8.98098e-02 3.47690e+04 1.77573e-01 2.88360e-02 7.37873e-10
rs17734650 G 2.03444e-01 7.87614e+04 -1.15987e-01 2.04708e-02 1.46384e-08
2:24815447_ATTTTTTTT_A A 4.78808e-01 1.85366e+05 -9.95806e-02 1.70840e-02 5.58836e-09
rs55996620 A 9.00038e-02 3.48441e+04 1.76975e-01 2.87862e-02 7.86616e-10
rs749046 G 2.03080e-01 7.86205e+04 -1.16793e-01 2.04806e-02 1.18136e-08
rs138883180 GT 2.03518e-01 7.87899e+04 -1.15191e-01 2.04780e-02 1.85668e-08
rs6720514 C 2.32705e-01 9.00894e+04 -1.18448e-01 1.95052e-02 1.26078e-09
rs11684913 C 2.32716e-01 9.00938e+04 -1.18527e-01 1.95052e-02 1.22924e-09
rs55945424 C 9.00037e-02 3.48440e+04 1.77812e-01 2.87783e-02 6.47616e-10
rs61196936 G 2.32714e-01 9.00929e+04 -1.18509e-01 1.95052e-02 1.23628e-09
rs62142303 G 2.25651e-01 8.73584e+04 -1.21251e-01 1.97743e-02 8.70842e-10
rs55649310 G 2.03421e-01 7.87522e+04 -1.16294e-01 2.04725e-02 1.34498e-08
rs546344786 AT 8.99749e-02 3.48329e+04 1.78004e-01 2.87903e-02 6.31136e-10
rs12105106 T 9.00193e-02 3.48501e+04 1.77081e-01 2.87846e-02 7.66868e-10
rs56188174 T 2.31061e-01 8.94528e+04 -1.18057e-01 1.96040e-02 1.72497e-09
rs56191263 A 2.32343e-01 8.99494e+04 -1.20220e-01 1.95182e-02 7.31595e-10
rs56383418 G 2.03547e-01 7.88013e+04 -1.15936e-01 2.04694e-02 1.48232e-08
rs199916149 A 2.03828e-01 7.89100e+04 -1.15715e-01 2.04711e-02 1.58264e-08
rs56001375 T 2.03491e-01 7.87797e+04 -1.16318e-01 2.04690e-02 1.32827e-08
rs11692059 A 2.03206e-01 7.86691e+04 -1.17394e-01 2.04773e-02 9.88764e-09
rs141372395 CACTT 2.32929e-01 9.01763e+04 -1.18666e-01 1.95087e-02 1.18369e-09
rs7567564 T 2.51031e-01 9.71842e+04 -1.15324e-01 1.90353e-02 1.37734e-09
rs11894248 G 2.51210e-01 9.72535e+04 -1.14508e-01 1.90344e-02 1.79229e-09
rs55858421 A 8.89805e-02 3.44479e+04 1.75663e-01 2.91057e-02 1.58911e-09
rs62142310 C 2.03649e-01 7.88405e+04 -1.15966e-01 2.04637e-02 1.45603e-08
rs62142311 A 2.03111e-01 7.86325e+04 -1.17595e-01 2.04803e-02 9.37744e-09
rs11125733 G 2.00825e-01 7.77473e+04 -1.17553e-01 2.05731e-02 1.10574e-08
rs7559082 G 2.32159e-01 8.98780e+04 -1.22448e-01 1.95356e-02 3.66680e-10
rs55722016 T 2.00908e-01 7.77794e+04 -1.16861e-01 2.05738e-02 1.34802e-08
rs11125735 A 2.00833e-01 7.77506e+04 -1.17541e-01 2.05725e-02 1.10829e-08
rs719189 C 2.00953e-01 7.77970e+04 -1.17347e-01 2.05713e-02 1.16917e-08
rs56337724 A 8.97340e-02 3.47396e+04 1.77551e-01 2.88342e-02 7.39832e-10
rs539119665 CAAA 2.05085e-01 7.93965e+04 -1.17539e-01 2.04337e-02 8.82008e-09
rs199971373 GCA 2.05147e-01 7.94206e+04 -1.16794e-01 2.04311e-02 1.08902e-08
rs75212910 A 2.05147e-01 7.94206e+04 -1.16794e-01 2.04311e-02 1.08902e-08
rs76335148 A 2.05147e-01 7.94206e+04 -1.16794e-01 2.04311e-02 1.08902e-08
rs56297514 A 8.96601e-02 3.47110e+04 1.78329e-01 2.88496e-02 6.36949e-10
rs17791703 C 2.05674e-01 7.96244e+04 -1.19425e-01 2.04001e-02 4.80269e-09
rs2119115 C 2.35031e-01 9.09900e+04 -1.21480e-01 1.94521e-02 4.24438e-10
rs202220979 T 2.03250e-01 7.86864e+04 -1.17741e-01 2.04755e-02 8.92033e-09
rs11895626 C 2.05619e-01 7.96033e+04 -1.19093e-01 2.04031e-02 5.32263e-09
rs56045417 G 2.03524e-01 7.87925e+04 -1.16588e-01 2.04595e-02 1.21065e-08
rs7572475 T 2.32462e-01 8.99952e+04 -1.20720e-01 1.95053e-02 6.06452e-10
rs11676900 A 2.03314e-01 7.87109e+04 -1.17447e-01 2.04677e-02 9.58490e-09
rs11693687 G 2.05331e-01 7.94919e+04 -1.20471e-01 2.04062e-02 3.56164e-09
rs56401087 G 9.05905e-02 3.50712e+04 1.74338e-01 2.87328e-02 1.30118e-09
rs11674421 C 2.05117e-01 7.94091e+04 -1.20272e-01 2.04133e-02 3.82614e-09
rs17735622 C 2.05285e-01 7.94740e+04 -1.19443e-01 2.04141e-02 4.89409e-09
rs113297466 G 2.05455e-01 7.95400e+04 -1.19680e-01 2.04047e-02 4.48936e-09
rs62142344 T 2.05103e-01 7.94037e+04 -1.20345e-01 2.04149e-02 3.75393e-09
rs62142346 A 2.05227e-01 7.94516e+04 -1.20475e-01 2.04140e-02 3.60645e-09
rs6749833 C 2.67555e-01 1.03581e+05 -1.15332e-01 1.86210e-02 5.88895e-10
rs11894404 A 2.03110e-01 7.86320e+04 -1.17798e-01 2.04741e-02 8.75564e-09
rs530241058 GA 2.65257e-01 1.02692e+05 -1.13140e-01 1.86643e-02 1.34821e-09
rs753851559 A 1.95577e-01 7.57156e+04 -1.22495e-01 2.10642e-02 6.06169e-09
rs17792389 C 2.05188e-01 7.94363e+04 -1.20204e-01 2.04115e-02 3.89155e-09
rs12618641 A 2.67184e-01 1.03438e+05 -1.15970e-01 1.86287e-02 4.81436e-10
rs17792437 C 2.05596e-01 7.95946e+04 -1.18241e-01 2.04008e-02 6.80624e-09
rs55827550 A 8.53417e-02 3.30392e+04 1.70921e-01 2.96230e-02 7.94535e-09
rs2289393 C 2.65030e-01 1.02604e+05 -1.13791e-01 1.86613e-02 1.07830e-09
rs1550383 G 2.23012e-01 8.63368e+04 -1.18905e-01 1.98056e-02 1.93321e-09
rs744078 C 2.09597e-01 8.11432e+04 -1.20914e-01 2.02578e-02 2.39444e-09
rs56293917 G 2.84608e-01 1.10183e+05 -1.17384e-01 1.82796e-02 1.35159e-10
rs770724459 A 2.22536e-01 8.61526e+04 -1.18078e-01 1.98404e-02 2.66272e-09
rs11889662 C 2.23089e-01 8.63668e+04 -1.18777e-01 1.98039e-02 2.00530e-09
rs11693308 T 2.20664e-01 8.54279e+04 -1.17963e-01 1.98665e-02 2.89362e-09
rs3769669 A 2.22742e-01 8.62322e+04 -1.20813e-01 1.98123e-02 1.07695e-09
rs4508555 A 2.06950e-01 8.01186e+04 -1.20194e-01 2.03319e-02 3.39391e-09
rs768457498 C 1.96844e-01 7.62062e+04 -1.26821e-01 2.11350e-02 1.97023e-09
rs893771 A 2.06791e-01 8.00570e+04 -1.20999e-01 2.03351e-02 2.68185e-09
rs893770 T 2.07417e-01 8.02993e+04 -1.20792e-01 2.03163e-02 2.75970e-09
rs3731629 G 2.76427e-01 1.07016e+05 -1.18297e-01 1.84223e-02 1.35332e-10
rs4640343 C 8.38445e-02 3.24596e+04 2.04275e-01 2.97989e-02 7.14663e-12
2:24957136_CA_C C 2.05288e-01 7.94752e+04 -1.23085e-01 2.04378e-02 1.72144e-09
rs28744588 T 2.07191e-01 8.02121e+04 -1.21530e-01 2.03253e-02 2.24544e-09
rs529530187 A 8.30782e-02 3.21629e+04 2.03236e-01 3.00120e-02 1.27539e-11
rs550950858 G 8.30782e-02 3.21629e+04 2.03236e-01 3.00120e-02 1.27539e-11
rs6545698 G 2.72590e-01 1.05531e+05 -1.21596e-01 1.85027e-02 4.98314e-11
rs3820933 A 2.06851e-01 8.00801e+04 -1.21932e-01 2.03293e-02 2.00281e-09
2:24962664_CT_C C 2.06939e-01 8.01142e+04 -1.21688e-01 2.03316e-02 2.16540e-09
rs56186499 G 2.72673e-01 1.05563e+05 -1.22227e-01 1.84989e-02 3.92454e-11
rs56200610 T 2.72473e-01 1.05485e+05 -1.22381e-01 1.85007e-02 3.72641e-11
rs2083389 C 2.43548e-01 9.42872e+04 -1.18581e-01 1.91815e-02 6.34092e-10
2:24970679_GA_G G 2.58657e-01 1.00136e+05 -1.23920e-01 1.88142e-02 4.51461e-11
rs62142355 A 2.06837e-01 8.00750e+04 -1.22131e-01 2.03237e-02 1.86668e-09
rs6710503 A 2.58569e-01 1.00103e+05 -1.23801e-01 1.88038e-02 4.59700e-11
rs13401689 A 2.06855e-01 8.00819e+04 -1.22028e-01 2.03228e-02 1.92288e-09
rs143328507 C 2.06874e-01 8.00892e+04 -1.22276e-01 2.03235e-02 1.78559e-09
rs6761875 C 2.72615e-01 1.05540e+05 -1.22008e-01 1.84918e-02 4.17876e-11
rs56397001 A 8.34663e-02 3.23132e+04 2.03807e-01 2.98678e-02 8.90265e-12
rs764777299 G 2.14320e-01 8.29720e+04 -1.23132e-01 2.02917e-02 1.29661e-09
rs55797001 T 2.07406e-01 8.02950e+04 -1.22177e-01 2.03082e-02 1.78925e-09
rs55803937 G 2.07015e-01 8.01436e+04 -1.22748e-01 2.03209e-02 1.53927e-09
rs750732900 T 2.06938e-01 8.01141e+04 -1.22878e-01 2.03284e-02 1.50027e-09
rs2119117 A 2.06926e-01 8.01094e+04 -1.22709e-01 2.03262e-02 1.57308e-09
rs56239133 T 2.06956e-01 8.01208e+04 -1.23265e-01 2.03240e-02 1.32222e-09
rs145643138 C 2.07489e-01 8.03271e+04 -1.24016e-01 2.05106e-02 1.48385e-09
rs527894001 CA 2.52452e-01 9.77344e+04 -1.23378e-01 1.91651e-02 1.21622e-10
rs11892043 G 2.72184e-01 1.05373e+05 -1.23510e-01 1.85071e-02 2.50142e-11
rs17737058 G 2.20547e-01 8.53825e+04 -1.20192e-01 1.98617e-02 1.43805e-09
rs9309308 C 2.20833e-01 8.54933e+04 -1.19128e-01 1.98536e-02 1.97289e-09
rs17799110 A 2.20842e-01 8.54969e+04 -1.19301e-01 1.98584e-02 1.88673e-09
rs2076885 A 2.28931e-01 8.86284e+04 -1.22617e-01 1.96076e-02 4.02027e-10
rs62144583 G 2.06423e-01 7.99145e+04 -1.22744e-01 2.03501e-02 1.62628e-09
rs62144584 C 2.71927e-01 1.05274e+05 -1.22994e-01 1.85236e-02 3.14817e-11
rs114518415 T 8.45749e-02 3.27423e+04 1.96475e-01 2.96479e-02 3.43597e-11
rs57324979 A 2.06213e-01 7.98333e+04 -1.24847e-01 2.03518e-02 8.56210e-10
rs114495854 G 8.47701e-02 3.28179e+04 1.96097e-01 2.96169e-02 3.57448e-11
rs13416069 T 2.06220e-01 7.98361e+04 -1.25031e-01 2.03454e-02 7.98954e-10
rs62140560 T 2.06308e-01 7.98700e+04 -1.24326e-01 2.03432e-02 9.89357e-10
rs78860332 T 8.46825e-02 3.27840e+04 1.98027e-01 2.96756e-02 2.51192e-11
rs62140561 A 2.21866e-01 8.58932e+04 -1.26326e-01 1.98823e-02 2.10644e-10
rs78961514 C 1.55104e-01 6.00470e+04 1.38944e-01 2.27892e-02 1.08335e-09
rs117841598 A 1.55194e-01 6.00819e+04 1.38564e-01 2.27784e-02 1.18065e-09
rs80122249 G 8.53685e-02 3.30496e+04 2.01769e-01 2.94856e-02 7.78039e-12
rs55914216 A 1.55174e-01 6.00740e+04 1.38593e-01 2.27686e-02 1.15244e-09
rs55822100 A 1.55182e-01 6.00772e+04 1.38618e-01 2.27659e-02 1.13918e-09
rs72797944 G 1.55183e-01 6.00775e+04 1.38858e-01 2.27631e-02 1.06196e-09
2:25013801_TTTTTC_T T 1.36385e-01 5.27999e+04 1.64983e-01 2.47446e-02 2.60954e-11
rs56336001 T 8.52766e-02 3.30140e+04 2.02095e-01 2.94555e-02 6.85643e-12
rs6545730 T 1.81630e-01 3.16824e+05 -1.17713e-01 2.14058e-02 3.82193e-08
rs2891409 G 2.51751e-01 2.89677e+05 -1.05802e-01 1.90154e-02 2.63993e-08
rs4665719 C 2.51522e-01 2.89766e+05 -1.05685e-01 1.90187e-02 2.74984e-08
rs4665720 T 2.51509e-01 2.89771e+05 -1.05847e-01 1.90187e-02 2.61853e-08
rs10188181 G 2.51505e-01 2.89772e+05 -1.05866e-01 1.90187e-02 2.60395e-08
rs7574758 G 1.81711e-01 3.16792e+05 -1.19295e-01 2.14070e-02 2.51175e-08
rs1550116 G 1.55158e-01 6.00680e+04 1.39298e-01 2.27451e-02 9.12570e-10
rs59911983 A 2.19444e-01 8.49556e+04 -1.23979e-01 1.99893e-02 5.57739e-10
rs59617873 C 2.19470e-01 8.49657e+04 -1.23929e-01 1.99894e-02 5.66764e-10
rs299009 G 2.54164e-01 2.88743e+05 -1.07714e-01 1.89953e-02 1.42512e-08
rs534388650 G 1.95627e-02 7.57351e+03 3.45837e-01 6.25592e-02 3.24022e-08
rs201259242 C 1.53715e-01 5.95094e+04 1.44279e-01 2.29243e-02 3.10624e-10
rs112527265 G 1.55148e-01 6.00638e+04 1.39021e-01 2.27480e-02 9.89722e-10
rs138162331 G 1.55038e-01 6.00216e+04 1.39010e-01 2.27622e-02 1.01689e-09
rs112721584 G 1.55139e-01 6.00604e+04 1.38977e-01 2.27482e-02 1.00210e-09
rs111370434 T 2.23273e-01 8.64378e+04 -1.22801e-01 1.98003e-02 5.58737e-10
rs113094165 G 1.55135e-01 6.00589e+04 1.38795e-01 2.27483e-02 1.05387e-09
rs192026888 A 8.52191e-02 3.29917e+04 2.04746e-01 2.94659e-02 3.70166e-12
rs113939247 A 1.55198e-01 6.00834e+04 1.39027e-01 2.27484e-02 9.88642e-10
rs148734301 T 8.52331e-02 3.29972e+04 2.04216e-01 2.94663e-02 4.20678e-12
rs575972695 G 7.61682e-02 2.94877e+04 2.23689e-01 3.15805e-02 1.41398e-12
2:25034336_TG_T T 7.11361e-02 2.75396e+04 2.01856e-01 3.35646e-02 1.81382e-09
rs62140587 G 2.23854e-01 8.66627e+04 -1.21621e-01 1.97912e-02 8.00220e-10
rs11895026 A 2.23599e-01 8.65640e+04 -1.20056e-01 1.97890e-02 1.30719e-09
rs11125797 T 2.23567e-01 8.65518e+04 -1.20204e-01 1.97915e-02 1.25361e-09
rs2082881 G 2.51940e-01 2.89604e+05 -1.06596e-01 1.90113e-02 2.06189e-08
rs2278483 T 2.23666e-01 8.65900e+04 -1.21941e-01 1.97917e-02 7.23336e-10
rs10178420 G 2.51610e-01 2.89732e+05 -1.06266e-01 1.90220e-02 2.32022e-08
rs74639823 G 8.52282e-02 3.29953e+04 2.04592e-01 2.94744e-02 3.89572e-12
rs117824642 A 2.15136e-01 8.32878e+04 -1.21410e-01 2.03119e-02 2.27285e-09
rs79682290 A 2.46313e-01 9.53576e+04 -1.20574e-01 1.91465e-02 3.03275e-10
rs1550115 C 2.51680e-01 2.89705e+05 -1.04717e-01 1.90204e-02 3.68630e-08
rs7945 G 2.23390e-01 8.64830e+04 -1.22135e-01 1.97987e-02 6.89250e-10
rs74624011 T 8.53396e-02 3.30384e+04 2.06990e-01 2.94590e-02 2.12682e-12
rs76078428 T 8.50351e-02 3.29205e+04 2.10754e-01 2.95322e-02 9.61265e-13
rs17799872 A 8.54022e-02 3.30626e+04 2.07622e-01 2.94544e-02 1.80885e-12
rs1814391 A 8.54434e-02 3.30786e+04 2.05796e-01 2.94462e-02 2.77941e-12
rs1806822 T 8.54302e-02 3.30734e+04 2.05761e-01 2.94504e-02 2.82343e-12
rs111602437 ACT 1.52916e-01 5.92001e+04 1.40962e-01 2.30244e-02 9.23981e-10
rs72792190 G 1.55255e-01 6.01056e+04 1.41617e-01 2.27619e-02 4.92864e-10
rs72538282 TC 1.55250e-01 6.01034e+04 1.41693e-01 2.27765e-02 4.94897e-10
rs11125803 C 2.59858e-01 2.86539e+05 -1.03463e-01 1.88609e-02 4.12670e-08
rs115583825 T 8.74780e-02 3.38662e+04 2.08443e-01 2.92594e-02 1.05225e-12
rs138095446 G 8.63019e-02 3.34109e+04 2.03023e-01 2.94093e-02 5.09411e-12
rs145484204 C 8.63174e-02 3.34169e+04 2.02800e-01 2.94061e-02 5.34533e-12
rs1056074 C 1.77972e-01 6.89002e+04 1.20040e-01 2.15781e-02 2.65493e-08
rs182324814 T 1.35911e-01 5.26166e+04 1.58381e-01 2.47005e-02 1.43910e-10
rs572643276 T 3.62194e-01 2.46920e+05 9.54434e-02 1.72730e-02 3.28795e-08
rs6713448 G 1.54550e-01 5.98325e+04 1.44929e-01 2.28240e-02 2.15994e-10
rs72792199 T 1.53344e-01 5.93658e+04 1.46270e-01 2.29697e-02 1.91954e-10
rs13416733 C 1.53511e-01 5.94303e+04 1.46610e-01 2.29559e-02 1.70016e-10
rs76311636 TA 1.55935e-01 6.03685e+04 1.42336e-01 2.27986e-02 4.29574e-10
rs79988608 A 8.70114e-02 3.36856e+04 2.10292e-01 2.92334e-02 6.33476e-13
rs77760734 G 8.70601e-02 3.37045e+04 2.08465e-01 2.92367e-02 1.00530e-12
rs2241758 C 8.30181e-02 3.21396e+04 2.07988e-01 2.98826e-02 3.40955e-12
rs41281519 G 8.73648e-02 3.38224e+04 2.10306e-01 2.91418e-02 5.34721e-13
rs76087690 A 8.74696e-02 3.38630e+04 2.07936e-01 2.90733e-02 8.57528e-13
rs74528305 G 8.85013e-02 3.42624e+04 2.08130e-01 2.89991e-02 7.14593e-13
rs55820598 C 1.05801e-01 4.09599e+04 1.64668e-01 2.69600e-02 1.01168e-09
rs13428821 C 9.07685e-02 3.51401e+04 2.07774e-01 2.87193e-02 4.68503e-13
rs13390269 A 9.00803e-02 3.48737e+04 2.07758e-01 2.88280e-02 5.74852e-13
rs13432743 G 1.07141e-01 4.14788e+04 1.68019e-01 2.67401e-02 3.31949e-10
rs56007024 C 1.07644e-01 4.16734e+04 1.68017e-01 2.66995e-02 3.12318e-10
rs17046666 C 9.06970e-02 3.51124e+04 2.11203e-01 2.87891e-02 2.20594e-13
rs113195763 T 8.92385e-02 3.45478e+04 2.13291e-01 2.90365e-02 2.05623e-13
rs79990615 C 8.81792e-02 3.41377e+04 2.13663e-01 2.92030e-02 2.55561e-13
rs10182036 A 8.74609e-02 3.38596e+04 2.18294e-01 2.94431e-02 1.22969e-13
rs7608976 A 4.27621e-01 1.65549e+05 1.50153e-01 1.67175e-02 2.68769e-19
rs116493845 A 9.96065e-02 3.85616e+04 1.98755e-01 2.75847e-02 5.81489e-13
rs7597332 G 4.27315e-01 1.65431e+05 1.48795e-01 1.67126e-02 5.47298e-19
rs13387729 G 4.27220e-01 1.65394e+05 1.48943e-01 1.67023e-02 4.80767e-19
rs74410950 C 9.96703e-02 3.85864e+04 1.99365e-01 2.75654e-02 4.76085e-13
rs6545766 T 4.06258e-01 1.57279e+05 1.45033e-01 1.68315e-02 6.93713e-18
rs79482748 C 9.95852e-02 3.85534e+04 1.99478e-01 2.75729e-02 4.68754e-13
2:25078059_TC_T T 2.97009e-01 1.14984e+05 1.30240e-01 1.82892e-02 1.07414e-12
rs77777078 C 9.54734e-02 3.69616e+04 1.92692e-01 2.81163e-02 7.23227e-12
rs55951414 A 9.96701e-02 3.85863e+04 1.99443e-01 2.75606e-02 4.62045e-13
rs11675457 T 4.28785e-01 1.66000e+05 1.58680e-01 1.66774e-02 1.84307e-21
rs113840547 ATTTTTT 9.83650e-02 3.80810e+04 1.99847e-01 2.78185e-02 6.79678e-13
rs77966139 T 9.96695e-02 3.85861e+04 1.99386e-01 2.75589e-02 4.67554e-13
rs76259681 A 9.95717e-02 3.85482e+04 1.99307e-01 2.75697e-02 4.87627e-13
rs77994977 A 9.96610e-02 3.85828e+04 1.99534e-01 2.75582e-02 4.48883e-13
rs916485 C 4.49332e-01 1.73954e+05 1.65264e-01 1.65937e-02 2.32373e-23
rs74377248 A 9.96085e-02 3.85624e+04 1.99086e-01 2.75680e-02 5.15460e-13
rs1541984 A 4.28463e-01 1.65875e+05 1.59224e-01 1.66742e-02 1.32249e-21
rs112630077 T 9.96088e-02 3.85625e+04 1.99076e-01 2.75674e-02 5.16319e-13
rs11687089 C 4.23259e-01 1.63861e+05 1.60073e-01 1.67199e-02 1.04228e-21
rs7576788 C 4.49424e-01 1.73990e+05 1.47867e-01 1.65766e-02 4.69187e-19
rs77225428 G 9.96128e-02 3.85641e+04 1.99434e-01 2.75584e-02 4.61180e-13
rs112365800 A 9.95601e-02 3.85437e+04 1.99047e-01 2.75686e-02 5.21557e-13
rs77575852 A 9.95743e-02 3.85492e+04 1.99550e-01 2.75643e-02 4.52234e-13
rs77981750 T 9.95790e-02 3.85510e+04 2.00939e-01 2.75540e-02 3.05279e-13
2:25085048_GGTCTGGGTCCCTT_G G 9.88789e-02 3.82800e+04 1.99780e-01 2.77486e-02 6.05839e-13
rs71439149 A 9.93832e-02 3.84752e+04 2.00491e-01 2.75838e-02 3.65081e-13
rs2384055 A 4.31805e-01 1.67169e+05 1.64324e-01 1.66536e-02 5.85001e-23
rs549995925 CAA 3.31707e-01 1.28417e+05 9.77580e-02 1.75339e-02 2.47331e-08
rs77605687 A 9.95494e-02 3.85396e+04 2.01390e-01 2.75512e-02 2.68820e-13
rs116762317 G 9.94935e-02 3.85179e+04 2.01133e-01 2.75607e-02 2.93615e-13
rs75239292 T 9.95421e-02 3.85367e+04 2.01470e-01 2.75506e-02 2.62797e-13
rs10171663 C 3.34628e-01 1.29548e+05 1.02035e-01 1.74712e-02 5.22324e-09
rs75367830 T 9.73403e-02 3.76843e+04 2.01267e-01 2.78260e-02 4.73986e-13
rs1529897 G 4.31699e-01 1.67128e+05 1.63145e-01 1.66677e-02 1.28224e-22
rs1968482 C 3.31071e-01 1.28171e+05 1.01070e-01 1.75238e-02 8.05276e-09
rs13428789 T 3.35264e-01 1.29794e+05 1.02031e-01 1.74694e-02 5.21208e-09
rs7597157 T 3.30966e-01 1.28130e+05 1.00497e-01 1.75279e-02 9.84973e-09
rs76533282 G 9.73519e-02 3.76888e+04 2.01464e-01 2.78331e-02 4.56023e-13
rs35177510 A 4.31955e-01 1.67227e+05 1.64611e-01 1.66537e-02 4.93083e-23
rs10184813 C 3.31112e-01 1.28187e+05 1.00398e-01 1.75281e-02 1.01882e-08
rs56157935 C 9.73354e-02 3.76824e+04 2.01728e-01 2.78353e-02 4.27063e-13
rs35609705 TA 4.22953e-01 1.63742e+05 1.65438e-01 1.68056e-02 7.35248e-23
rs10196998 A 3.31211e-01 1.28225e+05 1.01510e-01 1.75286e-02 7.00291e-09
rs11683929 G 4.31694e-01 1.67126e+05 1.65697e-01 1.66613e-02 2.68578e-23
rs11685125 G 3.31215e-01 1.28227e+05 1.01551e-01 1.75290e-02 6.91207e-09
rs55985335 G 9.72348e-02 3.76435e+04 2.01909e-01 2.78528e-02 4.20979e-13
rs2384056 A 3.31208e-01 1.28224e+05 1.01497e-01 1.75291e-02 7.04114e-09
rs13019149 T 4.32225e-01 1.67332e+05 1.65751e-01 1.66582e-02 2.55061e-23
2:25093190_CAAA_C C 3.31365e-01 1.28285e+05 1.02279e-01 1.75451e-02 5.56940e-09
rs11433494 AT 4.28446e-01 1.65869e+05 1.68932e-01 1.68187e-02 9.86690e-24
rs80306571 A 9.72472e-02 3.76483e+04 2.01854e-01 2.78495e-02 4.24363e-13
rs79451155 T 9.72724e-02 3.76580e+04 2.00818e-01 2.78477e-02 5.56321e-13
rs11892869 T 4.53117e-01 1.75420e+05 1.72502e-01 1.65744e-02 2.32190e-25
rs7567997 C 4.53109e-01 1.75417e+05 1.72775e-01 1.65753e-02 1.96343e-25
rs7580081 C 4.53388e-01 1.75525e+05 1.72122e-01 1.65753e-02 2.97117e-25
rs77207027 A 1.18966e-01 4.60563e+04 1.87228e-01 2.55122e-02 2.16421e-13
rs13407913 G 4.53073e-01 1.75403e+05 1.72612e-01 1.65751e-02 2.17534e-25
rs13410999 C 4.53082e-01 1.75406e+05 1.72718e-01 1.65751e-02 2.03339e-25
rs139058744 GCTCA 4.53008e-01 1.75377e+05 1.73328e-01 1.65907e-02 1.53176e-25
rs74370213 C 9.78478e-02 3.78808e+04 1.99929e-01 2.77858e-02 6.25221e-13
rs6545776 C 4.53136e-01 1.75427e+05 1.72832e-01 1.65852e-02 2.02188e-25
rs78372398 A 8.37826e-02 3.24356e+04 -1.79928e-01 3.07544e-02 4.90903e-09
rs2384057 G 4.29629e-01 1.66327e+05 1.63949e-01 1.66902e-02 9.06949e-23
rs2384058 G 4.53132e-01 1.75425e+05 1.71862e-01 1.65862e-02 3.75763e-25
rs2384059 T 4.53066e-01 1.75400e+05 1.72006e-01 1.65872e-02 3.45587e-25
rs10865315 A 4.32129e-01 1.67294e+05 1.64966e-01 1.66764e-02 4.55715e-23
rs2033656 G 4.53117e-01 1.75420e+05 1.71927e-01 1.65866e-02 3.61833e-25
rs2033655 A 4.32132e-01 1.67295e+05 1.64952e-01 1.66764e-02 4.59548e-23
rs56003423 T 9.66441e-02 3.74148e+04 1.99862e-01 2.79516e-02 8.69030e-13
rs13412941 T 3.29404e-01 1.27526e+05 1.03425e-01 1.75660e-02 3.92027e-09
rs13387053 A 3.29396e-01 1.27523e+05 1.03707e-01 1.75648e-02 3.54837e-09
rs2033654 A 4.51320e-01 1.74724e+05 1.73349e-01 1.65911e-02 1.51564e-25
rs2033653 C 4.51485e-01 1.74788e+05 1.73397e-01 1.65915e-02 1.47425e-25
2:25103883_CA_C C 3.61360e-01 1.39897e+05 1.18987e-01 1.75133e-02 1.09336e-11
rs7591460 C 4.30549e-01 1.66683e+05 1.66609e-01 1.66834e-02 1.76907e-23
rs111333893 TCCGAG 4.49158e-01 1.73887e+05 1.74749e-01 1.66747e-02 1.08523e-25
rs10616365 A 4.31077e-01 1.66887e+05 1.67214e-01 1.67217e-02 1.54682e-23
rs17800401 C 9.72976e-02 3.76678e+04 1.99184e-01 2.78338e-02 8.32482e-13
rs56215558 C 9.73185e-02 3.76759e+04 1.98845e-01 2.78306e-02 9.04145e-13
rs13030692 A 3.29656e-01 1.27623e+05 1.03311e-01 1.75560e-02 3.99615e-09
rs35803386 T 4.29423e-01 1.66247e+05 1.66570e-01 1.66883e-02 1.86624e-23
2:25106225_TA_T T 4.52061e-01 1.75011e+05 1.74323e-01 1.65996e-02 8.62342e-26
rs12986610 T 3.32120e-01 1.28577e+05 1.04536e-01 1.75236e-02 2.44365e-09
rs11675013 A 3.29480e-01 1.27555e+05 1.03702e-01 1.75572e-02 3.49948e-09
rs11675198 C 4.30167e-01 1.66535e+05 1.65959e-01 1.66869e-02 2.67402e-23
rs11693654 C 4.51521e-01 1.74802e+05 1.72615e-01 1.65910e-02 2.41094e-25
rs138166226 A 9.71116e-02 3.75958e+04 1.97661e-01 2.78756e-02 1.33770e-12
rs17738465 C 9.73215e-02 3.76770e+04 1.98903e-01 2.78288e-02 8.87533e-13
2:25107712_CT_C C 4.30138e-01 1.66524e+05 1.67350e-01 1.67009e-02 1.25665e-23
rs11686663 T 4.30194e-01 1.66545e+05 1.66520e-01 1.66799e-02 1.82695e-23
rs75973443 T 9.72888e-02 3.76644e+04 1.98807e-01 2.78313e-02 9.14479e-13
rs1865689 C 4.30325e-01 1.66596e+05 1.66361e-01 1.66798e-02 2.01091e-23
rs1865688 G 3.29252e-01 1.27466e+05 1.03396e-01 1.75597e-02 3.90989e-09
rs10195271 A 3.29384e-01 1.27518e+05 1.03711e-01 1.75580e-02 3.49463e-09
rs6545790 G 4.51221e-01 1.74686e+05 1.73554e-01 1.65855e-02 1.28098e-25
rs7605335 A 4.30456e-01 1.66647e+05 1.66237e-01 1.66791e-02 2.15907e-23
rs9631061 T 3.28124e-01 1.27030e+05 1.00952e-01 1.75810e-02 9.36547e-09
rs9631062 T 3.28457e-01 1.27159e+05 1.01579e-01 1.75689e-02 7.40398e-09
rs7599796 C 1.01391e-01 3.92527e+04 1.97046e-01 2.73469e-02 5.80742e-13
rs6749170 G 4.59391e-01 1.77849e+05 1.70789e-01 1.65807e-02 7.11465e-25
rs10172886 T 4.31648e-01 2.20032e+05 1.26805e-01 1.68663e-02 5.57509e-14
rs10205326 T 3.29863e-01 1.27703e+05 1.02206e-01 1.75394e-02 5.64518e-09
rs141029407 A 9.73467e-02 3.76868e+04 1.98966e-01 2.77948e-02 8.19146e-13
rs1865687 A 3.54631e-01 1.37292e+05 1.10716e-01 1.72160e-02 1.27075e-10
rs10164842 T 3.34043e-01 1.29322e+05 1.03002e-01 1.74729e-02 3.75435e-09
rs10179794 C 3.54850e-01 1.37376e+05 1.10267e-01 1.72133e-02 1.49802e-10
rs10164466 C 3.30026e-01 1.27766e+05 1.02088e-01 1.75309e-02 5.77769e-09
rs556981345 CT 4.38882e-01 1.69909e+05 1.78786e-01 1.68449e-02 2.61866e-26
rs10165451 G 4.52269e-01 1.75091e+05 1.72893e-01 1.65667e-02 1.72192e-25
rs7608185 C 3.54728e-01 1.37329e+05 1.10454e-01 1.72139e-02 1.39692e-10
rs6736711 T 3.54854e-01 1.37378e+05 1.10280e-01 1.72135e-02 1.49171e-10
2:25116471_CT_C C 3.55171e-01 1.37501e+05 1.11521e-01 1.72446e-02 1.00181e-10
rs6545795 T 3.54774e-01 1.37347e+05 1.10623e-01 1.72148e-02 1.31287e-10
rs7603153 C 3.54854e-01 1.37378e+05 1.10285e-01 1.72137e-02 1.48917e-10
rs7586879 T 3.54853e-01 1.37378e+05 1.10273e-01 1.72137e-02 1.49649e-10
rs28836469 G 4.52277e-01 1.75095e+05 1.72896e-01 1.65668e-02 1.72014e-25
rs10175064 C 3.54853e-01 1.37378e+05 1.10276e-01 1.72138e-02 1.49455e-10
rs77969210 C 9.35068e-02 3.62002e+04 1.92906e-01 2.83274e-02 9.79723e-12
rs10207698 T 3.54855e-01 1.37378e+05 1.10289e-01 1.72137e-02 1.48712e-10
rs35033157 C 3.54856e-01 1.37379e+05 1.10293e-01 1.72139e-02 1.48529e-10
rs34816357 CA 3.55084e-01 1.37467e+05 1.10760e-01 1.72236e-02 1.27289e-10
rs6705446 C 4.52313e-01 1.75108e+05 1.73042e-01 1.65666e-02 1.56525e-25
rs6545800 T 4.52291e-01 1.75100e+05 1.73071e-01 1.65668e-02 1.53818e-25
rs6752483 T 4.52182e-01 1.75058e+05 1.73071e-01 1.65694e-02 1.56517e-25
rs11683212 C 3.54827e-01 1.37368e+05 1.10311e-01 1.72146e-02 1.47781e-10
rs6723803 C 4.51974e-01 1.74977e+05 1.71480e-01 1.65766e-02 4.48955e-25
rs11683429 A 3.29330e-01 1.27497e+05 1.00951e-01 1.75582e-02 8.96524e-09
rs6713978 C 4.52801e-01 1.75297e+05 1.73816e-01 1.65654e-02 9.48232e-26
rs6756609 A 4.52707e-01 1.75261e+05 1.73841e-01 1.65669e-02 9.42459e-26
rs11688665 T 3.54861e-01 1.37381e+05 1.09583e-01 1.72204e-02 1.97609e-10
rs12713419 A 3.50827e-01 1.35819e+05 1.10162e-01 1.72695e-02 1.78643e-10
rs13012304 T 3.29972e-01 1.27745e+05 1.03491e-01 1.75398e-02 3.63315e-09
rs6718510 C 4.52818e-01 1.75304e+05 1.74220e-01 1.65668e-02 7.39308e-26
rs6718511 G 4.52803e-01 1.75298e+05 1.74636e-01 1.65659e-02 5.63019e-26
rs4077677 C 3.30165e-01 1.27820e+05 1.03279e-01 1.75322e-02 3.84948e-09
rs4077678 G 4.52784e-01 1.75291e+05 1.74604e-01 1.65662e-02 5.75551e-26
rs4077679 C 3.54777e-01 1.37349e+05 1.11553e-01 1.72205e-02 9.32123e-11
rs4077680 G 3.54772e-01 1.37347e+05 1.11474e-01 1.72199e-02 9.59446e-11
rs13014100 T 3.54774e-01 1.37347e+05 1.11421e-01 1.72204e-02 9.80464e-11
rs3903070 G 4.53063e-01 1.75399e+05 1.73484e-01 1.65657e-02 1.17430e-25
rs1077641 A 3.30171e-01 1.27822e+05 1.03336e-01 1.75312e-02 3.76639e-09
rs6545806 A 4.52799e-01 1.75297e+05 1.75121e-01 1.65628e-02 4.03487e-26
rs6545807 T 3.54776e-01 1.37348e+05 1.11936e-01 1.72183e-02 7.99939e-11
rs6545808 A 3.54794e-01 1.37355e+05 1.11527e-01 1.72159e-02 9.30896e-11
rs1550110 C 4.53195e-01 1.75450e+05 1.75173e-01 1.65678e-02 4.03751e-26
rs7560156 C 3.30168e-01 1.27821e+05 1.03278e-01 1.75282e-02 3.81905e-09
rs6719064 A 3.30156e-01 1.27817e+05 1.03492e-01 1.75284e-02 3.54844e-09
rs7563204 G 4.52815e-01 1.75303e+05 1.74899e-01 1.65616e-02 4.61679e-26
rs876186 T 4.52794e-01 1.75295e+05 1.75051e-01 1.65617e-02 4.18916e-26
rs35072958 T 3.30174e-01 1.27824e+05 1.04149e-01 1.75280e-02 2.82279e-09
rs144916872 T 1.21451e-01 4.70184e+04 1.91112e-01 2.51867e-02 3.26738e-14
rs6712986 C 1.22694e-01 4.74996e+04 1.89335e-01 2.50844e-02 4.44202e-14
rs6712981 G 4.52829e-01 1.75308e+05 1.75514e-01 1.65618e-02 3.11130e-26
rs6726199 C 4.53142e-01 1.75429e+05 1.74623e-01 1.65627e-02 5.55156e-26
rs13404163 G 3.30135e-01 1.27808e+05 1.04450e-01 1.75300e-02 2.55184e-09
rs6545809 T 4.52902e-01 1.75337e+05 1.74709e-01 1.65622e-02 5.23609e-26
2:25127006_CAGAG_C C 4.32630e-01 1.67489e+05 1.69302e-01 1.66600e-02 2.96493e-24
rs34697209 G 4.32433e-01 1.67412e+05 1.67351e-01 1.66523e-02 9.33810e-24
rs6717671 G 4.52686e-01 1.75253e+05 1.76537e-01 1.65595e-02 1.57976e-26
rs36029941 T 3.29922e-01 1.27726e+05 1.05063e-01 1.75319e-02 2.06765e-09
rs17046737 T 3.29990e-01 1.27752e+05 1.05269e-01 1.75293e-02 1.91274e-09
rs6706316 G 4.52653e-01 1.75240e+05 1.76564e-01 1.65590e-02 1.54744e-26
rs13398155 T 3.29986e-01 1.27751e+05 1.04967e-01 1.75294e-02 2.12755e-09
rs6721750 G 4.52832e-01 1.75309e+05 1.76577e-01 1.65647e-02 1.59563e-26
rs6724772 C 4.52825e-01 1.75307e+05 1.76591e-01 1.65646e-02 1.57964e-26
rs10651478 ACT 4.52820e-01 1.75305e+05 1.76318e-01 1.65679e-02 1.92891e-26
rs6545812 A 1.02008e-01 3.94912e+04 1.97174e-01 2.71981e-02 4.19713e-13
rs6725517 G 4.31983e-01 1.67238e+05 1.68524e-01 1.66519e-02 4.54882e-24
rs7576172 G 4.52609e-01 1.75223e+05 1.76366e-01 1.65613e-02 1.78697e-26
rs7565460 T 4.52620e-01 1.75227e+05 1.76395e-01 1.65605e-02 1.74436e-26
rs7565468 T 3.30027e-01 1.27767e+05 1.05068e-01 1.75305e-02 2.05846e-09
rs11683748 T 3.17060e-01 1.22747e+05 1.07289e-01 1.79984e-02 2.51038e-09
rs11689543 T 4.38521e-01 1.69769e+05 1.78370e-01 1.68490e-02 3.50478e-26
rs11689546 G 4.40917e-01 1.70697e+05 1.79217e-01 1.67967e-02 1.43317e-26
rs10200566 G 4.51820e-01 1.74918e+05 1.75640e-01 1.65866e-02 3.39793e-26
rs10198275 C 4.52630e-01 1.75231e+05 1.76520e-01 1.65601e-02 1.60333e-26
rs10198356 G 4.52629e-01 1.75231e+05 1.76547e-01 1.65601e-02 1.57671e-26
rs10186242 T 4.52618e-01 1.75227e+05 1.76426e-01 1.65602e-02 1.70556e-26
rs6733224 C 4.52616e-01 1.75226e+05 1.76833e-01 1.65599e-02 1.30648e-26
rs6730191 G 4.52664e-01 1.75244e+05 1.76554e-01 1.65595e-02 1.56288e-26
rs6736210 C 4.52601e-01 1.75220e+05 1.76485e-01 1.65584e-02 1.62146e-26
rs6718628 G 4.52580e-01 1.75212e+05 1.76460e-01 1.65588e-02 1.65207e-26
rs6545813 T 4.52614e-01 1.75225e+05 1.76390e-01 1.65584e-02 1.72444e-26
rs6545814 G 4.52699e-01 1.75258e+05 1.76060e-01 1.65583e-02 2.13356e-26
2:25131484_TA_T T 4.52597e-01 1.75219e+05 1.76007e-01 1.65594e-02 2.22526e-26
rs13382979 A 3.30028e-01 1.27767e+05 1.05123e-01 1.75306e-02 2.01896e-09
2:25131761_GC_G G 1.22626e-01 4.74733e+04 1.88885e-01 2.50820e-02 5.06790e-14
rs67221599 C 3.30016e-01 1.27762e+05 1.05003e-01 1.75296e-02 2.10176e-09
rs11900505 C 4.52854e-01 1.75318e+05 1.75320e-01 1.65594e-02 3.47019e-26
rs6722587 A 4.52308e-01 1.75107e+05 1.76358e-01 1.65616e-02 1.79994e-26
rs13428763 G 3.30050e-01 1.27776e+05 1.05459e-01 1.75381e-02 1.82290e-09
rs6744205 C 4.52618e-01 1.75227e+05 1.75892e-01 1.65719e-02 2.61157e-26
2:25133530_CTT_C C 4.32181e-01 1.67315e+05 1.69541e-01 1.66946e-02 3.17861e-24
rs6754997 A 4.52349e-01 1.75122e+05 1.77494e-01 1.65773e-02 9.59609e-27
rs11688754 T 3.29964e-01 1.27742e+05 1.06292e-01 1.75510e-02 1.39638e-09
rs13035239 A 3.29279e-01 1.27477e+05 1.06390e-01 1.75838e-02 1.44724e-09
rs13035244 C 4.51603e-01 1.74834e+05 1.78099e-01 1.66024e-02 7.70831e-27
rs13003430 C 4.52409e-01 1.75145e+05 1.77907e-01 1.65799e-02 7.46497e-27
rs12713422 C 4.52774e-01 1.75287e+05 1.77570e-01 1.65882e-02 9.85230e-27
rs143320660 C 2.94792e-01 1.14126e+05 1.13284e-01 1.87411e-02 1.49975e-09
rs11896954 C 3.78069e-01 1.46365e+05 1.72047e-01 1.77603e-02 3.45794e-22
rs11896955 C 3.79564e-01 1.46944e+05 1.71286e-01 1.77586e-02 5.20917e-22
rs10207642 A 2.12863e-01 8.24077e+04 1.21586e-01 2.02133e-02 1.80062e-09
rs2384060 G 3.92838e-01 1.52083e+05 1.71018e-01 1.74783e-02 1.32750e-22
rs2384061 A 4.31163e-01 1.66920e+05 1.70299e-01 1.66787e-02 1.80378e-24
rs763597949 T 4.52843e-01 1.75313e+05 1.78782e-01 1.65840e-02 4.33681e-27
rs10203386 A 4.52925e-01 1.75345e+05 1.80427e-01 1.65773e-02 1.39968e-27
rs10203482 C 4.49839e-01 1.74151e+05 1.78395e-01 1.65978e-02 6.15546e-27
rs10206196 C 4.58627e-01 1.77553e+05 1.73732e-01 1.65837e-02 1.13078e-25
rs78989253 G 1.01009e-01 3.91048e+04 1.93350e-01 2.73449e-02 1.54558e-12
rs6737082 C 4.88273e-01 1.89030e+05 1.79643e-01 1.65152e-02 1.50462e-27
rs7576314 T 2.49447e-01 9.65711e+04 1.30798e-01 1.90674e-02 6.91781e-12
rs7593130 C 2.49208e-01 9.64783e+04 1.31105e-01 1.90746e-02 6.29255e-12
rs55784418 G 9.74254e-02 3.77173e+04 2.01796e-01 2.77493e-02 3.55218e-13
rs55893453 G 2.14440e-01 8.30185e+04 1.30092e-01 2.01315e-02 1.03484e-10
2:25139777_TG_T T 2.50045e-01 9.68026e+04 1.29591e-01 1.91099e-02 1.19390e-11
rs59117299 T 1.00049e-01 3.87329e+04 2.00206e-01 2.74175e-02 2.84347e-13
rs73920610 A 2.14364e-01 8.29890e+04 1.29597e-01 2.01328e-02 1.22069e-10
rs61732745 A 1.00070e-01 3.87410e+04 1.96931e-01 2.74129e-02 6.79908e-13
rs11676272 G 4.87384e-01 1.88686e+05 1.89613e-01 1.64699e-02 1.16491e-30
rs10176214 G 2.13847e-01 8.27888e+04 1.32190e-01 2.02222e-02 6.29827e-11
rs533270135 G 2.13820e-01 8.27782e+04 1.32760e-01 2.02277e-02 5.27748e-11
rs551916635 A 9.99957e-02 3.87123e+04 1.99563e-01 2.74497e-02 3.60450e-13
rs112215462 C 2.14568e-01 8.30679e+04 1.30446e-01 2.01427e-02 9.43657e-11
rs6746013 G 4.88980e-01 1.89304e+05 1.92951e-01 1.64801e-02 1.18649e-31
rs75698381 A 9.74197e-02 3.77150e+04 2.01865e-01 2.77733e-02 3.65421e-13
rs59086897 A 4.88904e-01 1.89274e+05 1.93046e-01 1.64860e-02 1.16513e-31
rs10204266 T 1.18869e-01 4.60189e+04 1.52673e-01 2.55358e-02 2.25178e-09
rs73920612 G 2.14840e-01 8.31732e+04 1.30068e-01 2.01465e-02 1.07695e-10
rs13393590 C 2.22872e-01 8.62826e+04 1.19671e-01 1.99042e-02 1.83178e-09
2:25148461_TGAGA_T T 1.01201e-01 3.91789e+04 2.01332e-01 2.74261e-02 2.13005e-13
2:25148552_TTGTG_T T 2.76525e-01 1.07054e+05 1.33665e-01 1.85622e-02 6.00297e-13
rs55633509 T 2.14111e-01 8.28908e+04 1.32375e-01 2.02438e-02 6.20583e-11
2:25148663_TTGTG_T T 2.77860e-01 1.07571e+05 1.32380e-01 1.85989e-02 1.10186e-12
rs6719538 A 1.00231e-01 3.88035e+04 2.01735e-01 2.74569e-02 2.02992e-13
rs6749422 G 4.87466e-01 1.88718e+05 1.94250e-01 1.64940e-02 5.26111e-32
rs6752378 A 4.87607e-01 1.88772e+05 1.93952e-01 1.64931e-02 6.46154e-32
rs10182181 G 4.87580e-01 1.88762e+05 1.93455e-01 1.64924e-02 9.18069e-32
rs13313741 T 1.30575e-01 5.05507e+04 1.56760e-01 2.45396e-02 1.68394e-10
rs10182458 G 4.87398e-01 1.88691e+05 1.93703e-01 1.64934e-02 7.74494e-32
rs10185143 C 4.90596e-01 1.89929e+05 1.90775e-01 1.65052e-02 6.84480e-31
rs7566023 G 2.30705e-01 8.93151e+04 1.52811e-01 1.96092e-02 6.58686e-15
rs6721847 C 1.20339e-01 4.65880e+04 1.44288e-01 2.53921e-02 1.33013e-08
rs7569646 G 3.67376e-01 1.42226e+05 1.42192e-01 1.71301e-02 1.04125e-16
rs11417831 CA 3.48543e-01 1.34935e+05 1.50585e-01 1.75855e-02 1.10708e-17
rs6736052 A 2.30743e-01 8.93297e+04 1.52948e-01 1.95988e-02 6.02923e-15
rs6726261 C 3.67525e-01 1.42284e+05 1.41524e-01 1.71264e-02 1.42337e-16
rs4558547 G 2.30785e-01 8.93461e+04 1.53302e-01 1.95965e-02 5.18617e-15
rs75503394 T 9.73433e-02 3.76855e+04 2.03511e-01 2.79029e-02 3.03021e-13
rs2384054 C 4.90540e-01 1.89908e+05 1.94011e-01 1.64735e-02 5.25126e-32
2:25157381_TC_T T 1.23888e-01 4.79620e+04 1.47055e-01 2.51805e-02 5.22689e-09
rs713586 C 4.90350e-01 1.89834e+05 1.93652e-01 1.64703e-02 6.61823e-32
rs713587 T 4.90198e-01 1.89775e+05 1.94314e-01 1.64770e-02 4.34879e-32
rs6728219 C 4.80443e-01 1.85999e+05 1.94008e-01 1.65169e-02 7.58626e-32
rs6738297 A 3.38566e-01 1.31072e+05 1.37572e-01 1.74687e-02 3.41476e-15
rs11461653 GC 4.80393e-01 1.85979e+05 1.95958e-01 1.65430e-02 2.33291e-32
rs6738433 C 4.80395e-01 1.85980e+05 1.94082e-01 1.65175e-02 7.23398e-32
rs59989839 T 3.38424e-01 1.31018e+05 1.37348e-01 1.74709e-02 3.81436e-15
rs10865320 G 4.80333e-01 1.85956e+05 1.94610e-01 1.65185e-02 4.99683e-32
rs10865321 C 4.80476e-01 1.86011e+05 1.92908e-01 1.65399e-02 2.01265e-31
rs10865322 G 4.80639e-01 1.86075e+05 1.92880e-01 1.65406e-02 2.06604e-31
rs7566051 A 1.20366e-01 4.65985e+04 1.45005e-01 2.53261e-02 1.03279e-08
rs4343432 G 4.80495e-01 1.86019e+05 1.94849e-01 1.64966e-02 3.49466e-32
rs4459693 T 4.80457e-01 1.86004e+05 1.94641e-01 1.64970e-02 4.07253e-32
rs112058391 CA 4.78470e-01 1.85235e+05 1.97477e-01 1.65327e-02 7.11179e-33
rs4430895 T 4.80540e-01 1.86036e+05 1.95032e-01 1.64931e-02 2.97070e-32
rs3731623 C 4.91837e-01 1.90410e+05 1.84456e-01 1.64709e-02 4.21369e-29
rs1172294 G 4.91977e-01 1.90464e+05 1.84965e-01 1.64655e-02 2.85161e-29
rs754536 T 4.91429e-01 1.90252e+05 -1.82552e-01 1.64766e-02 1.60966e-28
rs754537 T 4.91275e-01 1.90192e+05 -1.82313e-01 1.64779e-02 1.91055e-28
rs79272567 C 1.20151e-01 4.65154e+04 1.43409e-01 2.53257e-02 1.49301e-08
rs77483992 T 8.99306e-02 3.48157e+04 -1.93933e-01 2.88902e-02 1.91500e-11
rs28445639 T 2.17614e-01 8.42472e+04 2.03572e-01 1.99383e-02 1.81272e-24
rs4665736 C 4.91943e-01 1.96689e+05 -1.84292e-01 1.64661e-02 4.54465e-29
rs58048722 C 4.92032e-01 1.96655e+05 -1.84668e-01 1.64632e-02 3.43508e-29
rs2118826 A 4.91820e-01 1.96737e+05 -1.84461e-01 1.64703e-02 4.17899e-29
rs116789887 A 9.08819e-02 3.51840e+04 -1.94959e-01 2.86658e-02 1.04126e-11
rs114055620 T 9.24430e-02 3.57884e+04 -1.90111e-01 2.85040e-02 2.57182e-11
rs1470039 G 4.92546e-01 1.96456e+05 -1.84431e-01 1.64756e-02 4.44414e-29
rs6749646 T 2.17908e-01 8.43610e+04 2.03117e-01 1.99450e-02 2.37380e-24
rs76286777 C 2.18788e-01 8.47015e+04 2.04932e-01 1.99192e-02 8.08888e-25
rs13388020 C 2.17710e-01 8.42844e+04 2.03906e-01 1.99578e-02 1.69087e-24
rs75421120 A 2.16541e-01 8.38315e+04 2.01420e-01 1.99970e-02 7.40740e-24
rs80078501 A 9.54846e-02 3.69659e+04 2.23291e-01 2.80688e-02 1.79914e-15
rs11682135 G 4.92794e-01 1.96360e+05 -1.82041e-01 1.64741e-02 2.23166e-28
rs1982200 C 4.92863e-01 1.96333e+05 -1.81931e-01 1.64731e-02 2.38721e-28
rs12618252 G 4.92812e-01 1.96353e+05 -1.82183e-01 1.64752e-02 2.04427e-28
rs75147138 T 9.12644e-02 3.53321e+04 2.20142e-01 2.87039e-02 1.73604e-14
rs4665276 C 4.92828e-01 1.96347e+05 -1.81772e-01 1.64776e-02 2.74694e-28
2:25215788_CAAAAAAAAAAAAAA_C C 4.10219e-01 1.58812e+05 -1.33315e-01 1.70672e-02 5.69554e-15
2:25217408_AC_A A 9.57335e-02 3.70623e+04 2.22822e-01 2.80596e-02 2.01595e-15
rs4303677 T 9.57722e-02 3.70772e+04 2.23868e-01 2.80208e-02 1.36385e-15
rs62140636 T 4.92839e-01 1.96342e+05 -1.79716e-01 1.64584e-02 9.48294e-28
rs76629501 G 2.16825e-01 8.39416e+04 1.99949e-01 1.99684e-02 1.35086e-23
2:25238282_CAAAAA_C CAAAAA 3.92141e-01 2.35326e+05 -1.24786e-01 1.71114e-02 3.05334e-13
rs11125884 A 4.92900e-01 1.96319e+05 -1.79960e-01 1.64590e-02 8.09364e-28
rs12466350 C 4.93152e-01 1.96221e+05 -1.78323e-01 1.64569e-02 2.37361e-27
rs77848049 A 2.16917e-01 8.39772e+04 2.00714e-01 1.99662e-02 9.05774e-24
rs56159942 A 2.16919e-01 8.39782e+04 2.00778e-01 1.99663e-02 8.77451e-24
rs11689570 G 4.93102e-01 1.96240e+05 -1.78759e-01 1.64614e-02 1.83522e-27
rs377725169 C 2.31860e-01 2.97378e+05 -1.33188e-01 2.01350e-02 3.73225e-11
rs59902158 A 2.17004e-01 8.40111e+04 2.00351e-01 1.99814e-02 1.17646e-23
rs6734834 G 2.16241e-01 8.37156e+04 2.01526e-01 2.00147e-02 7.68719e-24
2:25262626_ATTTTTTTTT_A ATTTTTTTTT 4.86078e-01 1.98960e+05 -1.74242e-01 1.65395e-02 6.06189e-26
rs57601130 TC 2.16086e-01 8.36554e+04 2.02330e-01 2.00645e-02 6.59424e-24
rs13003179 C 4.92884e-01 1.96325e+05 -1.80192e-01 1.64912e-02 8.77022e-28
rs6720580 T 4.92890e-01 1.96322e+05 -1.79867e-01 1.64913e-02 1.09003e-27
rs368027631 T 3.97469e-01 2.33264e+05 -1.70270e-01 1.70639e-02 1.91991e-23
2:25278648_CA_C CA 2.17412e-01 3.02971e+05 -2.01506e-01 2.00014e-02 7.25397e-24
rs56386733 C 2.17296e-01 8.41238e+04 1.99753e-01 2.00009e-02 1.75692e-23
rs34932517 T 4.92069e-01 1.90500e+05 -1.78290e-01 1.67116e-02 1.45084e-26
rs59979714 T 2.17405e-01 8.41661e+04 1.99859e-01 2.00072e-02 1.71994e-23
rs1077492 C 4.93157e-01 1.96219e+05 -1.79965e-01 1.65086e-02 1.15704e-27
rs62143001 G 4.93075e-01 1.96251e+05 -1.79844e-01 1.65121e-02 1.28724e-27
rs2002947 T 2.12021e-01 8.20818e+04 2.08563e-01 2.09177e-02 2.07576e-23
rs2002945 G 1.22357e-01 4.73691e+04 1.40552e-01 2.56699e-02 4.37159e-08
rs1971136 C 4.92891e-01 1.96322e+05 -1.79284e-01 1.65197e-02 1.97015e-27
rs2384078 C 2.17301e-01 8.41259e+04 1.99808e-01 2.00475e-02 2.15939e-23
rs33951017 CT 3.77499e-01 1.46145e+05 -1.49393e-01 1.76584e-02 2.68913e-17
rs478222 T 3.97420e-01 1.53857e+05 -1.56035e-01 1.68288e-02 1.84605e-20
rs71397466 AAAG 3.98221e-01 1.54167e+05 -1.56186e-01 1.68420e-02 1.81778e-20
rs17744531 A 2.94606e-01 1.14054e+05 1.72487e-01 1.80771e-02 1.42053e-21
rs493090 A 3.97398e-01 1.53849e+05 -1.56958e-01 1.68363e-02 1.14682e-20
rs17801121 T 2.94683e-01 1.14083e+05 1.72802e-01 1.80782e-02 1.20664e-21
rs567359 G 3.98020e-01 1.54089e+05 -1.55888e-01 1.68291e-02 2.00763e-20
rs483428 T 3.97054e-01 1.53716e+05 -1.57515e-01 1.68372e-02 8.43299e-21
rs551573 A 3.97751e-01 1.53985e+05 -1.56198e-01 1.68332e-02 1.72489e-20
rs1530016 T 3.97031e-01 1.53707e+05 -1.57435e-01 1.68385e-02 8.87711e-21
rs530951 T 3.97065e-01 1.53720e+05 -1.57513e-01 1.68403e-02 8.57892e-21
rs72807668 A 2.94802e-01 1.14130e+05 1.72857e-01 1.80811e-02 1.18934e-21
rs565906 C 3.98031e-01 1.54094e+05 -1.56450e-01 1.68362e-02 1.52228e-20
rs487617 G 3.97156e-01 1.53755e+05 -1.57812e-01 1.68434e-02 7.37251e-21
rs112454139 T 1.00048e-01 3.87327e+04 -1.73018e-01 2.76346e-02 3.83488e-10
rs512419 T 3.97029e-01 1.53706e+05 -1.57524e-01 1.68450e-02 8.73668e-21
2:25310230_GTA_G G 4.27994e-01 1.65693e+05 -1.54223e-01 1.69495e-02 9.20219e-20
rs564667 T 4.26153e-01 1.64981e+05 -1.64416e-01 1.66584e-02 5.69442e-23
rs546217 C 4.26230e-01 1.65011e+05 -1.64588e-01 1.66587e-02 5.14747e-23
rs491147 C 2.94719e-01 2.73042e+05 -1.72090e-01 1.80963e-02 1.93364e-21
rs2918630 C 4.26244e-01 1.65016e+05 -1.64533e-01 1.66618e-02 5.41684e-23
rs2043761 A 9.29375e-02 3.59798e+04 2.11301e-01 2.84431e-02 1.09951e-13
rs492393 A 3.97124e-01 1.53742e+05 -1.57176e-01 1.68487e-02 1.08327e-20
rs2917916 C 4.26331e-01 1.65050e+05 -1.64271e-01 1.66611e-02 6.31027e-23
rs522806 A 3.97116e-01 1.53739e+05 -1.57334e-01 1.68495e-02 9.95377e-21
rs2438679 T 4.26182e-01 1.64992e+05 -1.64634e-01 1.66613e-02 5.08385e-23
rs475868 G 4.26246e-01 1.65017e+05 -1.64608e-01 1.66609e-02 5.15212e-23
rs480319 A 3.97746e-01 1.53983e+05 -1.56294e-01 1.68458e-02 1.74587e-20
rs510107 A 3.96983e-01 1.53688e+05 -1.56864e-01 1.68663e-02 1.41230e-20
rs80209203 T 7.12615e-02 2.75882e+04 1.79425e-01 3.22113e-02 2.54722e-08
rs35290435 AT 3.97647e-01 1.53945e+05 -1.56407e-01 1.68648e-02 1.80775e-20
2:25322739_TA_T T 3.33768e-01 1.29215e+05 1.65734e-01 1.81856e-02 8.05013e-20
rs12988548 T 2.20814e-01 8.54859e+04 -1.57551e-01 1.99202e-02 2.60557e-15
rs200520324 A 2.20749e-01 8.54608e+04 -1.60597e-01 1.99143e-02 7.40055e-16
rs958717 T 2.20955e-01 8.55407e+04 -1.56778e-01 1.98874e-02 3.20526e-15
rs12233132 T 2.49962e-01 9.67702e+04 -1.58739e-01 1.90483e-02 7.89800e-17
rs12233134 T 2.20811e-01 8.54849e+04 -1.57407e-01 1.98939e-02 2.53914e-15
rs12233169 T 2.20811e-01 8.54848e+04 -1.57396e-01 1.98938e-02 2.55045e-15
rs796638336 C 2.16695e-01 8.38912e+04 -1.69480e-01 2.01710e-02 4.41297e-17
rs563590 G 4.25773e-01 1.64834e+05 -1.65203e-01 1.66786e-02 4.00642e-23
rs796914290 C 2.22155e-01 8.60052e+04 -1.60706e-01 1.99747e-02 8.63683e-16
rs488817 T 3.96554e-01 1.53522e+05 -1.58736e-01 1.68821e-02 5.37835e-21
rs72807674 C 3.00022e-01 1.16150e+05 1.71571e-01 1.80402e-02 1.91812e-21
rs519111 C 3.96873e-01 1.53645e+05 -1.58332e-01 1.68875e-02 6.94309e-21
rs72807675 A 2.95124e-01 1.14254e+05 1.73139e-01 1.81132e-02 1.20584e-21
rs839652 T 3.96912e-01 1.53661e+05 -1.58266e-01 1.68879e-02 7.21965e-21
rs497567 A 3.96831e-01 1.53629e+05 -1.58300e-01 1.68893e-02 7.13778e-21
rs11125923 A 2.21073e-01 8.55860e+04 -1.58734e-01 1.99211e-02 1.61960e-15
2:25336536_CAAAAA_C C 2.32416e-01 8.99777e+04 -1.65398e-01 1.97358e-02 5.29978e-17
rs1992153 A 2.21683e-01 8.58224e+04 -1.56950e-01 1.99045e-02 3.15826e-15
2:25339405_AT_A A 2.20638e-01 8.54178e+04 -1.61338e-01 1.99799e-02 6.78533e-16
rs4665284 A 2.20918e-01 8.55261e+04 -1.58877e-01 1.99336e-02 1.59124e-15
rs11684464 G 3.98790e-01 1.54388e+05 -1.54064e-01 1.68893e-02 7.44416e-20
rs13418905 A 2.19583e-01 8.50094e+04 -1.54047e-01 1.99990e-02 1.33795e-14
rs7575363 G 3.02383e-01 1.17065e+05 1.62465e-01 1.79870e-02 1.69488e-19
rs6545952 G 2.21277e-01 8.56651e+04 -1.62198e-01 1.99056e-02 3.71117e-16
rs6545953 A 2.19246e-01 8.48789e+04 -1.61055e-01 1.99901e-02 7.87738e-16
rs6545954 T 2.19160e-01 8.48456e+04 -1.61222e-01 1.99978e-02 7.54651e-16
rs72807681 T 3.00705e-01 1.16415e+05 1.62514e-01 1.80105e-02 1.84097e-19
rs72807682 A 3.00502e-01 1.16336e+05 1.62825e-01 1.80060e-02 1.54046e-19
rs112433954 T 2.21359e-01 8.56970e+04 -1.62063e-01 1.99020e-02 3.87758e-16
rs2276597 A 1.93720e-01 7.49967e+04 -1.63949e-01 2.09062e-02 4.45191e-15
rs539695117 CA 2.02521e-01 7.84038e+04 -1.59137e-01 2.13131e-02 8.26022e-14
rs57794904 T 1.93873e-01 7.50561e+04 -1.65088e-01 2.08979e-02 2.80884e-15
rs72852524 T 1.93955e-01 7.50876e+04 -1.65012e-01 2.08921e-02 2.84186e-15
rs2099598 C 1.92577e-01 7.45543e+04 -1.60693e-01 2.09664e-02 1.80620e-14
rs2083115 C 1.95023e-01 7.55013e+04 -1.62534e-01 2.08445e-02 6.34984e-15
rs2083116 T 1.94387e-01 7.52550e+04 -1.65184e-01 2.08866e-02 2.61619e-15
rs2014182 T 1.93930e-01 7.50781e+04 -1.64834e-01 2.08898e-02 3.02179e-15
rs7577562 G 2.24803e-01 8.70302e+04 -1.61484e-01 1.98269e-02 3.82508e-16
rs10196507 G 3.65986e-01 1.41688e+05 1.48574e-01 1.73029e-02 9.01858e-18
rs34303244 G 2.64981e-01 1.02585e+05 -1.61963e-01 1.89636e-02 1.34328e-17
rs7564400 T 2.20780e-01 8.54727e+04 -1.64180e-01 1.99133e-02 1.66513e-16
rs13011872 G 2.19057e-01 8.48059e+04 -1.64985e-01 1.99716e-02 1.45385e-16
rs13036110 T 1.92116e-01 7.43756e+04 -1.66847e-01 2.09631e-02 1.74250e-15
rs7596747 T 1.92138e-01 7.43844e+04 -1.66627e-01 2.09600e-02 1.87858e-15
rs10170104 C 2.89563e-01 1.12101e+05 1.70604e-01 1.81828e-02 6.49535e-21
rs13003881 A 1.92247e-01 7.44267e+04 -1.65867e-01 2.09529e-02 2.46146e-15
rs183823891 T 1.81516e-01 7.02719e+04 -1.72179e-01 2.15305e-02 1.28183e-15
2:25352324_GTCC_G G 1.90703e-01 7.38288e+04 -1.67344e-01 2.10455e-02 1.85182e-15
rs2304572 T 9.26047e-02 3.58510e+04 2.02436e-01 2.83752e-02 9.76647e-13
rs13429551 A 2.54038e-01 9.83481e+04 -1.36456e-01 1.89619e-02 6.20864e-13
rs112197538 A 2.17114e-01 8.40536e+04 -1.31154e-01 2.07135e-02 2.42836e-10
rs113478055 A 2.14951e-01 8.32162e+04 -1.35039e-01 2.07569e-02 7.75037e-11
rs60423777 T 2.18977e-01 8.47748e+04 -1.65480e-01 1.99308e-02 1.02406e-16
rs4665764 C 2.18858e-01 8.47288e+04 -1.65611e-01 1.99354e-02 9.84521e-17
rs10202934 T 2.28136e-01 8.83206e+04 -1.31981e-01 1.96525e-02 1.87636e-11
rs3731631 A 2.98393e-01 1.15520e+05 1.55767e-01 1.79728e-02 4.47549e-18
rs6718083 A 2.18980e-01 8.47759e+04 -1.66722e-01 1.99232e-02 5.88680e-17
2:25363166_ACT_A A 2.98590e-01 1.15596e+05 1.56480e-01 1.79844e-02 3.31839e-18
rs57703366 A 3.32057e-01 1.28553e+05 1.58905e-01 1.74711e-02 9.51867e-20
2:25365642_TAATA_T TAATA 3.45554e-01 2.53362e+05 1.66302e-01 1.73550e-02 9.58687e-22
rs7563834 G 3.45150e-01 2.53519e+05 1.64110e-01 1.73333e-02 2.88566e-21
rs4665766 T 2.19287e-01 8.48948e+04 -1.66993e-01 1.99037e-02 4.89110e-17
rs3731633 A 2.19271e-01 8.48885e+04 -1.66848e-01 1.99039e-02 5.20616e-17
rs10188516 A 2.20411e-01 8.53299e+04 -1.64183e-01 1.98721e-02 1.44201e-16
rs10180231 C 2.20650e-01 8.54226e+04 -1.64512e-01 1.98673e-02 1.23394e-16
rs1561288 T 2.19400e-01 8.49385e+04 -1.65906e-01 1.99009e-02 7.69419e-17
rs1561289 T 2.19616e-01 8.50220e+04 -1.66038e-01 1.98934e-02 7.08221e-17
rs77014480 T 2.19576e-01 8.50068e+04 -1.66040e-01 1.98886e-02 6.95818e-17
rs6720422 A 3.44075e-01 2.53935e+05 1.65505e-01 1.73479e-02 1.43973e-21
rs4665768 A 2.19627e-01 8.50263e+04 -1.66365e-01 1.98826e-02 5.92980e-17
rs13401333 C 3.44557e-01 2.53748e+05 1.66402e-01 1.73326e-02 8.04366e-22
rs13428823 G 3.44547e-01 2.53752e+05 1.65783e-01 1.73302e-02 1.12208e-21
2:25373480_CT_C C 3.43920e-01 1.33145e+05 1.58317e-01 1.76751e-02 3.36250e-19
rs3795955 T 3.18429e-01 2.63863e+05 1.60181e-01 1.77087e-02 1.50491e-19
rs80086565 T 1.04509e-01 4.04595e+04 -1.78120e-01 2.72995e-02 6.83150e-11
rs7605927 G 2.20926e-01 8.55292e+04 -1.62075e-01 1.98438e-02 3.16594e-16
rs13393059 T 3.31612e-01 1.28380e+05 1.58376e-01 1.74841e-02 1.33689e-19
rs2118404 T 2.20595e-01 8.54010e+04 -1.62166e-01 1.98567e-02 3.18475e-16
rs57457259 T 3.31413e-01 1.28303e+05 1.58952e-01 1.74871e-02 1.00217e-19
rs11892647 T 3.31389e-01 1.28294e+05 1.58889e-01 1.74881e-02 1.04128e-19
rs1866146 G 3.20371e-01 2.63111e+05 1.57756e-01 1.76753e-02 4.48542e-19
rs4665285 C 1.94028e-01 7.51160e+04 -1.62240e-01 2.08204e-02 6.61117e-15
rs6713532 C 2.22377e-01 8.60910e+04 -1.63423e-01 1.97836e-02 1.45899e-16
rs13404336 C 1.96256e-01 7.59784e+04 -1.62628e-01 2.07132e-02 4.13337e-15
rs6545975 C 4.05803e-01 2.30037e+05 -1.12241e-01 1.67809e-02 2.25907e-11
rs115708345 C 9.25524e-02 3.58307e+04 2.06674e-01 2.85108e-02 4.21498e-13
rs12473543 G 1.96000e-01 7.58793e+04 -1.61518e-01 2.07429e-02 6.91222e-15
rs934778 G 3.20367e-01 1.24027e+05 1.62155e-01 1.76154e-02 3.43981e-20
rs765264184 CAAA 1.32253e-01 5.12005e+04 -1.49285e-01 2.63686e-02 1.50311e-08
rs1009388 C 2.86559e-01 1.10938e+05 1.58703e-01 1.82904e-02 4.10001e-18
rs76645364 G 1.84236e-01 7.13252e+04 -1.42318e-01 2.13032e-02 2.38574e-11
rs779755536 TAAA 1.54572e-01 5.98408e+04 -1.45089e-01 2.38112e-02 1.10823e-09
rs7582597 C 2.23167e-01 8.63968e+04 -1.53730e-01 1.98438e-02 9.45602e-15
rs61214433 C 1.80893e-01 7.00311e+04 -1.42534e-01 2.14809e-02 3.24454e-11
2:25398937_GA_G G 2.21122e-01 8.56052e+04 -1.54411e-01 2.02306e-02 2.31167e-14
rs2028195 T 2.24913e-01 8.70729e+04 -1.56491e-01 1.98546e-02 3.24197e-15
rs10637593 CTG 2.24390e-01 8.68702e+04 -1.58373e-01 1.98665e-02 1.57146e-15
rs13388961 G 2.23137e-01 8.63851e+04 -1.52589e-01 1.98382e-02 1.45883e-14
rs13426812 T 2.23154e-01 8.63917e+04 -1.52378e-01 1.98402e-02 1.59497e-14
rs2384093 G 2.23187e-01 8.64047e+04 -1.51681e-01 1.98306e-02 2.03778e-14
rs874401 A 1.80672e-01 6.99454e+04 -1.40926e-01 2.14250e-02 4.79111e-11
rs2384092 C 1.80626e-01 6.99274e+04 -1.40566e-01 2.14244e-02 5.35743e-11
2:25403216_AAC_A A 1.86282e-01 7.21171e+04 -1.37220e-01 2.14197e-02 1.49480e-10
rs4665769 T 1.80633e-01 6.99302e+04 -1.40831e-01 2.14188e-02 4.87290e-11
rs12612542 T 1.80436e-01 6.98541e+04 -1.41037e-01 2.14227e-02 4.60667e-11
rs72810013 A 1.80386e-01 6.98346e+04 -1.40716e-01 2.14531e-02 5.42201e-11
rs4665770 A 1.80453e-01 6.98605e+04 -1.40811e-01 2.14165e-02 4.88213e-11
rs4665771 C 1.80454e-01 6.98609e+04 -1.40804e-01 2.14163e-02 4.88964e-11
rs4665772 T 1.80693e-01 6.99534e+04 -1.40201e-01 2.14100e-02 5.83121e-11
rs4665773 A 1.80201e-01 6.97628e+04 -1.40401e-01 2.14336e-02 5.74898e-11
rs4665774 G 1.80200e-01 6.97628e+04 -1.40385e-01 2.14339e-02 5.78130e-11
rs12185580 A 1.80450e-01 6.98593e+04 -1.40716e-01 2.14088e-02 4.95050e-11
rs12185581 C 1.82119e-01 7.05056e+04 -1.38540e-01 2.13452e-02 8.57824e-11
rs13002549 C 1.82301e-01 7.05760e+04 -1.38474e-01 2.13390e-02 8.64741e-11
rs6146687 GCACAGTTTCATTAC 1.73194e-01 6.70505e+04 -1.40625e-01 2.20134e-02 1.68256e-10
rs2384091 T 1.80412e-01 6.98448e+04 -1.41034e-01 2.14058e-02 4.45204e-11
rs2384090 C 1.80860e-01 7.00180e+04 -1.41560e-01 2.13903e-02 3.65104e-11
rs7590512 T 1.80651e-01 6.99371e+04 -1.40359e-01 2.13970e-02 5.40302e-11
rs4665775 G 1.80614e-01 6.99228e+04 -1.39703e-01 2.14024e-02 6.70616e-11
rs537100416 GT 1.76852e-01 6.84665e+04 -1.38575e-01 2.18381e-02 2.22078e-10
rs4665776 G 1.77867e-01 6.88596e+04 -1.38155e-01 2.15475e-02 1.44272e-10
rs111675422 T 1.77729e-01 6.88061e+04 -1.37254e-01 2.15538e-02 1.91986e-10
2:25408680_AT_A A 1.76684e-01 6.84014e+04 -1.35348e-01 2.16505e-02 4.07384e-10
rs140825207 GA 1.76991e-01 6.85202e+04 -1.34964e-01 2.16067e-02 4.20841e-10
rs10186053 G 1.76677e-01 6.83988e+04 -1.35034e-01 2.16061e-02 4.11774e-10
rs4665777 T 1.76553e-01 6.83506e+04 -1.35168e-01 2.16126e-02 4.00591e-10
rs4665778 T 1.76672e-01 6.83967e+04 -1.34773e-01 2.16078e-02 4.46199e-10
rs72810017 C 1.76670e-01 6.83959e+04 -1.34746e-01 2.16079e-02 4.49969e-10
rs561880790 CT 1.68824e-01 6.53584e+04 -1.55264e-01 2.30897e-02 1.76793e-11
rs13412228 C 1.76676e-01 6.83985e+04 -1.34682e-01 2.16089e-02 4.59472e-10
rs17046917 G 1.76682e-01 6.84007e+04 -1.34541e-01 2.16102e-02 4.80044e-10
2:25412369_CAAT_C C 1.77572e-01 6.87454e+04 -1.33176e-01 2.16131e-02 7.20503e-10
rs4665779 G 1.76666e-01 6.83946e+04 -1.34293e-01 2.16106e-02 5.16879e-10
rs12619868 C 1.76667e-01 6.83949e+04 -1.34259e-01 2.16107e-02 5.22165e-10
rs4665287 T 1.76584e-01 6.83629e+04 -1.33784e-01 2.16140e-02 6.03990e-10
rs148985066 ATG 1.76967e-01 6.85109e+04 -1.33233e-01 2.17234e-02 8.63279e-10
rs10176698 T 1.77832e-01 6.88459e+04 -1.33269e-01 2.15624e-02 6.39711e-10
rs12617514 T 1.77951e-01 6.88919e+04 -1.32884e-01 2.15546e-02 7.06365e-10
rs10202360 C 1.77965e-01 6.88973e+04 -1.32766e-01 2.15543e-02 7.30617e-10
rs12619264 T 1.77797e-01 6.88323e+04 -1.32918e-01 2.15595e-02 7.05515e-10
rs769703293 A 1.76935e-01 6.84984e+04 -1.31191e-01 2.16368e-02 1.33571e-09
rs66589178 C 1.77810e-01 6.88372e+04 -1.32152e-01 2.15555e-02 8.76190e-10
rs112484812 G 1.77799e-01 6.88331e+04 -1.31843e-01 2.15552e-02 9.58123e-10
rs112557069 C 1.77801e-01 6.88340e+04 -1.31769e-01 2.15548e-02 9.78456e-10
rs60946859 C 1.77792e-01 6.88306e+04 -1.31718e-01 2.15549e-02 9.92914e-10
2:25426760_AAAAC_A A 1.77047e-01 6.85419e+04 -1.35093e-01 2.18485e-02 6.29532e-10
rs12619018 T 1.77760e-01 6.88179e+04 -1.31688e-01 2.15563e-02 1.00439e-09
rs12612413 T 1.77919e-01 6.88795e+04 -1.31529e-01 2.15506e-02 1.04131e-09
rs567020066 GA 1.73010e-01 6.69791e+04 -1.34836e-01 2.19853e-02 8.64105e-10
rs10204896 T 1.77893e-01 6.88693e+04 -1.31514e-01 2.15584e-02 1.06032e-09
rs112166082 T 1.77892e-01 6.88692e+04 -1.31364e-01 2.15488e-02 1.08880e-09
rs66493557 A 1.77842e-01 6.88499e+04 -1.31195e-01 2.15487e-02 1.14312e-09
rs10167020 G 1.78037e-01 6.89254e+04 -1.31206e-01 2.15429e-02 1.12813e-09
rs6713093 A 1.77998e-01 6.89102e+04 -1.30170e-01 2.15458e-02 1.52919e-09
rs12471258 A 1.77944e-01 6.88894e+04 -1.29979e-01 2.15405e-02 1.60066e-09
rs12468449 C 1.78146e-01 6.89676e+04 -1.30027e-01 2.15334e-02 1.55948e-09
rs35692468 G 1.78416e-01 6.90721e+04 -1.29902e-01 2.15283e-02 1.60207e-09
rs13410997 A 1.78119e-01 6.89572e+04 -1.30266e-01 2.15408e-02 1.47456e-09
rs13402232 C 1.78117e-01 6.89563e+04 -1.30000e-01 2.15354e-02 1.57678e-09
rs4665782 A 1.78118e-01 6.89564e+04 -1.29937e-01 2.15346e-02 1.60373e-09
rs4665288 C 1.77937e-01 6.88866e+04 -1.29412e-01 2.15330e-02 1.85921e-09
rs12624309 A 1.77800e-01 6.88336e+04 -1.28945e-01 2.15412e-02 2.15452e-09
rs66707897 G 1.77959e-01 6.88950e+04 -1.29421e-01 2.15300e-02 1.84475e-09
rs72853661 C 1.77962e-01 6.88960e+04 -1.29476e-01 2.15349e-02 1.83150e-09
rs112729989 A 1.77909e-01 6.88755e+04 -1.29591e-01 2.15354e-02 1.77341e-09
rs111854376 T 1.77929e-01 6.88833e+04 -1.29208e-01 2.15361e-02 1.98180e-09
rs113842013 T 1.77930e-01 6.88836e+04 -1.29216e-01 2.15388e-02 1.98630e-09
rs68039326 G 1.78011e-01 6.89152e+04 -1.29257e-01 2.15370e-02 1.95679e-09
rs12614078 A 1.77967e-01 6.88983e+04 -1.29589e-01 2.15362e-02 1.77698e-09
rs115319635 C 8.94459e-02 3.46281e+04 1.71965e-01 2.93251e-02 4.52326e-09
rs111574713 T 1.78114e-01 6.89549e+04 -1.29495e-01 2.15387e-02 1.83330e-09
rs67254472 T 1.78108e-01 6.89526e+04 -1.29719e-01 2.15393e-02 1.72126e-09
rs61446045 G 1.78099e-01 6.89494e+04 -1.29597e-01 2.15425e-02 1.79235e-09
rs57835771 C 1.78379e-01 6.90575e+04 -1.28985e-01 2.15278e-02 2.08207e-09
rs57534183 C 1.78379e-01 6.90575e+04 -1.28984e-01 2.15279e-02 2.08293e-09
rs2891458 A 1.78369e-01 6.90539e+04 -1.29279e-01 2.15301e-02 1.92151e-09
rs2082882 C 1.78301e-01 6.90276e+04 -1.29234e-01 2.15323e-02 1.95381e-09
rs113953597 A 2.08002e-01 8.05258e+04 -1.29561e-01 2.04429e-02 2.33707e-10
rs548258449 CA 2.05659e-01 7.96188e+04 -1.27701e-01 2.09854e-02 1.16535e-09
rs4665290 G 1.79725e-01 6.95787e+04 -1.26652e-01 2.14921e-02 3.80021e-09
rs1965131 T 1.78360e-01 6.90502e+04 -1.29114e-01 2.15334e-02 2.02573e-09
rs113256009 C 1.78431e-01 6.90779e+04 -1.29206e-01 2.15322e-02 1.96916e-09
rs112649642 A 1.78388e-01 6.90613e+04 -1.29138e-01 2.15339e-02 2.01404e-09
rs111961565 CCT 1.78286e-01 6.90215e+04 -1.28643e-01 2.15568e-02 2.41166e-09
rs746279329 TA 1.83910e-01 7.11989e+04 -1.27135e-01 2.15033e-02 3.37843e-09
rs4665783 G 1.78349e-01 6.90461e+04 -1.29205e-01 2.15392e-02 1.99394e-09
rs4665784 A 1.78266e-01 6.90138e+04 -1.28653e-01 2.15633e-02 2.43139e-09
rs74580656 T 2.51580e-01 9.73967e+04 1.54698e-01 1.92301e-02 8.70194e-16
rs2164411 A 1.77804e-01 6.88349e+04 -1.29383e-01 2.16241e-02 2.19089e-09
rs59394232 C 1.82530e-01 7.06647e+04 -1.24318e-01 2.14124e-02 6.41212e-09
rs13420827 G 1.82195e-01 7.05351e+04 -1.23442e-01 2.14415e-02 8.56707e-09
rs752208 A 2.16897e-01 8.39695e+04 1.38724e-01 2.03571e-02 9.48432e-12
rs746633397 G 9.35460e-02 3.62154e+04 1.66605e-01 2.86021e-02 5.72334e-09
rs4665291 G 2.48702e-01 2.90858e+05 -1.08129e-01 1.91880e-02 1.75055e-08
rs6546044 T 1.96484e-01 7.60670e+04 1.32377e-01 2.07197e-02 1.67413e-10
rs13034943 T 1.56243e-01 6.04879e+04 -1.33476e-01 2.28610e-02 5.27263e-09
rs2289747 T 3.12171e-01 1.20854e+05 -9.95739e-02 1.78969e-02 2.64381e-08
rs887 G 3.14024e-01 1.21571e+05 -1.01134e-01 1.78616e-02 1.49736e-08
rs6705519 T 3.01971e-01 1.16905e+05 -9.93516e-02 1.79954e-02 3.37608e-08
rs3198123 T 3.02034e-01 1.16929e+05 -1.00348e-01 1.79799e-02 2.39238e-08
rs17418675 C 3.35899e-01 1.30040e+05 -9.75581e-02 1.75016e-02 2.48958e-08
rs10496036 A 3.36167e-01 1.30144e+05 -9.60593e-02 1.74935e-02 3.99850e-08
rs17046570 T 3.34000e-01 1.29305e+05 -1.00286e-01 1.75231e-02 1.04761e-08
rs55659423 C 3.34836e-01 1.29628e+05 -9.91552e-02 1.75106e-02 1.49325e-08
rs55698303 T 3.34502e-01 1.29499e+05 -9.97584e-02 1.75144e-02 1.22969e-08
rs3806572 A 2.92677e-01 1.13307e+05 -1.01052e-01 1.81500e-02 2.58625e-08
rs10189094 G 2.94697e-01 1.14089e+05 -1.00733e-01 1.81109e-02 2.67064e-08
rs67156582 A 3.33096e-01 1.28955e+05 -1.00734e-01 1.75550e-02 9.58380e-09
rs55993793 A 3.34045e-01 1.29322e+05 -1.01030e-01 1.75355e-02 8.35176e-09
rs17046594 C 3.36786e-01 1.30383e+05 -9.89770e-02 1.75010e-02 1.55614e-08
rs12475787 T 3.35392e-01 1.29843e+05 -1.01877e-01 1.75259e-02 6.14752e-09
rs12475904 T 3.35111e-01 1.29735e+05 -9.93017e-02 1.75251e-02 1.46147e-08
2:55248602_CT_C C 3.36663e-01 1.30336e+05 -9.66354e-02 1.75733e-02 3.82462e-08
rs17347089 C 3.36942e-01 1.30444e+05 -1.02438e-01 1.75181e-02 4.99618e-09
rs10173203 G 3.00200e-01 1.16219e+05 -1.03488e-01 1.80296e-02 9.48926e-09
rs56013263 G 3.35015e-01 1.29698e+05 -1.01411e-01 1.75447e-02 7.47516e-09
rs554319306 AT 3.31383e-01 1.28292e+05 -1.07253e-01 1.83468e-02 5.04628e-09
rs6545467 T 4.40350e-01 1.70477e+05 -9.14351e-02 1.66661e-02 4.10983e-08
rs6730728 T 4.41164e-01 1.70792e+05 -9.35524e-02 1.66655e-02 1.98500e-08
rs113168748 C 3.36563e-01 1.30297e+05 -1.03446e-01 1.75413e-02 3.70089e-09
rs7584354 T 4.41615e-01 1.70967e+05 -9.31923e-02 1.66702e-02 2.26920e-08
rs7584386 G 4.41434e-01 1.70897e+05 -9.32267e-02 1.66721e-02 2.25063e-08
rs6545468 G 4.14529e-01 1.60481e+05 -1.05485e-01 1.67899e-02 3.33512e-10
rs13387836 C 3.08330e-01 1.19367e+05 -1.09168e-01 1.79128e-02 1.10039e-09
rs6760379 C 3.07726e-01 1.19133e+05 -1.09656e-01 1.79220e-02 9.46494e-10
rs7601895 G 3.09689e-01 1.19893e+05 -1.08472e-01 1.78908e-02 1.33852e-09
rs6757907 A 2.80674e-01 1.08660e+05 -1.20063e-01 1.91140e-02 3.36176e-10
rs7582359 A 3.33293e-01 1.29031e+05 -1.09809e-01 1.75680e-02 4.10001e-10
rs6707036 G 3.36924e-01 1.30437e+05 -1.08430e-01 1.75126e-02 5.96956e-10
rs6713756 C 3.22403e-01 1.24815e+05 -1.05989e-01 1.76995e-02 2.12468e-09
rs762261234 C 3.25411e-01 1.25979e+05 -1.07145e-01 1.76759e-02 1.34993e-09
rs12471379 A 3.22179e-01 1.24728e+05 -1.04726e-01 1.76734e-02 3.11573e-09
rs6719904 T 4.29166e-01 1.66147e+05 -9.24045e-02 1.66887e-02 3.08162e-08
rs764975 G 4.38361e-01 1.69707e+05 -9.21865e-02 1.66440e-02 3.05099e-08
rs764974 G 4.38898e-01 1.69915e+05 -9.30511e-02 1.66424e-02 2.25820e-08
rs57844305 C 4.32703e-01 1.67516e+05 -9.16690e-02 1.66756e-02 3.86388e-08
rs2862097 G 4.30380e-01 1.66617e+05 -9.26467e-02 1.66862e-02 2.82294e-08
rs7569529 G 4.39914e-01 1.70308e+05 -9.19736e-02 1.66362e-02 3.23350e-08
rs7600706 A 4.29441e-01 1.66254e+05 -9.26545e-02 1.66804e-02 2.78465e-08
rs11896571 G 4.39994e-01 1.70339e+05 -9.23202e-02 1.66371e-02 2.87589e-08
rs7608397 T 4.29091e-01 1.66118e+05 -9.35356e-02 1.66800e-02 2.05356e-08
rs7579941 A 4.29468e-01 1.66264e+05 -9.39952e-02 1.66785e-02 1.74572e-08
rs10460509 A 4.37593e-01 1.69410e+05 -9.38883e-02 1.66402e-02 1.68054e-08
rs6545685 G 4.37781e-01 1.69482e+05 -9.32173e-02 1.66400e-02 2.12188e-08
rs753701397 A 1.62959e-01 6.30879e+04 1.44876e-01 2.32662e-02 4.76836e-10
rs6732504 C 4.41371e-01 1.70872e+05 -9.37520e-02 1.66198e-02 1.69305e-08
rs7576444 A 4.11893e-01 1.59460e+05 -9.60678e-02 1.67935e-02 1.06338e-08
rs12053288 G 4.32351e-01 1.67380e+05 -9.74614e-02 1.66554e-02 4.87549e-09
rs11125757 A 4.21580e-01 1.63211e+05 -9.69187e-02 1.67057e-02 6.58092e-09
rs10197655 A 4.25433e-01 1.64702e+05 -9.39441e-02 1.66997e-02 1.85236e-08
rs6736526 T 4.33797e-01 1.67940e+05 -9.66816e-02 1.66419e-02 6.27521e-09
rs11895326 A 4.21632e-01 1.63230e+05 -9.67423e-02 1.66939e-02 6.84022e-09
rs6736025 T 4.32742e-01 1.67532e+05 -9.67685e-02 1.66313e-02 5.94843e-09
rs7565001 C 4.33833e-01 1.67954e+05 -9.56815e-02 1.66238e-02 8.64222e-09
rs6718563 C 4.34086e-01 1.68052e+05 -9.56104e-02 1.66341e-02 9.05237e-09
2:58811723_CAT_C C 4.21835e-01 1.63309e+05 9.86095e-02 1.71094e-02 8.25293e-09
2:58813002_AAT_A A 4.15408e-01 1.60821e+05 -9.41950e-02 1.67739e-02 1.96190e-08
rs7582223 C 4.34144e-01 1.68075e+05 -9.50718e-02 1.66519e-02 1.13552e-08
rs7608828 T 4.34621e-01 1.68259e+05 -9.46289e-02 1.66454e-02 1.31008e-08
rs6744844 G 4.34831e-01 1.68341e+05 -9.56310e-02 1.66599e-02 9.47040e-09
rs547027584 CT 4.27413e-01 1.65469e+05 -9.46467e-02 1.69020e-02 2.14978e-08
rs12053355 C 4.45864e-01 2.14528e+05 -1.14220e-01 1.66414e-02 6.73345e-12
rs6723710 C 4.60960e-01 2.08684e+05 -9.87488e-02 1.65517e-02 2.43430e-09
rs6752304 A 4.43265e-01 2.15534e+05 -1.12632e-01 1.66166e-02 1.21972e-11
rs1012545 C 4.42278e-01 2.15916e+05 -1.12349e-01 1.66272e-02 1.41342e-11
rs12612428 C 1.30412e-01 5.04879e+04 1.36633e-01 2.47105e-02 3.21823e-08
rs7569678 A 4.42412e-01 2.15865e+05 -1.11479e-01 1.66240e-02 2.00664e-11
rs6727462 A 4.42483e-01 2.15837e+05 -1.12335e-01 1.66253e-02 1.41364e-11
rs6731302 A 4.38677e-01 2.17311e+05 -1.13144e-01 1.66429e-02 1.06137e-11
rs6545694 G 3.93827e-01 1.52466e+05 -9.78485e-02 1.69584e-02 7.94360e-09
rs2902142 T 3.75210e-01 1.45259e+05 -1.00307e-01 1.70802e-02 4.29491e-09
2:58849935_GAAA_G GAAA 4.98129e-01 1.94294e+05 -9.56946e-02 1.70803e-02 2.11396e-08
rs6545695 A 3.88567e-01 1.50430e+05 -1.00313e-01 1.69651e-02 3.36609e-09
rs1861415 A 3.88612e-01 1.50447e+05 -9.79629e-02 1.69736e-02 7.86967e-09
rs7599857 G 3.90696e-01 1.51254e+05 -9.78555e-02 1.69587e-02 7.92820e-09
rs2041812 A 3.90637e-01 1.51231e+05 -9.92177e-02 1.69628e-02 4.94913e-09
rs2041811 G 3.90683e-01 1.51249e+05 -9.81211e-02 1.69588e-02 7.22589e-09
rs13011109 C 3.89260e-01 1.50698e+05 -9.94178e-02 1.69742e-02 4.72046e-09
rs745539104 T 3.93577e-01 1.52369e+05 -9.87334e-02 1.70001e-02 6.33858e-09
rs7572387 C 4.30560e-01 1.66687e+05 -1.12751e-01 1.67573e-02 1.71954e-11
2:58866663_TA_T T 3.59925e-01 1.39341e+05 -9.90243e-02 1.73437e-02 1.13462e-08
rs1030035 A 4.28515e-01 1.65895e+05 -1.13906e-01 1.67425e-02 1.02476e-11
rs6724384 T 4.26827e-01 1.65242e+05 -1.11667e-01 1.67366e-02 2.52955e-11
rs1159609 G 4.26857e-01 1.65253e+05 -1.11353e-01 1.67289e-02 2.81537e-11
rs1014291 T 4.26786e-01 1.65226e+05 -1.14751e-01 1.67237e-02 6.83016e-12
rs77905708 C 1.57799e-01 6.10903e+04 1.26279e-01 2.25863e-02 2.26116e-08
rs12468708 A 4.16906e-01 1.61401e+05 -1.13954e-01 1.67884e-02 1.14316e-11
rs17269182 G 1.56512e-01 6.05920e+04 1.24027e-01 2.26550e-02 4.39099e-08
rs13026438 C 1.56437e-01 6.05630e+04 1.24780e-01 2.26664e-02 3.69535e-08
rs58857776 T 4.25225e-01 1.64621e+05 -1.12170e-01 1.67308e-02 2.02835e-11
rs4672254 C 4.35340e-01 1.68538e+05 -1.15638e-01 1.66835e-02 4.18480e-12
rs1861413 G 4.35022e-01 1.68415e+05 -1.15689e-01 1.66837e-02 4.09743e-12
rs1861412 A 4.34800e-01 1.68328e+05 -1.15200e-01 1.66841e-02 5.04324e-12
rs112595166 A 1.56501e-01 6.05880e+04 1.24091e-01 2.26852e-02 4.50273e-08
rs12477030 C 4.27465e-01 1.65489e+05 -1.13335e-01 1.67153e-02 1.20222e-11
rs7590946 C 4.35800e-01 1.68716e+05 -1.15518e-01 1.66821e-02 4.38320e-12
rs76830679 A 1.56788e-01 6.06988e+04 1.24149e-01 2.26663e-02 4.32521e-08
rs6759145 G 4.35605e-01 1.68640e+05 -1.15666e-01 1.66816e-02 4.11107e-12
rs80310755 G 1.56837e-01 6.07179e+04 1.23591e-01 2.26657e-02 4.96504e-08
rs4672255 A 4.26211e-01 1.65003e+05 -1.14174e-01 1.67217e-02 8.64478e-12
rs7561534 C 4.26929e-01 1.65281e+05 -1.13737e-01 1.67197e-02 1.03071e-11
rs11903610 T 4.27027e-01 1.65319e+05 -1.14005e-01 1.67182e-02 9.17923e-12
rs11893041 G 4.26649e-01 1.65173e+05 -1.13642e-01 1.67200e-02 1.07314e-11
rs76224217 A 1.58421e-01 6.13312e+04 1.25662e-01 2.26891e-02 3.05629e-08
rs8179630 G 4.26675e-01 1.65183e+05 -1.13633e-01 1.67195e-02 1.07536e-11
rs17269196 T 1.56096e-01 6.04309e+04 1.26149e-01 2.27196e-02 2.82091e-08
rs11675744 A 4.26368e-01 1.65064e+05 -1.14338e-01 1.67198e-02 8.02689e-12
rs1861411 G 4.27114e-01 1.65353e+05 -1.13674e-01 1.67164e-02 1.04839e-11
rs17190632 A 1.56044e-01 6.04108e+04 1.26085e-01 2.27317e-02 2.91528e-08
rs10204803 T 4.27353e-01 1.65446e+05 -1.13796e-01 1.67137e-02 9.88620e-12
rs78658500 T 1.55990e-01 6.03900e+04 1.25919e-01 2.27416e-02 3.08204e-08
rs74962255 T 1.55965e-01 6.03803e+04 1.26094e-01 2.27394e-02 2.93992e-08
rs987974 G 4.26624e-01 1.65163e+05 -1.13994e-01 1.67217e-02 9.31475e-12
rs17190646 G 1.56335e-01 6.05236e+04 1.25148e-01 2.27263e-02 3.65996e-08
rs17190653 G 1.56252e-01 6.04915e+04 1.25925e-01 2.27355e-02 3.05132e-08
rs12713387 A 4.25919e-01 1.64890e+05 -1.14555e-01 1.67308e-02 7.56508e-12
rs7582945 G 4.26414e-01 1.65082e+05 -1.15135e-01 1.67282e-02 5.89095e-12
rs147120014 T 1.56180e-01 6.04636e+04 1.24918e-01 2.27242e-02 3.86457e-08
rs7559954 T 4.26930e-01 1.65282e+05 -1.14282e-01 1.67269e-02 8.38628e-12
rs7586515 G 4.26994e-01 1.65306e+05 -1.14030e-01 1.67277e-02 9.33273e-12
rs79770351 A 1.56157e-01 6.04545e+04 1.24650e-01 2.27265e-02 4.14480e-08
rs78491028 G 1.56407e-01 6.05514e+04 1.25184e-01 2.27134e-02 3.56303e-08
rs79052698 T 1.55398e-01 6.01608e+04 1.25901e-01 2.28118e-02 3.41139e-08
rs80344382 C 1.55506e-01 6.02025e+04 1.25610e-01 2.28004e-02 3.61133e-08
2:58912794_TTTATGGTAATATGTCACAGCACCAGTAGCAAATAAATACCGCCCAGACCAAAG_T T 1.55733e-01 6.02905e+04 1.24718e-01 2.27930e-02 4.46189e-08
rs11125759 A 4.25322e-01 1.64659e+05 -1.12860e-01 1.67409e-02 1.57105e-11
rs78952265 T 1.56251e-01 6.04912e+04 1.25012e-01 2.27233e-02 3.77100e-08
rs17614872 T 1.56240e-01 6.04868e+04 1.24920e-01 2.27251e-02 3.86738e-08
rs17614895 G 1.56506e-01 6.05897e+04 1.25501e-01 2.27117e-02 3.28350e-08
rs2204913 T 1.56457e-01 6.05709e+04 1.26429e-01 2.27158e-02 2.61492e-08
rs1922782 T 4.23953e-01 1.64129e+05 -1.13790e-01 1.67519e-02 1.10395e-11
rs139544338 T 1.56435e-01 6.05622e+04 1.26571e-01 2.27206e-02 2.53934e-08
rs113063798 A 1.56432e-01 6.05613e+04 1.26568e-01 2.27210e-02 2.54307e-08
rs60635548 G 4.24385e-01 1.64296e+05 -1.14571e-01 1.67484e-02 7.90423e-12
rs111544395 G 1.55968e-01 6.03816e+04 1.26925e-01 2.27683e-02 2.48372e-08
rs112408573 G 1.55970e-01 6.03822e+04 1.26914e-01 2.27683e-02 2.49072e-08
rs4541244 T 4.23125e-01 1.63809e+05 -1.15188e-01 1.67542e-02 6.21126e-12
rs113136869 T 1.56431e-01 6.05606e+04 1.26658e-01 2.27217e-02 2.48830e-08
rs112294590 T 1.56474e-01 6.05772e+04 1.26779e-01 2.27171e-02 2.39745e-08
rs113888819 A 1.56438e-01 6.05634e+04 1.26603e-01 2.27221e-02 2.52443e-08
rs143295124 C 1.56425e-01 6.05584e+04 1.26172e-01 2.27228e-02 2.81696e-08
rs201537362 GT 1.56215e-01 6.04769e+04 1.25913e-01 2.27499e-02 3.12212e-08
rs144444379 A 1.56421e-01 6.05568e+04 1.26173e-01 2.27229e-02 2.81701e-08
rs112011984 A 1.56379e-01 6.05406e+04 1.25901e-01 2.27242e-02 3.02160e-08
rs113799406 T 1.56379e-01 6.05407e+04 1.25902e-01 2.27246e-02 3.02238e-08
rs4672257 A 4.22189e-01 1.63446e+05 -1.14312e-01 1.67637e-02 9.19252e-12
rs7591382 C 4.26669e-01 1.65180e+05 -1.15764e-01 1.67396e-02 4.67377e-12
rs144471078 G 1.56372e-01 6.05379e+04 1.25830e-01 2.27248e-02 3.07852e-08
2:58920917_AAAAAAACAACCCCATC_A A 1.56034e-01 6.04071e+04 1.25848e-01 2.28036e-02 3.41812e-08
rs80243434 A 1.56372e-01 6.05378e+04 1.25826e-01 2.27252e-02 3.08376e-08
rs113500674 T 1.56385e-01 6.05429e+04 1.25833e-01 2.27245e-02 3.07523e-08
rs77925331 T 1.56376e-01 6.05392e+04 1.25872e-01 2.27247e-02 3.04640e-08
rs17549476 T 1.56368e-01 6.05362e+04 1.25826e-01 2.27254e-02 3.08445e-08
rs35881094 G 4.26864e-01 1.65256e+05 -1.14833e-01 1.67378e-02 6.87302e-12
rs79368516 A 1.56477e-01 6.05785e+04 1.25152e-01 2.27264e-02 3.65678e-08
rs13421824 G 1.56517e-01 6.05940e+04 1.25119e-01 2.27256e-02 3.68305e-08
rs75144740 T 1.56476e-01 6.05780e+04 1.25168e-01 2.27269e-02 3.64442e-08
rs75037842 A 1.56295e-01 6.05082e+04 1.24465e-01 2.27412e-02 4.42789e-08
rs10490093 C 1.56298e-01 6.05093e+04 1.24502e-01 2.27414e-02 4.38824e-08
rs77538922 C 1.56309e-01 6.05134e+04 1.24674e-01 2.27421e-02 4.20882e-08
rs78132885 C 1.56307e-01 6.05127e+04 1.24776e-01 2.27424e-02 4.10429e-08
rs75276962 T 1.56310e-01 6.05138e+04 1.24679e-01 2.27424e-02 4.20520e-08
rs78627090 G 1.56368e-01 6.05362e+04 1.24235e-01 2.27439e-02 4.70462e-08
rs55745617 C 1.56366e-01 6.05354e+04 1.24218e-01 2.27446e-02 4.72872e-08
rs55645922 C 1.56358e-01 6.05323e+04 1.24110e-01 2.27446e-02 4.85734e-08
rs79008562 C 1.56358e-01 6.05325e+04 1.24200e-01 2.27478e-02 4.77088e-08
rs1950160 T 1.56353e-01 6.05304e+04 1.24177e-01 2.27495e-02 4.80892e-08
rs1861410 C 4.44544e-01 2.15039e+05 -1.14581e-01 1.66330e-02 5.64454e-12
rs56266136 G 1.56371e-01 6.05376e+04 1.24383e-01 2.27466e-02 4.55192e-08
rs17615036 G 1.57084e-01 6.08136e+04 1.23863e-01 2.27198e-02 4.99269e-08
rs4671328 T 4.48734e-01 2.13417e+05 -1.17162e-01 1.66942e-02 2.25631e-12
rs56174720 T 1.56243e-01 6.04880e+04 1.24768e-01 2.27558e-02 4.18920e-08
rs17549656 T 1.56098e-01 6.04318e+04 1.25708e-01 2.27714e-02 3.38651e-08
rs17549677 A 1.56223e-01 6.04802e+04 1.25309e-01 2.27574e-02 3.66907e-08
rs17615120 A 1.56246e-01 6.04890e+04 1.26078e-01 2.27568e-02 3.02455e-08
rs17549712 A 1.56121e-01 6.04406e+04 1.24832e-01 2.27688e-02 4.19670e-08
2:58940501_CAT_C C 1.56713e-01 6.06698e+04 1.27040e-01 2.27958e-02 2.50794e-08
rs17549754 G 1.56134e-01 6.04458e+04 1.24794e-01 2.27703e-02 4.24503e-08
rs60018257 T 1.56078e-01 6.04239e+04 1.24888e-01 2.27756e-02 4.17717e-08
rs17615185 C 1.56049e-01 6.04128e+04 1.24674e-01 2.27816e-02 4.44149e-08
rs17549803 A 1.56051e-01 6.04134e+04 1.24687e-01 2.27819e-02 4.42811e-08
rs17615279 A 1.56062e-01 6.04179e+04 1.24668e-01 2.27843e-02 4.46346e-08
rs17615309 G 1.56067e-01 6.04200e+04 1.24565e-01 2.27841e-02 4.57738e-08
rs17615381 C 1.56067e-01 6.04199e+04 1.25266e-01 2.27919e-02 3.88803e-08
rs17615494 T 2.88949e-01 1.11864e+05 1.35857e-01 1.83020e-02 1.14872e-13
rs17550194 C 1.70435e-01 6.59824e+04 1.29702e-01 2.20282e-02 3.91545e-09
rs993532 A 1.70447e-01 6.59869e+04 1.29579e-01 2.20281e-02 4.04980e-09
rs993531 T 1.70542e-01 6.60236e+04 1.30627e-01 2.20219e-02 3.00327e-09
rs2708149 A 4.30814e-01 2.20355e+05 1.14597e-01 1.67910e-02 8.82429e-12
rs17615638 T 1.70604e-01 6.60477e+04 1.31664e-01 2.20217e-02 2.25101e-09
rs55767040 C 3.01649e-01 1.16780e+05 1.23073e-01 1.80618e-02 9.51999e-12
rs2708146 G 4.50497e-01 1.74405e+05 1.05468e-01 1.66754e-02 2.54204e-10
rs13428870 G 3.01262e-01 1.16631e+05 1.22962e-01 1.80660e-02 1.00478e-11
2:58956755_ACTGTATC_A A 1.69676e-01 6.56884e+04 1.30482e-01 2.20925e-02 3.50784e-09
rs6741951 A 2.88846e-01 1.11824e+05 1.36241e-01 1.83000e-02 9.74394e-14
rs1922783 C 1.70503e-01 6.60087e+04 1.30350e-01 2.20247e-02 3.25715e-09
rs60888271 T 1.70506e-01 6.60096e+04 1.30365e-01 2.20248e-02 3.24373e-09
rs75994941 C 1.70478e-01 6.59988e+04 1.30806e-01 2.20255e-02 2.87522e-09
rs17550487 C 1.70503e-01 6.60085e+04 1.30844e-01 2.20251e-02 2.84304e-09
rs17049712 T 2.88865e-01 1.11831e+05 1.36404e-01 1.82999e-02 9.10590e-14
rs17550550 C 1.70605e-01 6.60482e+04 1.31295e-01 2.20224e-02 2.49784e-09
rs12622165 A 3.07960e-01 1.19224e+05 1.25604e-01 1.79798e-02 2.84019e-12
rs1641155 G 3.12312e-01 1.20908e+05 1.26368e-01 1.78973e-02 1.66197e-12
rs1613599 T 4.72484e-01 1.82917e+05 1.01773e-01 1.66240e-02 9.25606e-10
rs1641154 C 4.71180e-01 1.82413e+05 1.01234e-01 1.66207e-02 1.12552e-09
rs2708147 C 3.09029e-01 1.19638e+05 1.25115e-01 1.79431e-02 3.11505e-12
rs7563656 C 1.71341e-01 6.63329e+04 1.30874e-01 2.19829e-02 2.62985e-09
rs12986742 C 4.75571e-01 1.84113e+05 9.84836e-02 1.66099e-02 3.04895e-09
rs7596101 A 3.85609e-01 2.37855e+05 1.02167e-01 1.70829e-02 2.22640e-09
rs2862872 A 3.86129e-01 2.37654e+05 1.03422e-01 1.70755e-02 1.39124e-09
rs2862873 G 3.89566e-01 2.36323e+05 1.03916e-01 1.70489e-02 1.09530e-09
rs6723486 C 3.90399e-01 2.36001e+05 1.01401e-01 1.70447e-02 2.70108e-09
rs6419632 G 3.89183e-01 2.36472e+05 1.04587e-01 1.70533e-02 8.64223e-10
rs10193538 G 3.87353e-01 2.37180e+05 1.04571e-01 1.70665e-02 8.95806e-10
rs6759519 A 3.85770e-01 2.37793e+05 1.02453e-01 1.70840e-02 2.01323e-09
rs6759757 A 3.86229e-01 2.37615e+05 1.02359e-01 1.70783e-02 2.05756e-09
rs727857 G 3.89560e-01 2.36326e+05 1.04260e-01 1.70518e-02 9.71621e-10
rs727856 C 3.89211e-01 2.36461e+05 1.03873e-01 1.70536e-02 1.12433e-09
rs963537 G 3.89517e-01 2.36342e+05 1.03150e-01 1.70500e-02 1.45266e-09
rs10165014 T 3.89076e-01 2.36513e+05 1.02354e-01 1.70531e-02 1.95121e-09
rs10176091 T 3.29948e-01 1.27736e+05 1.09612e-01 1.76353e-02 5.12681e-10
rs2862874 G 3.88877e-01 2.36590e+05 1.01624e-01 1.70530e-02 2.53773e-09
rs6731121 G 3.86464e-01 2.37524e+05 9.97138e-02 1.70728e-02 5.21218e-09
rs7597839 T 4.33547e-01 2.19296e+05 9.17679e-02 1.67588e-02 4.36090e-08
rs10204566 G 4.36361e-01 2.18207e+05 9.28205e-02 1.67531e-02 3.02014e-08
rs5831500 G 4.03916e-01 2.30768e+05 9.34155e-02 1.69685e-02 3.69162e-08
rs5831502 C 4.14310e-01 2.26744e+05 9.36784e-02 1.68550e-02 2.73386e-08
2:59289176_TA_T TA 2.30209e-01 2.98017e+05 -1.10022e-01 1.99316e-02 3.39435e-08
rs56935201 A 1.84550e-01 7.14466e+04 -1.37904e-01 2.13300e-02 1.01377e-10
rs4851243 A 1.84636e-01 7.14800e+04 -1.38049e-01 2.13205e-02 9.50755e-11
rs13033732 G 1.84657e-01 7.14880e+04 -1.37931e-01 2.13178e-02 9.80999e-11
rs12996621 G 1.84658e-01 7.14887e+04 -1.37942e-01 2.13176e-02 9.77045e-11
rs35730185 A 1.84660e-01 7.14894e+04 -1.37928e-01 2.13175e-02 9.81075e-11
rs13020141 A 1.84650e-01 7.14855e+04 -1.37887e-01 2.13174e-02 9.93645e-11
rs7572939 G 1.84674e-01 7.14947e+04 -1.37910e-01 2.13152e-02 9.82180e-11
rs35774174 A 1.84672e-01 7.14939e+04 -1.37906e-01 2.13145e-02 9.82176e-11
rs34040706 A 1.84675e-01 7.14952e+04 -1.37873e-01 2.13137e-02 9.90379e-11
rs13402289 T 1.88623e-01 7.30234e+04 -1.35306e-01 2.11466e-02 1.57314e-10
rs13402299 T 1.88665e-01 7.30399e+04 -1.34801e-01 2.11440e-02 1.82926e-10
rs7596359 G 1.85429e-01 7.17869e+04 -1.38083e-01 2.12572e-02 8.27641e-11
rs35300735 A 1.86084e-01 7.20406e+04 -1.38963e-01 2.12181e-02 5.79703e-11
rs13001130 A 1.86078e-01 7.20381e+04 -1.38905e-01 2.12099e-02 5.80420e-11
rs78633727 C 1.86607e-01 7.22431e+04 -1.39860e-01 2.12026e-02 4.22511e-11
rs35840153 G 1.86072e-01 7.20359e+04 -1.39058e-01 2.12064e-02 5.49084e-11
rs4851244 C 1.79427e-01 6.94635e+04 -1.40913e-01 2.14948e-02 5.55357e-11
rs10209201 T 1.79408e-01 6.94560e+04 -1.41061e-01 2.14926e-02 5.27846e-11
rs71413861 G 1.79347e-01 6.94324e+04 -1.41033e-01 2.14937e-02 5.33594e-11
rs1821830 T 1.79351e-01 6.94340e+04 -1.41244e-01 2.14882e-02 4.93951e-11
rs35869550 A 1.79350e-01 6.94335e+04 -1.41302e-01 2.14883e-02 4.85230e-11
rs58683655 C 1.79342e-01 6.94306e+04 -1.41441e-01 2.14870e-02 4.63399e-11
rs13001783 T 1.79399e-01 6.94525e+04 -1.41571e-01 2.14826e-02 4.40837e-11
rs56037757 G 1.79344e-01 6.94313e+04 -1.41539e-01 2.14853e-02 4.47841e-11
rs13430705 A 1.79399e-01 6.94525e+04 -1.41576e-01 2.14824e-02 4.39990e-11
rs59447631 C 1.79599e-01 6.95300e+04 -1.42109e-01 2.14804e-02 3.70641e-11
rs34714421 C 1.79381e-01 6.94458e+04 -1.41744e-01 2.14845e-02 4.19214e-11
rs17023468 C 1.79511e-01 6.94957e+04 -1.41825e-01 2.14834e-02 4.07783e-11
rs74340261 T 1.79379e-01 6.94446e+04 -1.41805e-01 2.14859e-02 4.12403e-11
rs9784000 C 1.82614e-01 7.06971e+04 -1.40674e-01 2.13514e-02 4.45460e-11
rs60697219 A 1.79308e-01 6.94173e+04 -1.41599e-01 2.14903e-02 4.43944e-11
rs60311127 T 1.79359e-01 6.94369e+04 -1.41717e-01 2.14884e-02 4.26280e-11
rs199992729 C 1.79848e-01 6.96264e+04 -1.41520e-01 2.14935e-02 4.58114e-11
rs201083726 C 1.83134e-01 7.08986e+04 -1.39883e-01 2.13586e-02 5.79712e-11
rs146126899 C 1.79909e-01 6.96499e+04 -1.41563e-01 2.14923e-02 4.50824e-11
2:100704595_CACT_C C 1.78843e-01 6.92374e+04 -1.40931e-01 2.15664e-02 6.38837e-11
rs199818589 A 1.79456e-01 6.94744e+04 -1.40596e-01 2.14985e-02 6.17400e-11
rs113670738 T 1.78836e-01 6.92346e+04 -1.41887e-01 2.15448e-02 4.54014e-11
rs77023845 A 1.79165e-01 6.93619e+04 -1.41672e-01 2.15127e-02 4.54536e-11
rs200183477 T 1.82133e-01 7.05109e+04 -1.41339e-01 2.13927e-02 3.93490e-11
rs10192951 A 1.79346e-01 6.94318e+04 -1.41528e-01 2.14994e-02 4.62511e-11
rs201103716 C 1.79209e-01 6.93789e+04 -1.41282e-01 2.15176e-02 5.18566e-11
rs2118281 A 1.82421e-01 7.06226e+04 -1.40151e-01 2.13775e-02 5.54111e-11
rs4851250 C 1.77932e-01 6.88848e+04 -1.42060e-01 2.16132e-02 4.94878e-11
rs13011181 C 2.39566e-01 9.27457e+04 -1.41539e-01 1.93401e-02 2.51809e-13
rs13022707 A 2.39587e-01 9.27538e+04 -1.41456e-01 1.93278e-02 2.51187e-13
rs3748927 T 2.39741e-01 9.28134e+04 -1.42831e-01 1.93516e-02 1.57929e-13
rs11680586 T 2.37138e-01 9.18058e+04 -1.46457e-01 1.93645e-02 3.95156e-14
rs11692215 T 2.43046e-01 9.40928e+04 -1.44947e-01 1.92048e-02 4.45818e-14
rs6713524 G 2.37164e-01 9.18158e+04 -1.46562e-01 1.93595e-02 3.73202e-14
rs11680485 G 2.37060e-01 9.17755e+04 -1.46558e-01 1.93591e-02 3.73409e-14
rs11123808 C 2.37077e-01 9.17821e+04 -1.46066e-01 1.93557e-02 4.49419e-14
rs11677607 T 2.37063e-01 9.17765e+04 -1.45668e-01 1.93571e-02 5.28400e-14
rs13011874 T 2.37019e-01 9.17595e+04 -1.46160e-01 1.93553e-02 4.32333e-14
rs11686599 G 2.37094e-01 9.17884e+04 -1.45697e-01 1.93510e-02 5.12903e-14
rs13000759 A 2.37025e-01 9.17618e+04 -1.46249e-01 1.93502e-02 4.11021e-14
rs13019618 A 2.36983e-01 9.17456e+04 -1.46548e-01 1.93496e-02 3.64450e-14
rs4850920 A 2.37058e-01 9.17748e+04 -1.47277e-01 1.93468e-02 2.70066e-14
rs11679078 G 2.37050e-01 9.17716e+04 -1.47390e-01 1.93479e-02 2.59076e-14
rs11682173 T 2.37063e-01 9.17765e+04 -1.47629e-01 1.93469e-02 2.34688e-14
rs4851254 G 2.36721e-01 9.16441e+04 -1.49378e-01 1.93581e-02 1.20074e-14
rs12712069 G 2.39461e-01 9.27049e+04 -1.43032e-01 1.92805e-02 1.18924e-13
rs11123816 A 2.39322e-01 9.26510e+04 -1.41889e-01 1.92907e-02 1.91209e-13
rs11689956 C 2.39293e-01 9.26398e+04 -1.40224e-01 1.93662e-02 4.48126e-13
rs13028981 T 2.39293e-01 9.26401e+04 -1.40073e-01 1.93665e-02 4.74940e-13
rs113004907 CAGG 2.40188e-01 9.29865e+04 -1.38686e-01 1.93866e-02 8.47709e-13
rs13010436 G 2.40019e-01 9.29208e+04 -1.37694e-01 1.93467e-02 1.10533e-12
2:100796053_CAAA_C C 2.40316e-01 9.30360e+04 -1.38298e-01 1.93829e-02 9.70844e-13
rs11691486 C 2.39987e-01 9.29084e+04 -1.37362e-01 1.93471e-02 1.25295e-12
rs4851262 C 2.40018e-01 9.29206e+04 -1.37680e-01 1.93468e-02 1.11144e-12
rs7596385 T 2.40022e-01 9.29222e+04 -1.37674e-01 1.93470e-02 1.11463e-12
rs7583067 T 2.39971e-01 9.29025e+04 -1.37292e-01 1.93505e-02 1.29764e-12
rs12712072 G 2.40506e-01 9.31093e+04 -1.39744e-01 1.93832e-02 5.63387e-13
rs13002946 A 2.69149e-01 1.04198e+05 -1.44233e-01 1.86660e-02 1.10573e-14
rs11678979 C 2.71533e-01 1.05121e+05 -1.40679e-01 1.86536e-02 4.66062e-14
rs6722241 C 2.72730e-01 1.05585e+05 -1.39412e-01 1.85825e-02 6.29607e-14
rs11691869 A 3.64809e-01 1.41232e+05 -1.13634e-01 1.71490e-02 3.45244e-11
rs6722661 A 3.65025e-01 1.41316e+05 -1.13980e-01 1.71299e-02 2.86253e-11
rs6709656 G 4.02105e-01 1.55671e+05 -1.00941e-01 1.68279e-02 1.99572e-09
rs2309757 C 4.02090e-01 1.55665e+05 -1.00900e-01 1.68269e-02 2.02155e-09
rs4851264 C 4.02142e-01 1.55685e+05 -1.01182e-01 1.68272e-02 1.82414e-09
rs7566527 T 4.02142e-01 1.55685e+05 -1.00955e-01 1.68273e-02 1.98287e-09
rs6750505 A 4.02154e-01 1.55690e+05 -1.00994e-01 1.68272e-02 1.95451e-09
rs13013169 C 4.02047e-01 1.55648e+05 -1.01155e-01 1.68292e-02 1.85045e-09
rs893246 C 4.02043e-01 1.55647e+05 -1.01279e-01 1.68295e-02 1.76922e-09
2:100817138_CT_C C 4.06510e-01 1.57376e+05 -1.04955e-01 1.68323e-02 4.51692e-10
rs10496345 G 4.02144e-01 1.55686e+05 -1.00751e-01 1.68288e-02 2.14367e-09
rs12991254 C 4.02312e-01 1.55751e+05 -1.00664e-01 1.68297e-02 2.21701e-09
rs4851266 T 4.02164e-01 1.55694e+05 -1.00745e-01 1.68288e-02 2.14871e-09
rs11689199 G 4.03458e-01 1.56195e+05 -1.00638e-01 1.68491e-02 2.33493e-09
rs11689201 G 3.98146e-01 1.54138e+05 -9.87177e-02 1.68918e-02 5.10062e-09
2:100821375_ATT_A A 4.10525e-01 1.58931e+05 -1.07688e-01 1.73293e-02 5.16800e-10
rs13018640 C 4.04421e-01 1.56568e+05 -1.01071e-01 1.68136e-02 1.84418e-09
rs12987662 A 4.04424e-01 1.56569e+05 -1.00953e-01 1.68133e-02 1.92432e-09
rs4851267 A 4.04652e-01 1.56657e+05 -1.00807e-01 1.68069e-02 2.00139e-09
rs11687241 G 4.05185e-01 1.56863e+05 -1.00664e-01 1.68168e-02 2.15533e-09
rs4851268 T 4.04586e-01 1.56631e+05 -1.00963e-01 1.67895e-02 1.81934e-09
rs11695383 T 4.04615e-01 1.56643e+05 -1.00891e-01 1.67898e-02 1.86919e-09
rs11691409 A 4.04615e-01 1.56643e+05 -1.00891e-01 1.67898e-02 1.86919e-09
rs11690335 G 4.04615e-01 1.56643e+05 -1.00890e-01 1.67898e-02 1.86961e-09
rs11684761 A 4.04610e-01 1.56641e+05 -1.00866e-01 1.67897e-02 1.88597e-09
rs12990462 A 4.04611e-01 1.56641e+05 -1.00864e-01 1.67896e-02 1.88714e-09
rs12992090 T 4.04866e-01 1.56740e+05 -1.01678e-01 1.67915e-02 1.40406e-09
rs541582524 GCT 4.08634e-01 1.58199e+05 -1.02649e-01 1.68003e-02 9.98605e-10
rs11686280 A 4.04608e-01 1.56640e+05 -1.00869e-01 1.67897e-02 1.88441e-09
rs11693324 C 4.04611e-01 1.56641e+05 -1.00864e-01 1.67896e-02 1.88744e-09
rs11686372 A 4.04595e-01 1.56635e+05 -1.01007e-01 1.67899e-02 1.79151e-09
rs4303732 C 4.05182e-01 1.56862e+05 -1.01156e-01 1.67971e-02 1.72323e-09
rs1160543 T 4.04141e-01 1.56459e+05 -1.01888e-01 1.67912e-02 1.29817e-09
rs1160545 T 4.04155e-01 1.56464e+05 -1.01841e-01 1.67905e-02 1.31856e-09
rs4851270 C 4.04150e-01 1.56463e+05 -1.01561e-01 1.67902e-02 1.46155e-09
rs4851271 C 4.04158e-01 1.56466e+05 -1.01697e-01 1.67890e-02 1.38635e-09
rs13034176 A 4.04126e-01 1.56453e+05 -1.01871e-01 1.67897e-02 1.30196e-09
rs1122231 T 4.04127e-01 1.56454e+05 -1.01878e-01 1.67897e-02 1.29849e-09
rs1465800 C 4.04108e-01 1.56446e+05 -1.01660e-01 1.67901e-02 1.40900e-09
rs11123817 T 4.04137e-01 1.56457e+05 -1.01887e-01 1.67898e-02 1.29471e-09
rs1465801 T 4.04129e-01 1.56454e+05 -1.01989e-01 1.67896e-02 1.24585e-09
rs999052 T 4.04129e-01 1.56454e+05 -1.01989e-01 1.67896e-02 1.24585e-09
2:100836576_TTCTCTC_T T 4.04143e-01 1.56460e+05 -1.01706e-01 1.67898e-02 1.38397e-09
rs6750097 C 4.04128e-01 1.56454e+05 -1.01985e-01 1.67896e-02 1.24785e-09
rs4583487 T 4.04129e-01 1.56454e+05 -1.01989e-01 1.67896e-02 1.24585e-09
rs12619178 T 4.04129e-01 1.56455e+05 -1.02043e-01 1.67895e-02 1.22073e-09
rs2309838 C 4.04190e-01 1.56478e+05 -1.01728e-01 1.67913e-02 1.37742e-09
rs2871344 G 4.04670e-01 1.56664e+05 -1.01185e-01 1.67938e-02 1.69274e-09
rs13017207 A 3.96912e-01 1.53660e+05 -9.78444e-02 1.68426e-02 6.28219e-09
rs13026283 T 3.96549e-01 1.53520e+05 -9.72794e-02 1.68697e-02 8.10455e-09
rs1128249 T 3.92246e-01 1.51854e+05 9.50453e-02 1.68655e-02 1.74816e-08
rs13389219 T 3.92759e-01 1.52053e+05 9.51846e-02 1.68632e-02 1.65894e-08
rs6717858 C 4.01975e-01 1.55621e+05 9.56842e-02 1.68294e-02 1.30593e-08
rs200472737 G 4.02185e-01 1.55702e+05 9.60446e-02 1.68360e-02 1.16699e-08
rs10630427 CAA 4.02425e-01 1.55795e+05 9.54589e-02 1.68449e-02 1.45591e-08
rs12692738 C 2.25266e-01 8.72096e+04 1.09094e-01 1.98740e-02 4.04007e-08
rs7570433 T 3.79996e-01 2.40028e+05 9.30146e-02 1.70210e-02 4.64234e-08
rs11677686 T 3.69575e-01 2.44063e+05 9.99974e-02 1.71444e-02 5.46422e-09
rs758369774 AT 3.71510e-01 2.43314e+05 1.00895e-01 1.71115e-02 3.72298e-09
rs201011578 A 3.74830e-01 2.42028e+05 9.87323e-02 1.72802e-02 1.10776e-08
rs12467692 G 3.69322e-01 2.44161e+05 1.00964e-01 1.73571e-02 6.00444e-09
rs12467798 C 3.68869e-01 2.44336e+05 1.00341e-01 1.71366e-02 4.76798e-09
rs1609303 T 3.69270e-01 2.44181e+05 1.00907e-01 1.71430e-02 3.95790e-09
rs12622267 G 3.66923e-01 1.42050e+05 -1.00167e-01 1.71784e-02 5.51885e-09
rs12615821 G 3.67548e-01 1.42293e+05 -1.00497e-01 1.71656e-02 4.78990e-09
rs67383253 C 3.68114e-01 1.42512e+05 -1.00576e-01 1.71520e-02 4.53192e-09
rs12479357 A 3.68983e-01 2.44292e+05 1.00726e-01 1.71368e-02 4.16492e-09
rs62178054 C 3.71955e-01 1.43998e+05 -1.01349e-01 1.71371e-02 3.34508e-09
rs7561676 G 3.71926e-01 1.43987e+05 -1.01201e-01 1.71376e-02 3.52827e-09
rs7588437 A 3.66686e-01 1.41959e+05 -1.01474e-01 1.71699e-02 3.42660e-09
rs56655718 A 3.66960e-01 1.42065e+05 -1.01764e-01 1.71698e-02 3.09261e-09
2:230754796_CT_C CT 2.49460e-01 2.90564e+05 1.09612e-01 1.95261e-02 1.98412e-08
rs200833521 TGTA 2.67638e-01 1.03613e+05 1.04356e-01 1.85948e-02 2.00165e-08
3:15647533_GA_G G 2.66840e-01 1.03304e+05 1.05031e-01 1.86237e-02 1.70651e-08
rs547507925 C 2.66444e-01 1.03151e+05 1.05287e-01 1.86438e-02 1.63212e-08
rs2455820 C 2.64944e-01 1.02570e+05 1.01731e-01 1.86580e-02 4.97499e-08
3:15658124_CA_C C 2.65415e-01 1.02753e+05 1.02508e-01 1.86797e-02 4.07807e-08
rs2455826 T 2.64613e-01 1.02442e+05 1.02177e-01 1.86613e-02 4.37173e-08
rs367791651 GT 2.51125e-01 9.72206e+04 1.08480e-01 1.92074e-02 1.62704e-08
rs2471806 G 2.65294e-01 1.02706e+05 1.02147e-01 1.86396e-02 4.25599e-08
rs2455822 G 2.65294e-01 1.02706e+05 1.02140e-01 1.86395e-02 4.26443e-08
rs112747430 AGTGTGTTT 2.66993e-01 1.03364e+05 1.01634e-01 1.86195e-02 4.80795e-08
rs2471807 A 2.68557e-01 1.03969e+05 1.02374e-01 1.85620e-02 3.48803e-08
rs2471809 A 2.64751e-01 1.02496e+05 1.01812e-01 1.86610e-02 4.88017e-08
rs2470526 A 2.70835e-01 1.04851e+05 1.03351e-01 1.85643e-02 2.59251e-08
rs2455821 A 2.70810e-01 1.04842e+05 1.03681e-01 1.85661e-02 2.34792e-08
rs35672995 T 2.87326e-01 1.11236e+05 -1.01709e-01 1.83267e-02 2.86414e-08
rs6785947 T 2.84708e-01 1.10222e+05 -1.03064e-01 1.83820e-02 2.06395e-08
rs6801132 C 2.86960e-01 1.11094e+05 -1.01816e-01 1.83243e-02 2.75825e-08
rs6768597 C 2.85556e-01 1.10550e+05 -1.01720e-01 1.83217e-02 2.82956e-08
rs1829494 A 2.80089e-01 1.08434e+05 -1.04335e-01 1.84079e-02 1.44704e-08
rs13098833 G 2.80114e-01 1.08443e+05 -1.03927e-01 1.84079e-02 1.64694e-08
rs34373881 A 2.77303e-01 1.07355e+05 -1.05552e-01 1.84748e-02 1.10990e-08
rs200413026 G 2.76717e-01 1.07128e+05 -1.03876e-01 1.85334e-02 2.08774e-08
rs4858193 C 2.78032e-01 1.07637e+05 -1.02153e-01 1.84653e-02 3.16750e-08
rs7618347 A 3.87313e-01 1.49944e+05 -9.81264e-02 1.70802e-02 9.20320e-09
3:20576383_TA_T T 3.83390e-01 1.48426e+05 -9.58660e-02 1.72811e-02 2.90233e-08
rs7652778 G 3.87286e-01 1.49934e+05 -9.78349e-02 1.70815e-02 1.02048e-08
rs1523353 T 3.87126e-01 1.49872e+05 -9.84274e-02 1.70829e-02 8.33716e-09
rs1523352 T 3.87106e-01 1.49864e+05 -9.85144e-02 1.70842e-02 8.11016e-09
rs1523351 T 3.87109e-01 1.49865e+05 -9.85271e-02 1.70845e-02 8.07905e-09
rs7644505 T 3.87102e-01 1.49863e+05 -9.84809e-02 1.70861e-02 8.23679e-09
rs7646891 A 3.87067e-01 1.49849e+05 -9.85750e-02 1.70868e-02 7.98318e-09
rs2886639 T 4.80945e-01 1.86193e+05 -9.32855e-02 1.66190e-02 1.98911e-08
rs9843917 C 3.87068e-01 1.49850e+05 -9.85637e-02 1.70870e-02 8.01698e-09
rs9824283 A 3.87237e-01 1.49915e+05 -9.83684e-02 1.70862e-02 8.56668e-09
rs9865299 T 3.87098e-01 1.49861e+05 -9.83991e-02 1.70852e-02 8.45787e-09
rs969167 G 3.87109e-01 1.49865e+05 -9.85822e-02 1.70857e-02 7.94507e-09
rs969168 G 3.87091e-01 1.49858e+05 -9.84990e-02 1.70860e-02 8.18234e-09
3:20578543_GTTA_G G 3.61628e-01 1.40001e+05 -9.77403e-02 1.74240e-02 2.03158e-08
rs969169 A 3.87127e-01 1.49872e+05 -9.84856e-02 1.70859e-02 8.22047e-09
rs10440098 C 3.87136e-01 1.49876e+05 -9.86798e-02 1.70899e-02 7.74533e-09
rs17201596 C 3.88059e-01 1.50233e+05 -9.77518e-02 1.70910e-02 1.07000e-08
rs1027776 T 3.78139e-01 1.46393e+05 -9.64422e-02 1.71890e-02 2.01781e-08
rs1027777 T 3.78001e-01 1.46339e+05 -9.65891e-02 1.71976e-02 1.95191e-08
rs1027778 G 3.78191e-01 1.46413e+05 -9.62147e-02 1.71930e-02 2.19438e-08
rs4858223 T 3.29741e-01 1.27656e+05 -1.00124e-01 1.77038e-02 1.55601e-08
rs146040170 G 3.33902e-01 1.29267e+05 -9.92359e-02 1.75841e-02 1.66866e-08
rs62242071 T 3.33615e-01 1.29156e+05 -1.00912e-01 1.76521e-02 1.08750e-08
rs4857960 C 3.34866e-01 1.29640e+05 -9.78436e-02 1.75753e-02 2.59363e-08
rs4857961 A 3.33820e-01 1.29235e+05 -9.93051e-02 1.75851e-02 1.63382e-08
rs4858226 A 3.33855e-01 1.29249e+05 -9.91713e-02 1.75841e-02 1.70455e-08
rs73025625 T 3.33350e-01 1.29053e+05 -9.82354e-02 1.75874e-02 2.33266e-08
rs62242075 A 3.32473e-01 1.28714e+05 -9.69277e-02 1.75928e-02 3.60317e-08
rs62242077 G 3.33898e-01 1.29265e+05 -9.62046e-02 1.75905e-02 4.52799e-08
rs62242105 A 3.27873e-01 1.26933e+05 -1.01403e-01 1.77016e-02 1.01498e-08
rs72906474 G 4.15641e-01 2.26229e+05 -9.28705e-02 1.69222e-02 4.06809e-08
rs13086611 T 3.05675e-01 1.18339e+05 -1.12252e-01 1.78913e-02 3.52372e-10
3:49386313_AAAAAGAAAAAG_A A 3.05432e-01 1.18245e+05 -1.12726e-01 1.79031e-02 3.05222e-10
rs17080528 T 3.05765e-01 1.18374e+05 -1.11974e-01 1.78846e-02 3.83545e-10
rs13090388 T 3.05944e-01 1.18443e+05 -1.11710e-01 1.78844e-02 4.21356e-10
rs11711536 T 3.05886e-01 1.18421e+05 -1.11627e-01 1.78870e-02 4.36644e-10
rs1050450 A 3.05846e-01 1.18405e+05 -1.11644e-01 1.78733e-02 4.20834e-10
rs1800668 A 3.05827e-01 1.18398e+05 -1.11642e-01 1.78695e-02 4.17582e-10
rs3811699 C 3.05869e-01 1.18414e+05 -1.11516e-01 1.78683e-02 4.35615e-10
rs1987628 A 3.05836e-01 1.18401e+05 -1.11620e-01 1.78689e-02 4.20251e-10
rs67485053 G 3.05856e-01 1.18409e+05 -1.11577e-01 1.78683e-02 4.26222e-10
rs148734725 A 3.06126e-01 1.18514e+05 -1.11016e-01 1.78674e-02 5.19847e-10
rs34588335 C 3.05871e-01 1.18415e+05 -1.11472e-01 1.78683e-02 4.42608e-10
rs13087851 G 3.05847e-01 1.18406e+05 -1.11582e-01 1.78682e-02 4.25445e-10
rs6809216 A 3.05866e-01 1.18413e+05 -1.11492e-01 1.78680e-02 4.39204e-10
rs7623659 T 3.05551e-01 1.18291e+05 -1.12589e-01 1.78765e-02 3.01838e-10
rs7648841 A 3.05848e-01 1.18406e+05 -1.11582e-01 1.78682e-02 4.25473e-10
rs6446264 A 3.05848e-01 1.18406e+05 -1.11582e-01 1.78682e-02 4.25473e-10
rs71627383 CA 2.74951e-01 1.06445e+05 -1.24771e-01 2.01635e-02 6.10657e-10
rs35169793 G 3.05862e-01 1.18412e+05 -1.11502e-01 1.78681e-02 4.37675e-10
rs6793308 T 3.05821e-01 1.18396e+05 -1.11458e-01 1.78699e-02 4.46376e-10
rs557408661 CA 3.08573e-01 1.19461e+05 -1.13252e-01 1.79200e-02 2.62338e-10
rs111903592 C 3.05866e-01 1.18413e+05 -1.11482e-01 1.78682e-02 4.40955e-10
rs773674547 C 3.12443e-01 1.20959e+05 -1.12036e-01 1.79362e-02 4.21028e-10
rs7650253 T 3.11352e-01 2.66603e+05 1.08352e-01 1.84790e-02 4.53843e-09
rs11716974 A 3.05844e-01 1.18404e+05 -1.11655e-01 1.78682e-02 4.14414e-10
rs71627385 CA 3.05249e-01 1.18174e+05 -1.11251e-01 1.79019e-02 5.15959e-10
rs9878943 A 3.05876e-01 1.18417e+05 -1.11562e-01 1.78674e-02 4.27813e-10
rs543866446 TAGCCAAGTG 3.04475e-01 1.17875e+05 -1.11897e-01 1.79362e-02 4.42437e-10
rs11400251 CA 2.94295e-01 1.13933e+05 -1.09319e-01 1.85208e-02 3.58640e-09
rs9871380 A 3.05899e-01 1.18426e+05 -1.11574e-01 1.78680e-02 4.26369e-10
rs11706370 A 3.05845e-01 1.18405e+05 -1.11692e-01 1.78678e-02 4.08681e-10
rs60933862 GTATA 3.05748e-01 1.18367e+05 -1.10880e-01 1.78995e-02 5.85672e-10
rs6779524 T 3.05956e-01 1.18448e+05 -1.12179e-01 1.78653e-02 3.41150e-10
rs6997 T 3.05955e-01 1.18448e+05 -1.12175e-01 1.78657e-02 3.41913e-10
rs9814873 G 3.05924e-01 1.18435e+05 -1.12298e-01 1.78669e-02 3.28023e-10
rs10640 A 3.05944e-01 1.18443e+05 -1.12248e-01 1.78670e-02 3.34043e-10
rs11715915 T 3.05923e-01 1.18435e+05 -1.12270e-01 1.78672e-02 3.31601e-10
rs9859556 T 3.05926e-01 1.18436e+05 -1.12320e-01 1.78672e-02 3.25679e-10
rs554973188 AT 3.05095e-01 1.18114e+05 -1.10552e-01 1.79298e-02 7.02641e-10
rs11922013 C 3.05953e-01 1.18447e+05 -1.12135e-01 1.78670e-02 3.47880e-10
rs6446272 A 3.05877e-01 1.18417e+05 -1.11537e-01 1.78691e-02 4.33255e-10
rs7646366 A 3.05855e-01 1.18409e+05 -1.11579e-01 1.78699e-02 4.27501e-10
rs6446277 A 3.06253e-01 1.18563e+05 -1.11140e-01 1.78615e-02 4.90795e-10
rs35115732 C 3.05949e-01 1.18445e+05 -1.11459e-01 1.78686e-02 4.44958e-10
rs13079643 A 3.06026e-01 1.18475e+05 -1.11142e-01 1.78655e-02 4.94855e-10
3:49478988_CT_C C 3.04713e-01 1.17967e+05 -1.09021e-01 1.79130e-02 1.15873e-09
rs71324962 C 3.06059e-01 1.18488e+05 -1.11347e-01 1.78654e-02 4.59838e-10
3:49489827_CA_C C 3.05811e-01 1.18392e+05 -1.13079e-01 1.80039e-02 3.37511e-10
3:49490009_CA_C C 2.94648e-01 1.14070e+05 -1.13754e-01 1.84978e-02 7.78244e-10
rs34067452 AT 3.06268e-01 2.68571e+05 1.10887e-01 1.78730e-02 5.51045e-10
rs11711485 T 3.04436e-01 1.17860e+05 -1.09391e-01 1.78895e-02 9.68502e-10
rs9841110 G 3.04416e-01 1.17851e+05 -1.09421e-01 1.78898e-02 9.59079e-10
rs67216675 T 3.04436e-01 1.17859e+05 -1.09393e-01 1.78895e-02 9.67922e-10
rs6767355 C 3.06014e-01 1.18470e+05 -1.11176e-01 1.78669e-02 4.90460e-10
rs9853683 G 3.04441e-01 1.17861e+05 -1.09426e-01 1.78894e-02 9.56638e-10
rs12330269 A 3.04441e-01 1.17861e+05 -1.09426e-01 1.78894e-02 9.56638e-10
rs9827021 A 3.04446e-01 1.17863e+05 -1.08900e-01 1.78897e-02 1.15024e-09
rs34893377 TA 3.09774e-01 1.19926e+05 -1.11811e-01 1.79421e-02 4.62148e-10
rs71615484 G 3.41706e-01 1.32288e+05 -1.00824e-01 1.81905e-02 2.98237e-08
rs7630869 T 3.04428e-01 1.17856e+05 -1.09241e-01 1.78897e-02 1.02100e-09
rs9818590 G 3.04442e-01 1.17862e+05 -1.08915e-01 1.78896e-02 1.14396e-09
rs11719996 C 3.04660e-01 1.17946e+05 -1.09448e-01 1.78944e-02 9.59555e-10
rs9850072 T 3.04629e-01 1.17934e+05 -1.09416e-01 1.78947e-02 9.70596e-10
rs138073019 TTTA 3.03607e-01 1.17538e+05 -1.09704e-01 1.80076e-02 1.11637e-09
rs34363169 A 3.04398e-01 1.17845e+05 -1.09056e-01 1.78899e-02 1.08973e-09
rs35261698 G 3.04409e-01 1.17849e+05 -1.08953e-01 1.78897e-02 1.12925e-09
rs6766131 C 3.04409e-01 1.17849e+05 -1.08953e-01 1.78897e-02 1.12925e-09
rs6797664 A 3.04398e-01 1.17845e+05 -1.09055e-01 1.78899e-02 1.09008e-09
rs6766581 C 3.04398e-01 1.17845e+05 -1.09055e-01 1.78899e-02 1.09008e-09
rs11708955 C 3.06973e-01 1.18842e+05 -1.08969e-01 1.78486e-02 1.02880e-09
rs11712569 G 3.04426e-01 1.17855e+05 -1.09195e-01 1.78907e-02 1.04003e-09
rs10212296 C 3.04387e-01 1.17840e+05 -1.09342e-01 1.78923e-02 9.91097e-10
rs9858418 G 3.04409e-01 1.17849e+05 -1.08953e-01 1.78897e-02 1.12935e-09
rs9821311 T 3.04409e-01 1.17849e+05 -1.08953e-01 1.78897e-02 1.12935e-09
rs7622302 C 3.04325e-01 1.17816e+05 -1.09135e-01 1.78909e-02 1.06269e-09
rs7633271 C 3.04465e-01 1.17871e+05 -1.08826e-01 1.78906e-02 1.18283e-09
rs3926569 T 3.04403e-01 1.17847e+05 -1.08830e-01 1.78904e-02 1.18056e-09
rs13062429 A 3.04453e-01 2.69274e+05 1.08894e-01 1.78895e-02 1.15228e-09
rs34196454 A 3.04540e-01 1.17900e+05 -1.09465e-01 1.78912e-02 9.47075e-10
rs1801143 T 3.04446e-01 1.17863e+05 -1.08421e-01 1.78922e-02 1.36672e-09
rs4625 G 3.06000e-01 1.18465e+05 -1.06552e-01 1.78707e-02 2.49014e-09
rs13079082 G 3.08522e-01 1.19441e+05 -1.11285e-01 1.78236e-02 4.28194e-10
3:49575137_ATTTCT_A A 3.05414e-01 1.18238e+05 -1.11669e-01 1.79917e-02 5.42173e-10
3:49575151_CTTTTT_C C 2.96035e-01 1.14607e+05 -1.13490e-01 1.84949e-02 8.46506e-10
rs11130203 A 3.08681e-01 1.19503e+05 -1.10981e-01 1.78160e-02 4.69440e-10
3:49577046_TAG_T T 3.09150e-01 1.19684e+05 -1.10486e-01 1.78266e-02 5.73601e-10
rs34293138 C 3.08702e-01 1.19511e+05 -1.10756e-01 1.78175e-02 5.10661e-10
rs3811697 T 3.08660e-01 1.19495e+05 -1.10948e-01 1.78178e-02 4.77069e-10
rs9837027 T 3.08654e-01 1.19492e+05 -1.10611e-01 1.78177e-02 5.38006e-10
rs35999162 G 3.08845e-01 1.19566e+05 -1.10607e-01 1.78218e-02 5.43613e-10
rs9858280 C 3.08642e-01 1.19488e+05 -1.10515e-01 1.78183e-02 5.57460e-10
rs11926781 T 3.08578e-01 1.19463e+05 -1.10229e-01 1.78202e-02 6.19799e-10
rs34427167 T 3.08561e-01 1.19456e+05 -1.10377e-01 1.78202e-02 5.88023e-10
rs11713474 G 3.08573e-01 1.19461e+05 -1.10325e-01 1.78200e-02 5.98794e-10
3:49611660_CA_C C 3.08506e-01 1.19435e+05 -1.10722e-01 1.78225e-02 5.22675e-10
rs71324979 C 3.08538e-01 1.19447e+05 -1.10662e-01 1.78215e-02 5.32635e-10
rs9811982 C 3.08566e-01 1.19458e+05 -1.10527e-01 1.78200e-02 5.57062e-10
rs36106925 GT 3.06028e-01 1.18476e+05 -1.13223e-01 1.80743e-02 3.75251e-10
rs9875617 A 3.08521e-01 1.19441e+05 -1.10710e-01 1.78216e-02 5.23839e-10
rs11720597 A 3.07434e-01 1.19020e+05 -1.10394e-01 1.78712e-02 6.53816e-10
3:49638084_AAAATT_A A 2.98586e-01 1.15595e+05 -1.25081e-01 1.81801e-02 5.99920e-12
rs13064576 T 3.00184e-01 1.16213e+05 -1.25101e-01 1.79528e-02 3.21823e-12
3:49642946_AAT_A AAT 4.72726e-01 2.04129e+05 -1.03201e-01 1.71327e-02 1.70842e-09
rs11917431 T 3.00144e-01 1.16198e+05 -1.25269e-01 1.79537e-02 3.01792e-12
rs11921590 C 3.00178e-01 1.16211e+05 -1.25110e-01 1.79532e-02 3.20989e-12
rs9827708 G 3.00150e-01 1.16200e+05 -1.25718e-01 1.79495e-02 2.49547e-12
rs7614725 A 3.00154e-01 1.16202e+05 -1.25709e-01 1.79495e-02 2.50412e-12
rs9833611 A 3.00152e-01 1.16201e+05 -1.25724e-01 1.79494e-02 2.48919e-12
3:49654710_AATACATTATATATATATATAT_A A 2.99302e-01 1.15872e+05 -1.24972e-01 1.80048e-02 3.90466e-12
rs9837341 G 3.00142e-01 1.16197e+05 -1.26003e-01 1.79493e-02 2.22623e-12
rs6803222 G 3.00145e-01 1.16198e+05 -1.26091e-01 1.79489e-02 2.14810e-12
rs1873625 A 3.00116e-01 1.16187e+05 -1.26184e-01 1.79494e-02 2.07240e-12
rs73077107 A 1.25632e-01 4.86373e+04 -1.39414e-01 2.47836e-02 1.85509e-08
rs9824092 G 3.00140e-01 1.16196e+05 -1.25783e-01 1.79496e-02 2.43281e-12
rs9862080 G 3.00150e-01 1.16200e+05 -1.25757e-01 1.79497e-02 2.45884e-12
rs11710037 G 3.00124e-01 1.16190e+05 -1.26004e-01 1.79497e-02 2.22843e-12
rs2172252 T 2.92606e-01 1.13280e+05 -1.21002e-01 1.80877e-02 2.24216e-11
rs4283605 G 2.92646e-01 1.13295e+05 -1.20801e-01 1.80873e-02 2.41638e-11
rs9812791 A 2.92701e-01 1.13316e+05 -1.20420e-01 1.80867e-02 2.78475e-11
rs13316695 G 2.92583e-01 1.13270e+05 -1.20229e-01 1.80892e-02 3.01065e-11
rs6770670 C 2.91158e-01 1.12719e+05 -1.18959e-01 1.81112e-02 5.10279e-11
rs34762726 A 2.91127e-01 1.12707e+05 -1.18442e-01 1.81105e-02 6.16953e-11
rs11709525 T 2.91023e-01 1.12667e+05 -1.18836e-01 1.81157e-02 5.40047e-11
rs11718165 G 2.92542e-01 1.13255e+05 -1.20634e-01 1.80887e-02 2.58219e-11
rs9836291 A 2.92809e-01 1.13358e+05 -1.20365e-01 1.80842e-02 2.82445e-11
rs9858542 A 2.92636e-01 1.13291e+05 -1.21179e-01 1.80866e-02 2.09060e-11
rs9882740 C 2.92815e-01 1.13360e+05 -1.20058e-01 1.80875e-02 3.19623e-11
rs9823546 A 2.92497e-01 1.13237e+05 -1.20852e-01 1.80897e-02 2.38432e-11
rs371314787 CT 2.88228e-01 1.11585e+05 -1.24361e-01 1.85405e-02 1.98496e-11
rs13093385 T 2.92556e-01 1.13260e+05 -1.20438e-01 1.80888e-02 2.78060e-11
3:49710514_CCGGG_C C 2.80754e-01 1.08691e+05 -1.20815e-01 1.85570e-02 7.50945e-11
rs11130213 T 2.92534e-01 1.13251e+05 -1.20731e-01 1.80887e-02 2.48913e-11
rs1131095 C 2.92542e-01 1.13255e+05 -1.20922e-01 1.80888e-02 2.31681e-11
rs9822268 A 2.92718e-01 1.13323e+05 -1.19118e-01 1.80939e-02 4.61191e-11
rs3197999 A 2.85987e-01 1.10717e+05 -1.20384e-01 1.82411e-02 4.13305e-11
rs13085791 A 2.92606e-01 1.13280e+05 -1.19914e-01 1.80925e-02 3.41604e-11
rs9837520 A 2.79772e-01 1.08311e+05 -1.23660e-01 1.87622e-02 4.38147e-11
rs9852529 A 2.92434e-01 1.13213e+05 -1.21243e-01 1.80936e-02 2.07742e-11
rs9858213 T 2.92461e-01 1.13224e+05 -1.21257e-01 1.80920e-02 2.05861e-11
rs12496226 T 3.18921e-01 1.23467e+05 9.78489e-02 1.76957e-02 3.21530e-08
rs9873183 G 4.98901e-01 1.93995e+05 -1.28205e-01 1.64652e-02 6.92676e-15
rs6785549 G 4.98945e-01 1.93978e+05 -1.28251e-01 1.64646e-02 6.75925e-15
rs1491986 C 4.98924e-01 1.93987e+05 -1.28196e-01 1.64645e-02 6.93727e-15
rs3749241 A 4.99156e-01 1.93897e+05 -1.28236e-01 1.64707e-02 6.96687e-15
rs11716575 A 4.98989e-01 1.93961e+05 -1.28240e-01 1.64656e-02 6.82000e-15
rs11709680 C 4.98994e-01 1.93959e+05 -1.28225e-01 1.64657e-02 6.87483e-15
rs4855841 G 4.99068e-01 1.93931e+05 -1.28500e-01 1.64667e-02 6.04524e-15
rs4855867 C 4.99227e-01 1.93869e+05 -1.27428e-01 1.64749e-02 1.04153e-14
rs12381242 C 4.99003e-01 1.93956e+05 -1.28547e-01 1.64639e-02 5.84750e-15
rs4855862 C 4.98999e-01 1.93957e+05 -1.28173e-01 1.64659e-02 7.05232e-15
rs73077157 C 1.27920e-01 4.95231e+04 -1.43827e-01 2.45925e-02 4.97079e-09
rs3749240 T 4.98906e-01 1.93993e+05 -1.28242e-01 1.64647e-02 6.79243e-15
rs11130218 C 4.98975e-01 1.93967e+05 -1.28340e-01 1.64641e-02 6.46285e-15
rs11130219 C 4.98961e-01 1.93972e+05 -1.28084e-01 1.64641e-02 7.31165e-15
rs34614773 T 4.98936e-01 1.93982e+05 -1.28164e-01 1.64643e-02 7.04262e-15
rs138638683 T 4.99103e-01 1.93917e+05 -1.27769e-01 1.64983e-02 9.65203e-15
rs4855850 G 4.98887e-01 1.94001e+05 -1.28000e-01 1.64631e-02 7.58409e-15
rs3811696 C 4.98895e-01 1.93998e+05 -1.28018e-01 1.64632e-02 7.52265e-15
rs3811695 C 4.98902e-01 1.93995e+05 -1.28108e-01 1.64629e-02 7.19671e-15
rs7634902 G 4.98877e-01 1.94005e+05 -1.28064e-01 1.64628e-02 7.34813e-15
rs1049256 T 4.98875e-01 1.94006e+05 -1.28049e-01 1.64627e-02 7.39898e-15
rs10632976 C 4.99493e-01 1.93766e+05 -1.28036e-01 1.64809e-02 7.96627e-15
rs527261178 CAAAAAAAAAAAAAAAAAAAAAAAAAAAAAAAAAA 4.79241e-01 1.85534e+05 -1.24552e-01 1.67756e-02 1.13591e-13
rs7649348 G 4.99532e-01 1.93751e+05 -1.26401e-01 1.64658e-02 1.64131e-14
rs7618501 A 4.99528e-01 1.93753e+05 -1.26380e-01 1.64655e-02 1.65649e-14
rs7618519 A 4.99532e-01 1.93751e+05 -1.26411e-01 1.64657e-02 1.63328e-14
rs35261599 G 4.99542e-01 1.93747e+05 -1.26370e-01 1.64657e-02 1.66549e-14
rs73077175 A 3.34490e-01 1.29494e+05 -1.00837e-01 1.74676e-02 7.80944e-09
3:49780674_TACACAC_T T 1.04727e-01 4.05441e+04 -1.73423e-01 2.91583e-02 2.72517e-09
rs9876508 G 4.98879e-01 1.94004e+05 -1.28094e-01 1.64627e-02 7.23697e-15
rs9815766 C 4.98888e-01 1.94000e+05 -1.28047e-01 1.64626e-02 7.40203e-15
rs141072066 GGGAGGCT 4.98691e-01 1.93063e+05 -1.28583e-01 1.65317e-02 7.40737e-15
rs9853458 A 4.98875e-01 1.94005e+05 -1.28116e-01 1.64624e-02 7.15561e-15
rs7374277 T 4.98833e-01 1.94022e+05 -1.28204e-01 1.64624e-02 6.85915e-15
rs7374183 G 4.98842e-01 1.94018e+05 -1.28156e-01 1.64625e-02 7.02040e-15
rs7372966 T 4.98807e-01 1.94032e+05 -1.28202e-01 1.64651e-02 6.93396e-15
rs7429353 T 4.99026e-01 1.93947e+05 -1.28936e-01 1.64644e-02 4.85611e-15
rs7426497 G 4.99145e-01 1.93901e+05 -1.28198e-01 1.64628e-02 6.89013e-15
rs547649546 CA 4.84036e-01 1.87390e+05 -1.35209e-01 1.68708e-02 1.11308e-15
rs7372725 C 4.99030e-01 1.93945e+05 -1.28952e-01 1.64645e-02 4.82021e-15
rs7372730 C 4.99009e-01 1.93954e+05 -1.28898e-01 1.64645e-02 4.94987e-15
3:49791637_CA_C CA 4.92935e-01 1.96305e+05 -1.28135e-01 1.66629e-02 1.48008e-14
rs765223634 CA 4.99110e-01 1.93915e+05 -1.28223e-01 1.64621e-02 6.78816e-15
rs9872864 A 4.99019e-01 1.93950e+05 -1.29068e-01 1.64647e-02 4.56180e-15
rs9855505 T 4.99013e-01 1.93952e+05 -1.28912e-01 1.64647e-02 4.91748e-15
rs35365539 A 4.99180e-01 1.93887e+05 -1.27980e-01 1.64622e-02 7.63272e-15
rs35249408 C 4.98120e-01 1.92842e+05 -1.28312e-01 1.65374e-02 8.60819e-15
3:49796509_TA_T TA 4.94256e-01 1.95794e+05 -1.29124e-01 1.65926e-02 7.17174e-15
rs12490656 A 4.98737e-01 1.93081e+05 1.28541e-01 1.64643e-02 5.87348e-15
rs7634886 G 4.98928e-01 1.93155e+05 1.28315e-01 1.64633e-02 6.52306e-15
3:49799046_CA_C C 4.60184e-01 1.78156e+05 1.11768e-01 1.73064e-02 1.06228e-10
rs9882639 C 4.98967e-01 1.93170e+05 1.28353e-01 1.64633e-02 6.40479e-15
rs9865480 C 4.98969e-01 1.93171e+05 1.28433e-01 1.64630e-02 6.15675e-15
3:49800212_CT_C CT 4.94808e-01 1.95580e+05 1.29375e-01 1.66811e-02 8.82360e-15
rs60205400 T 4.98940e-01 1.93159e+05 1.28369e-01 1.64630e-02 6.35185e-15
3:49800713_AT_A A 4.98902e-01 1.93145e+05 1.28172e-01 1.64638e-02 7.00255e-15
rs766784689 A 4.98645e-01 1.93045e+05 1.28752e-01 1.64664e-02 5.34816e-15
rs766784689 A 4.98669e-01 1.93055e+05 1.28140e-01 1.64677e-02 7.21492e-15
rs142955295 T 4.98694e-01 1.93064e+05 1.28680e-01 1.64653e-02 5.51522e-15
rs6809431 G 4.98942e-01 1.93160e+05 1.28374e-01 1.64626e-02 6.32714e-15
rs9859153 T 4.98949e-01 1.93163e+05 1.28369e-01 1.64626e-02 6.33850e-15
rs7431106 A 4.98953e-01 1.93165e+05 1.28168e-01 1.64628e-02 6.98741e-15
rs6446295 T 4.98948e-01 1.93163e+05 1.28216e-01 1.64630e-02 6.83482e-15
rs6766836 G 4.98948e-01 1.93163e+05 1.28367e-01 1.64625e-02 6.34539e-15
rs34451146 T 4.98908e-01 1.93147e+05 1.28268e-01 1.64631e-02 6.66894e-15
rs57648519 A 4.98916e-01 1.93150e+05 1.28217e-01 1.64630e-02 6.82995e-15
rs34672159 ATTTT 4.42806e-01 1.71428e+05 1.29824e-01 1.76421e-02 1.86310e-13
rs9814765 T 4.98912e-01 1.93149e+05 1.28220e-01 1.64633e-02 6.82913e-15
rs11130221 G 4.98912e-01 1.93149e+05 1.28220e-01 1.64633e-02 6.82969e-15
3:49819610_CT_C CT 4.99353e-01 1.93820e+05 1.28104e-01 1.65186e-02 8.86866e-15
3:49821145_CA_C CA 4.87850e-01 1.98274e+05 1.30129e-01 1.68817e-02 1.28121e-14
rs13063621 C 4.98913e-01 1.93149e+05 1.28215e-01 1.64633e-02 6.84381e-15
rs9871654 C 4.98915e-01 1.93150e+05 1.28213e-01 1.64634e-02 6.85240e-15
rs6802890 G 4.98450e-01 1.92970e+05 1.27851e-01 1.64656e-02 8.22143e-15
rs73079003 A 1.25546e-01 4.86040e+04 -1.44496e-01 2.47821e-02 5.52923e-09
rs2234391 G 4.98539e-01 1.93005e+05 1.28473e-01 1.64658e-02 6.10329e-15
rs11400401 TG 4.97441e-01 1.92579e+05 1.27568e-01 1.64971e-02 1.05774e-14
rs3819325 C 4.88845e-01 1.89251e+05 1.29611e-01 1.65034e-02 4.06375e-15
rs111900212 CCTGGCTCCT 4.97340e-01 1.92540e+05 1.28458e-01 1.65027e-02 7.05835e-15
rs6775384 A 4.98271e-01 1.92901e+05 1.27459e-01 1.64695e-02 1.00619e-14
rs10865958 G 4.99908e-01 1.93534e+05 1.29187e-01 1.64680e-02 4.36172e-15
rs6446298 T 3.33621e-01 2.57982e+05 1.00104e-01 1.74772e-02 1.01976e-08
rs112902269 CA 4.88866e-01 1.89260e+05 1.27913e-01 1.66847e-02 1.77634e-14
rs73079014 T 1.25588e-01 4.86203e+04 -1.45703e-01 2.48083e-02 4.28289e-09
rs140657527 CA 4.91355e-01 1.96917e+05 1.30439e-01 1.68858e-02 1.12540e-14
rs111488606 CA 4.41017e-01 1.70735e+05 1.36509e-01 1.78865e-02 2.32324e-14
rs71080556 GT 4.92082e-01 1.90505e+05 1.31451e-01 1.67899e-02 4.93599e-15
rs1128535 C 4.99683e-01 1.93693e+05 1.28740e-01 1.64679e-02 5.41032e-15
rs7648987 A 4.99865e-01 1.93622e+05 1.28981e-01 1.64681e-02 4.81874e-15
rs7645061 T 4.99799e-01 1.93492e+05 1.28243e-01 1.64680e-02 6.87268e-15
rs695238 A 4.99279e-01 1.93849e+05 1.28693e-01 1.64837e-02 5.87246e-15
rs13085679 G 4.99659e-01 1.93702e+05 1.29019e-01 1.64678e-02 4.72602e-15
rs2271960 C 4.97033e-01 1.92421e+05 1.30077e-01 1.64694e-02 2.84694e-15
rs2271961 C 4.97497e-01 1.92601e+05 1.29507e-01 1.64685e-02 3.74225e-15
rs34484573 A 1.26999e-01 4.91665e+04 -1.46804e-01 2.46931e-02 2.76679e-09
rs2246832 T 4.98743e-01 1.93083e+05 1.26545e-01 1.64788e-02 1.60731e-14
rs2247036 T 4.96296e-01 1.92136e+05 1.29662e-01 1.65007e-02 3.92433e-15
rs35357848 CAG 4.98301e-01 1.92912e+05 1.29437e-01 1.65203e-02 4.71113e-15
3:49889133_CT_C C 4.92770e-01 1.90771e+05 1.30146e-01 1.66315e-02 5.08993e-15
rs2352974 T 4.89664e-01 1.89569e+05 1.27730e-01 1.65331e-02 1.11738e-14
rs2280405 C 4.66754e-01 1.80699e+05 -9.08124e-02 1.64688e-02 3.50798e-08
rs2681780 C 4.88976e-01 1.97838e+05 1.59338e-01 1.64985e-02 4.60986e-22
rs2777888 A 4.88930e-01 1.97856e+05 1.59370e-01 1.64986e-02 4.52788e-22
rs2681781 A 4.88911e-01 1.97863e+05 1.59229e-01 1.64978e-02 4.89902e-22
rs3796386 A 4.25954e-01 1.64904e+05 1.18035e-01 1.66485e-02 1.34770e-12
rs67070774 A 1.39649e-01 5.40636e+04 -1.58563e-01 2.38208e-02 2.81187e-11
rs11130222 T 4.26262e-01 1.65023e+05 1.18055e-01 1.66485e-02 1.33548e-12
rs2883059 C 4.26394e-01 1.65074e+05 1.18502e-01 1.66480e-02 1.09831e-12
rs9821675 A 4.94005e-01 1.95891e+05 1.58769e-01 1.64627e-02 5.26318e-22
rs6446187 C 4.87947e-01 1.98236e+05 1.60778e-01 1.64768e-02 1.72786e-22
rs952594 A 4.26430e-01 1.65088e+05 1.19045e-01 1.66525e-02 8.78517e-13
rs1317154 T 4.87424e-01 1.98439e+05 1.60585e-01 1.64775e-02 1.94736e-22
rs55692411 A 4.26616e-01 1.65160e+05 1.18829e-01 1.66534e-02 9.68135e-13
rs34654589 G 4.26522e-01 1.65124e+05 1.18800e-01 1.66533e-02 9.80281e-13
rs11712056 C 4.41751e-01 1.71019e+05 1.09805e-01 1.65935e-02 3.66657e-11
rs9862795 A 4.72370e-01 2.04267e+05 1.52874e-01 1.65114e-02 2.08999e-20
rs9821433 T 4.71123e-01 2.04749e+05 1.52917e-01 1.65506e-02 2.50391e-20
rs9838987 A 4.71126e-01 2.04748e+05 1.52895e-01 1.65506e-02 2.53405e-20
rs7613360 T 3.95719e-01 1.53199e+05 1.21843e-01 1.68681e-02 5.09351e-13
rs9843653 T 4.87148e-01 1.98546e+05 1.62067e-01 1.64984e-02 9.05654e-23
rs11713193 G 4.84735e-01 1.99480e+05 1.60313e-01 1.64755e-02 2.26298e-22
rs1062633 T 4.83877e-01 1.99812e+05 1.60267e-01 1.64878e-02 2.49865e-22
rs7627864 G 4.30050e-01 1.66489e+05 1.18118e-01 1.66258e-02 1.21152e-12
rs771639420 TA 4.92419e-01 1.96505e+05 1.71118e-01 1.78459e-02 9.02610e-22
rs6795703 C 4.84435e-01 1.99596e+05 1.60995e-01 1.64866e-02 1.60655e-22
rs9815930 A 4.82093e-01 2.00503e+05 1.60885e-01 1.66736e-02 5.01521e-22
rs2230590 T 4.84086e-01 1.99731e+05 1.60297e-01 1.64833e-02 2.39232e-22
rs11130224 T 4.84770e-01 1.99466e+05 1.60353e-01 1.64752e-02 2.20701e-22
rs7615206 C 4.30035e-01 1.66484e+05 1.17804e-01 1.66253e-02 1.38655e-12
rs3774758 C 4.83936e-01 1.99789e+05 1.60155e-01 1.64741e-02 2.46871e-22
rs3774759 T 4.30066e-01 1.66496e+05 1.17956e-01 1.66258e-02 1.30014e-12
rs3733134 T 4.30162e-01 1.66533e+05 1.17970e-01 1.66263e-02 1.29463e-12
rs3733135 G 4.83898e-01 1.99804e+05 1.60419e-01 1.64750e-02 2.11865e-22
rs2280406 G 4.93573e-01 1.96058e+05 1.56786e-01 1.64686e-02 1.74595e-21
rs2352984 C 4.30455e-01 1.66646e+05 1.18410e-01 1.66220e-02 1.05403e-12
rs868891 G 4.30351e-01 1.66606e+05 1.18571e-01 1.66216e-02 9.81449e-13
rs7634084 A 4.84339e-01 1.99633e+05 1.60800e-01 1.64756e-02 1.69298e-22
rs9848497 T 4.83799e-01 1.99842e+05 1.61012e-01 1.64746e-02 1.48294e-22
rs11709573 T 4.30366e-01 1.66612e+05 1.18506e-01 1.66215e-02 1.00930e-12
3:49959071_CT_C CT 4.80626e-01 2.01070e+05 1.62150e-01 1.72643e-02 5.93666e-21
rs35275715 G 4.28870e-01 1.66033e+05 1.19592e-01 1.66579e-02 7.03116e-13
rs34034116 A 4.28698e-01 1.65966e+05 1.19831e-01 1.66613e-02 6.39952e-13
3:49959570_CA_C CA 4.76682e-01 2.02597e+05 1.64509e-01 1.66833e-02 6.24032e-23
rs62262093 T 4.84421e-01 1.99601e+05 1.61148e-01 1.64788e-02 1.40114e-22
rs6774354 A 4.30325e-01 1.66596e+05 1.18562e-01 1.66275e-02 1.00356e-12
rs35917071 A 1.05067e-01 4.06756e+04 -1.61643e-01 2.68589e-02 1.76665e-09
rs6771546 T 4.68188e-01 2.05886e+05 1.52697e-01 1.65080e-02 2.26974e-20
rs71325001 C 1.05109e-01 4.06919e+04 -1.61060e-01 2.68452e-02 1.98178e-09
rs7613875 C 4.52777e-01 2.11852e+05 1.47399e-01 1.65724e-02 5.93245e-19
rs7627910 C 4.61663e-01 1.78728e+05 1.01333e-01 1.65401e-02 8.99898e-10
3:49971887_GA_G GA 4.52260e-01 2.12052e+05 1.55772e-01 1.74501e-02 4.42639e-19
rs55751738 A 4.68195e-01 2.05883e+05 1.52599e-01 1.65079e-02 2.39732e-20
3:49972415_AGGCCTAG_A AGGCCTAG 4.68175e-01 2.05891e+05 1.53080e-01 1.65147e-02 1.89119e-20
rs7621026 A 4.68189e-01 2.05885e+05 1.52567e-01 1.65082e-02 2.44460e-20
rs7609971 C 4.67908e-01 2.05994e+05 1.53278e-01 1.65076e-02 1.62872e-20
rs7626952 G 4.36154e-01 1.68852e+05 1.12412e-01 1.68959e-02 2.87464e-11
rs6772095 C 4.67887e-01 2.06002e+05 1.53303e-01 1.65073e-02 1.60296e-20
rs71631037 CA 4.95870e-01 1.91971e+05 1.51244e-01 1.72274e-02 1.65771e-18
rs4688760 C 3.09191e-01 2.67440e+05 1.15739e-01 1.78576e-02 9.11998e-11
3:49981907_CTT_C C 4.37124e-01 1.69228e+05 9.75014e-02 1.66322e-02 4.57487e-09
rs11721204 T 4.37208e-01 1.69261e+05 9.80418e-02 1.66218e-02 3.67708e-09
rs72942333 T 4.67888e-01 2.06002e+05 1.53390e-01 1.65068e-02 1.52161e-20
rs11706185 A 4.46593e-01 1.72894e+05 1.08383e-01 1.65629e-02 6.01683e-11
rs7635002 T 4.67620e-01 2.06106e+05 1.53639e-01 1.65165e-02 1.39031e-20
3:49989935_GT_G GT 4.74180e-01 2.03566e+05 1.43606e-01 1.69662e-02 2.59541e-17
rs71080562 C 4.68145e-01 2.05902e+05 1.52565e-01 1.65074e-02 2.43814e-20
rs11709503 T 4.46562e-01 1.72882e+05 1.08587e-01 1.65626e-02 5.53539e-11
3:49992778_AT_A AT 4.68295e-01 2.05844e+05 1.52289e-01 1.65277e-02 3.16771e-20
rs11130226 T 4.68187e-01 2.05886e+05 1.52585e-01 1.65076e-02 2.41230e-20
rs11130227 A 4.85507e-01 1.99181e+05 1.52523e-01 1.68593e-02 1.48522e-19
rs367565471 CT 4.95562e-01 1.91852e+05 1.60679e-01 1.71685e-02 8.13342e-21
rs6792892 T 4.68160e-01 2.05897e+05 1.53853e-01 1.65051e-02 1.15826e-20
rs6780522 C 4.69631e-01 2.05327e+05 1.53771e-01 1.65694e-02 1.70442e-20
rs13077403 A 4.46549e-01 1.72877e+05 1.08577e-01 1.65625e-02 5.55598e-11
rs13079006 T 4.46551e-01 1.72878e+05 1.08601e-01 1.65626e-02 5.50405e-11
rs2624844 T 4.68250e-01 2.05862e+05 1.52719e-01 1.65299e-02 2.51266e-20
rs2624843 G 4.68198e-01 2.05882e+05 1.52646e-01 1.65074e-02 2.32915e-20
rs2883057 C 4.67909e-01 2.05994e+05 1.53368e-01 1.65070e-02 1.54306e-20
rs62262114 A 4.46549e-01 1.72877e+05 1.08588e-01 1.65625e-02 5.53006e-11
3:49999583_TA_T T 4.74658e-01 1.83759e+05 1.26496e-01 1.71996e-02 1.92258e-13
rs12496973 T 4.68194e-01 2.05883e+05 1.52611e-01 1.65080e-02 2.38209e-20
rs11130228 C 4.68194e-01 2.05883e+05 1.52611e-01 1.65080e-02 2.38209e-20
rs2252833 G 4.68198e-01 2.05882e+05 1.52646e-01 1.65074e-02 2.32921e-20
rs34699382 C 4.76148e-01 2.02804e+05 1.54258e-01 1.69231e-02 7.92242e-20
rs6446189 A 4.67889e-01 2.06001e+05 1.53396e-01 1.65067e-02 1.51539e-20
rs7648174 T 4.46577e-01 1.72888e+05 1.08571e-01 1.65618e-02 5.55937e-11
rs35065728 T 4.68192e-01 2.05884e+05 1.52568e-01 1.65077e-02 2.43732e-20
rs2624819 T 4.46809e-01 1.72978e+05 1.08583e-01 1.65689e-02 5.63716e-11
rs2681778 T 4.68188e-01 2.05886e+05 1.52534e-01 1.65083e-02 2.49269e-20
3:50011319_TTTTG_T T 4.48609e-01 1.73674e+05 1.08652e-01 1.66109e-02 6.12521e-11
rs11130229 T 4.68188e-01 2.05886e+05 1.52615e-01 1.65076e-02 2.37292e-20
rs6780731 A 4.67906e-01 2.05995e+05 1.53272e-01 1.65073e-02 1.63117e-20
rs11130233 T 4.68181e-01 2.05888e+05 1.52517e-01 1.65080e-02 2.51217e-20
rs2681776 A 4.46553e-01 1.72878e+05 1.08487e-01 1.65627e-02 5.76563e-11
rs62262139 G 4.64433e-01 2.07340e+05 1.49095e-01 1.67581e-02 5.79087e-19
rs62262140 G 4.62095e-01 2.08244e+05 1.44613e-01 1.68429e-02 9.06766e-18
rs62262141 G 4.73662e-01 2.03766e+05 1.54256e-01 1.66468e-02 1.94315e-20
rs139738301 G 4.74541e-01 2.03426e+05 1.54179e-01 1.66616e-02 2.19347e-20
rs377609499 A 4.40337e-01 1.70472e+05 1.50716e-01 1.78332e-02 2.89737e-17
rs138397226 G 4.69707e-01 2.05297e+05 1.51719e-01 1.65390e-02 4.62649e-20
rs149445151 A 4.87286e-01 1.88648e+05 1.41042e-01 1.72567e-02 3.02177e-16
rs76367790 G 4.76103e-01 2.02821e+05 1.54713e-01 1.67001e-02 1.98500e-20
rs199956414 G 4.74182e-01 2.03565e+05 1.54642e-01 1.66531e-02 1.61607e-20
rs2681775 G 4.73847e-01 2.03695e+05 1.54506e-01 1.66644e-02 1.85122e-20
rs4688690 G 4.67907e-01 2.05995e+05 1.53278e-01 1.65073e-02 1.62574e-20
rs9853222 T 4.67884e-01 2.06003e+05 1.53305e-01 1.65071e-02 1.59947e-20
rs778801698 CA 4.36940e-01 2.17983e+05 1.47030e-01 1.74062e-02 3.00952e-17
rs111439884 A 4.84652e-01 1.99512e+05 1.54143e-01 1.68198e-02 5.02989e-20
rs11130234 G 4.67952e-01 2.05977e+05 1.52874e-01 1.65081e-02 2.05358e-20
rs13082703 C 4.46627e-01 1.72907e+05 1.08294e-01 1.65649e-02 6.26890e-11
rs13060128 A 4.68107e-01 2.05917e+05 1.52367e-01 1.65105e-02 2.77130e-20
rs12485600 A 4.67807e-01 2.06033e+05 1.53132e-01 1.65097e-02 1.78928e-20
rs34080578 A 4.67808e-01 2.06033e+05 1.53139e-01 1.65097e-02 1.78216e-20
3:50026388_GA_G G 4.46626e-01 1.72907e+05 1.08208e-01 1.65644e-02 6.48043e-11
rs2353579 C 4.68094e-01 2.05922e+05 1.52234e-01 1.65102e-02 2.98216e-20
rs4688758 G 4.67820e-01 2.06028e+05 1.52981e-01 1.65094e-02 1.94607e-20
rs2624832 T 4.46535e-01 1.72871e+05 1.08377e-01 1.65625e-02 6.02481e-11
rs17657664 G 4.46551e-01 1.72878e+05 1.08384e-01 1.65628e-02 6.01102e-11
rs34312088 T 4.45563e-01 1.72495e+05 1.08632e-01 1.65994e-02 5.99093e-11
3:50032699_TA_T TA 4.67897e-01 2.05998e+05 1.53080e-01 1.65070e-02 1.81626e-20
rs17657688 C 4.46581e-01 1.72890e+05 1.08180e-01 1.65631e-02 6.53204e-11
rs4688757 T 4.67908e-01 2.05994e+05 1.53354e-01 1.65064e-02 1.54942e-20
rs4688689 C 4.67932e-01 2.05985e+05 1.53338e-01 1.65066e-02 1.56600e-20
rs3774733 C 4.67921e-01 2.05989e+05 1.53248e-01 1.65070e-02 1.65114e-20
rs796623870 GA 4.57987e-01 2.09835e+05 1.58267e-01 1.74004e-02 9.49149e-20
rs6767381 A 4.67919e-01 2.05990e+05 1.53253e-01 1.65070e-02 1.64700e-20
rs11925192 G 4.68187e-01 2.05886e+05 1.52809e-01 1.65087e-02 2.13815e-20
rs7628058 G 4.67899e-01 2.05998e+05 1.53277e-01 1.65067e-02 1.62204e-20
rs4688756 T 4.68242e-01 2.05865e+05 1.52669e-01 1.65069e-02 2.29236e-20
rs6765484 T 4.72118e-01 1.82776e+05 -1.53269e-01 1.65210e-02 1.75655e-20
rs558762233 C 4.44486e-01 2.15062e+05 -1.09178e-01 1.65922e-02 4.71360e-11
rs12634780 A 4.42676e-01 2.15762e+05 -1.09168e-01 1.65983e-02 4.81075e-11
rs9812936 C 4.42613e-01 2.15787e+05 -1.09308e-01 1.65977e-02 4.53825e-11
rs2353586 T 4.67901e-01 1.81143e+05 -1.53083e-01 1.65106e-02 1.84813e-20
rs2353587 A 4.67930e-01 1.81154e+05 -1.53042e-01 1.65112e-02 1.89782e-20
rs9881008 T 4.67894e-01 1.81141e+05 -1.53145e-01 1.65068e-02 1.74907e-20
rs7634917 G 4.67893e-01 1.81140e+05 -1.53194e-01 1.65059e-02 1.69298e-20
rs7645466 G 4.46570e-01 2.14255e+05 -1.08214e-01 1.65625e-02 6.43250e-11
rs6446190 G 4.68190e-01 1.81255e+05 -1.52414e-01 1.65068e-02 2.64710e-20
rs6446191 T 4.46570e-01 2.14255e+05 -1.08214e-01 1.65625e-02 6.43250e-11
rs6800913 T 2.51323e-01 2.89843e+05 -1.14054e-01 1.97126e-02 7.22637e-09
rs6446192 T 4.46571e-01 2.14254e+05 -1.08077e-01 1.65627e-02 6.80236e-11
3:50053937_GT_G G 4.71666e-01 1.82601e+05 -1.56158e-01 1.67124e-02 9.38725e-21
rs528006741 T 4.06977e-01 2.29583e+05 -1.07328e-01 1.80282e-02 2.63225e-09
rs9861216 C 4.68218e-01 1.81266e+05 -1.52462e-01 1.65070e-02 2.57984e-20
rs6446193 C 4.68218e-01 1.81266e+05 -1.52462e-01 1.65070e-02 2.57984e-20
rs7650214 C 4.68227e-01 1.81269e+05 -1.52539e-01 1.65067e-02 2.46490e-20
rs11713562 C 4.68192e-01 1.81256e+05 -1.52400e-01 1.65068e-02 2.66895e-20
rs2624845 C 4.46528e-01 2.14271e+05 -1.08310e-01 1.65621e-02 6.18211e-11
rs4688755 A 4.67891e-01 1.81139e+05 -1.53148e-01 1.65064e-02 1.74228e-20
rs2526751 C 4.67876e-01 1.81134e+05 -1.53073e-01 1.65068e-02 1.82192e-20
rs6446194 T 4.46595e-01 2.14245e+05 -1.08190e-01 1.65629e-02 6.50360e-11
3:50067719_TAAAAA_T TAAAAA 4.46726e-01 2.14195e+05 -1.08326e-01 1.65622e-02 6.14345e-11
rs9866695 T 4.67868e-01 1.81130e+05 -1.53169e-01 1.65062e-02 1.71947e-20
rs2526750 A 4.46555e-01 2.14261e+05 -1.08173e-01 1.65629e-02 6.54657e-11
rs7621352 C 4.67962e-01 1.81167e+05 -1.53425e-01 1.65054e-02 1.48064e-20
rs6446195 A 4.46457e-01 2.14299e+05 -1.08298e-01 1.65613e-02 6.19840e-11
rs7624030 A 4.46168e-01 2.14410e+05 -1.07847e-01 1.65699e-02 7.60353e-11
rs371444478 CT 4.46474e-01 2.14292e+05 -1.15956e-01 1.75901e-02 4.34741e-11
rs7634441 G 4.46550e-01 2.14263e+05 -1.08079e-01 1.65627e-02 6.79712e-11
rs9844201 A 4.46489e-01 2.14286e+05 -1.08268e-01 1.65622e-02 6.29025e-11
rs147033921 CCCTCTCCTCT 4.68167e-01 1.81246e+05 -1.52598e-01 1.65071e-02 2.38825e-20
rs12488521 T 4.46437e-01 2.14307e+05 -1.08277e-01 1.65615e-02 6.25679e-11
rs66851636 T 4.68269e-01 1.81286e+05 -1.52377e-01 1.65061e-02 2.69288e-20
rs4688754 G 4.46472e-01 2.14293e+05 -1.08170e-01 1.65622e-02 6.54375e-11
rs4688753 A 4.46490e-01 2.14286e+05 -1.08159e-01 1.65623e-02 6.57466e-11
3:50076535_GA_G GA 4.46506e-01 2.14280e+05 -1.08180e-01 1.65621e-02 6.51452e-11
rs2526749 A 4.46500e-01 2.14282e+05 -1.08145e-01 1.65624e-02 6.61309e-11
rs9810125 A 4.68230e-01 1.81271e+05 -1.52381e-01 1.65068e-02 2.69662e-20
rs7430334 T 4.46512e-01 2.14277e+05 -1.08100e-01 1.65623e-02 6.73282e-11
rs9814664 T 4.68272e-01 1.81287e+05 -1.52428e-01 1.65063e-02 2.61958e-20
rs2526748 G 4.68285e-01 1.81292e+05 -1.52460e-01 1.65060e-02 2.56772e-20
rs11434039 CA 4.89019e-01 1.89319e+05 -1.41616e-01 1.73775e-02 3.67961e-16
rs9682295 T 4.46453e-01 2.14300e+05 -1.08327e-01 1.65620e-02 6.13967e-11
3:50081314_CT_C C 4.48365e-01 1.73580e+05 -1.47780e-01 1.76417e-02 5.47529e-17
rs2526747 C 4.38911e-01 2.17220e+05 -1.08634e-01 1.65904e-02 5.84676e-11
rs573052747 C 4.39593e-01 2.16956e+05 -1.08610e-01 1.66061e-02 6.15228e-11
rs10663354 A 4.38637e-01 2.17326e+05 -1.08885e-01 1.66032e-02 5.46578e-11
rs2624824 C 4.75825e-01 1.84211e+05 -1.52229e-01 1.64910e-02 2.70589e-20
rs6446197 A 4.38973e-01 2.17196e+05 -1.08527e-01 1.65911e-02 6.11365e-11
rs2624823 T 4.75490e-01 1.84081e+05 -1.52838e-01 1.64899e-02 1.90473e-20
rs9311446 A 4.67984e-01 1.81175e+05 -1.53005e-01 1.65058e-02 1.88399e-20
rs6762477 G 4.46442e-01 2.14304e+05 -1.08189e-01 1.65618e-02 6.48773e-11
rs2245365 A 4.67992e-01 1.81178e+05 -1.53116e-01 1.65053e-02 1.76376e-20
3:50098024_CAA_C CAA 4.24047e-01 2.22975e+05 -1.12553e-01 1.70640e-02 4.23667e-11
rs2624815 A 4.46433e-01 2.14308e+05 -1.08267e-01 1.65616e-02 6.28121e-11
rs6793528 C 4.46512e-01 2.14277e+05 -1.08097e-01 1.65623e-02 6.74063e-11
3:50100325_CT_C CT 4.88083e-01 1.98184e+05 -1.49845e-01 1.79822e-02 7.93511e-17
rs2624822 T 4.46502e-01 2.14281e+05 -1.08181e-01 1.65620e-02 6.51123e-11
rs2240329 A 4.68262e-01 1.81283e+05 -1.52400e-01 1.65058e-02 2.65455e-20
rs3774734 C 4.46428e-01 2.14310e+05 -1.08445e-01 1.65618e-02 5.84846e-11
rs9856572 T 4.75996e-01 1.84277e+05 -1.52385e-01 1.64996e-02 2.59198e-20
rs35212132 CT 4.59433e-01 1.77865e+05 -1.59232e-01 1.70271e-02 8.71513e-21
rs2240327 G 4.75557e-01 1.84107e+05 -1.52707e-01 1.64915e-02 2.06928e-20
rs7061 C 4.38868e-01 2.17237e+05 -1.08602e-01 1.65904e-02 5.92215e-11
rs2526743 A 4.75822e-01 1.84210e+05 -1.52031e-01 1.64913e-02 3.03079e-20
rs77815052 TA 4.77663e-01 1.84922e+05 -1.54580e-01 1.65446e-02 9.44115e-21
3:50117242_AT_A AT 4.87533e-01 1.98397e+05 -1.51710e-01 1.76024e-02 6.82181e-18
rs2624816 G 4.75803e-01 1.84202e+05 -1.52041e-01 1.64921e-02 3.02764e-20
rs34831713 C 4.75860e-01 1.84225e+05 -1.52090e-01 1.64913e-02 2.93255e-20
rs537069642 CTT 4.24862e-01 1.64481e+05 -1.60626e-01 1.73927e-02 2.60139e-20
rs10049477 C 4.75541e-01 1.84101e+05 -1.52521e-01 1.64910e-02 2.29458e-20
rs10049087 G 4.75528e-01 1.84096e+05 -1.52683e-01 1.64902e-02 2.08311e-20
rs9681286 T 4.38972e-01 2.17196e+05 -1.08607e-01 1.65940e-02 5.96583e-11
3:50125431_CT_C C 4.76479e-01 1.84464e+05 -1.53413e-01 1.65680e-02 2.07150e-20
rs2526754 A 4.75828e-01 1.84212e+05 -1.51963e-01 1.64913e-02 3.15037e-20
rs2247510 C 4.38955e-01 2.17203e+05 -1.08392e-01 1.65915e-02 6.46352e-11
rs2240326 A 4.75508e-01 1.84088e+05 -1.52709e-01 1.64905e-02 2.05697e-20
rs2624853 G 4.75838e-01 1.84216e+05 -1.52060e-01 1.64924e-02 2.99996e-20
rs2013208 T 4.75706e-01 1.84165e+05 -1.52047e-01 1.64929e-02 3.02944e-20
3:50130376_CTTTTTT_C CTTTTTT 3.17492e-01 2.64226e+05 -1.11436e-01 1.79688e-02 5.59980e-10
rs11130241 T 4.75333e-01 1.84020e+05 -1.52695e-01 1.64950e-02 2.12264e-20
3:50135699_ATTTTTATT_A A 4.75440e-01 1.84062e+05 -1.52626e-01 1.64925e-02 2.17743e-20
rs6808044 A 4.38917e-01 2.17218e+05 -1.08606e-01 1.65917e-02 5.93090e-11
rs766560846 C 4.68375e-01 1.81327e+05 -1.52172e-01 1.65111e-02 3.10339e-20
rs2856234 G 4.68348e-01 1.81316e+05 -1.52493e-01 1.65084e-02 2.55207e-20
rs1061474 T 4.38908e-01 2.17221e+05 -1.08553e-01 1.65910e-02 6.05042e-11
rs3733133 A 4.67977e-01 1.81173e+05 -1.52849e-01 1.65072e-02 2.07397e-20
rs2301166 G 4.75862e-01 1.84225e+05 -1.51686e-01 1.64920e-02 3.69699e-20
3:50149847_TAAAAAAAAAA_T TAAAAAAAAAA 3.61908e-01 2.47031e+05 -9.71284e-02 1.74586e-02 2.64965e-08
rs1138536 T 4.38803e-01 2.17262e+05 -1.08764e-01 1.65911e-02 5.55686e-11
rs13066140 C 1.12897e-01 4.37070e+04 -1.51360e-01 2.60981e-02 6.65528e-09
rs2624825 A 4.68408e-01 1.81339e+05 -1.52102e-01 1.65070e-02 3.16077e-20
rs2624826 T 4.38796e-01 2.17265e+05 -1.08213e-01 1.65916e-02 6.94752e-11
rs2624829 A 4.38899e-01 2.17225e+05 -1.08046e-01 1.65927e-02 7.44971e-11
rs2856238 T 4.38668e-01 2.17314e+05 -1.08067e-01 1.65928e-02 7.39043e-11
rs2856237 A 4.38662e-01 2.17316e+05 -1.08038e-01 1.65930e-02 7.47948e-11
rs2071207 C 4.76094e-01 1.84315e+05 -1.51933e-01 1.64920e-02 3.21515e-20
rs2071206 A 4.68595e-01 1.81412e+05 -1.52866e-01 1.65084e-02 2.06667e-20
rs2856236 C 4.76360e-01 1.84418e+05 -1.52533e-01 1.65025e-02 2.41934e-20
rs2008877 G 4.75730e-01 1.84174e+05 -1.53095e-01 1.64955e-02 1.69472e-20
rs2624848 T 4.39163e-01 2.17122e+05 -1.08760e-01 1.66154e-02 5.93541e-11
rs4688686 T 4.71819e-01 1.82660e+05 -1.50994e-01 1.65160e-02 6.17261e-20
rs2014830 T 3.01121e-01 1.16576e+05 -1.27108e-01 1.80675e-02 1.99660e-12
rs7428430 T 4.86340e-01 1.88282e+05 -1.52322e-01 1.65150e-02 2.90970e-20
rs13100903 T 3.54808e-01 1.37360e+05 1.24611e-01 1.72439e-02 4.97885e-13
rs71326918 A 1.13157e-01 4.38077e+04 -1.45964e-01 2.61164e-02 2.28715e-08
rs7642934 A 4.73594e-01 1.83347e+05 -1.48487e-01 1.65103e-02 2.41369e-19
rs2526388 T 2.76574e-01 2.80067e+05 -1.20160e-01 1.85711e-02 9.80515e-11
rs5848905 AG 4.51454e-01 1.74776e+05 -1.39090e-01 1.68502e-02 1.53495e-16
rs2003485 T 3.50478e-01 1.35684e+05 1.08448e-01 1.76487e-02 8.01938e-10
rs2526384 T 3.37846e-01 1.30794e+05 9.67614e-02 1.75135e-02 3.29971e-08
rs554375669 CT 2.04496e-01 7.91685e+04 1.39361e-01 2.20385e-02 2.56212e-10
rs112223419 G 4.70495e-01 2.04992e+05 -9.75758e-02 1.70053e-02 9.59635e-09
rs6800021 A 4.24997e-01 1.64533e+05 1.36121e-01 1.66928e-02 3.52625e-16
rs2526390 T 3.39719e-01 1.31519e+05 9.51335e-02 1.74121e-02 4.67007e-08
rs2526389 T 4.25658e-01 1.64789e+05 1.36258e-01 1.66991e-02 3.38162e-16
rs1046953 T 4.15376e-01 1.60809e+05 -1.37721e-01 1.68062e-02 2.52869e-16
rs2624841 T 3.39766e-01 1.31537e+05 9.52852e-02 1.74211e-02 4.51791e-08
rs2188151 T 4.24690e-01 1.64414e+05 1.34776e-01 1.67027e-02 7.11952e-16
rs2624839 C 4.27710e-01 1.65584e+05 1.34647e-01 1.66900e-02 7.21372e-16
rs3774745 T 4.63039e-01 1.79261e+05 -1.26638e-01 1.65572e-02 2.04210e-14
rs2624838 G 3.40496e-01 1.31820e+05 9.59196e-02 1.74126e-02 3.62069e-08
rs2518796 C 4.24941e-01 1.64512e+05 1.33843e-01 1.66971e-02 1.09889e-15
rs3774749 T 4.64700e-01 1.79904e+05 -1.26511e-01 1.65105e-02 1.83261e-14
rs3774750 G 4.65278e-01 1.80128e+05 -1.26833e-01 1.65153e-02 1.60165e-14
rs2518795 T 4.24518e-01 1.64348e+05 1.33921e-01 1.67067e-02 1.09861e-15
rs3774751 T 4.61838e-01 1.78796e+05 -1.26703e-01 1.65287e-02 1.78732e-14
rs1005678 G 4.25196e-01 1.64610e+05 1.34681e-01 1.67073e-02 7.59528e-16
rs2624833 T 3.36974e-01 1.30456e+05 9.72136e-02 1.75099e-02 2.82919e-08
rs12632110 A 3.41093e-01 2.55089e+05 -9.61768e-02 1.74311e-02 3.44222e-08
rs62259692 A 6.20660e-02 2.40282e+04 1.99711e-01 3.50834e-02 1.25408e-08
rs74623734 T 1.68905e-01 6.53897e+04 -1.21884e-01 2.21062e-02 3.52116e-08
rs55654354 C 1.67473e-01 6.48354e+04 -1.25947e-01 2.20839e-02 1.17823e-08
rs56053058 T 1.67612e-01 6.48894e+04 -1.24924e-01 2.20588e-02 1.48757e-08
rs5850580 A 4.71880e-01 1.82683e+05 -9.40931e-02 1.68789e-02 2.48406e-08
rs716764 C 1.67623e-01 6.48935e+04 -1.24890e-01 2.20570e-02 1.49677e-08
rs1463337 C 1.68056e-01 6.50613e+04 -1.23891e-01 2.20502e-02 1.92810e-08
rs67398722 G 1.67537e-01 6.48601e+04 -1.24875e-01 2.20421e-02 1.46975e-08
rs17019962 G 1.67577e-01 6.48759e+04 -1.25107e-01 2.20401e-02 1.37805e-08
rs74310629 CT 1.66769e-01 6.45628e+04 -1.27349e-01 2.22226e-02 1.00214e-08
rs2085077 C 1.67622e-01 6.48931e+04 -1.25428e-01 2.20375e-02 1.26037e-08
rs67338294 T 1.67606e-01 6.48868e+04 -1.25355e-01 2.20385e-02 1.28723e-08
rs67371696 C 1.67574e-01 6.48746e+04 -1.25390e-01 2.20418e-02 1.28164e-08
rs6769850 A 1.67572e-01 6.48738e+04 -1.25506e-01 2.20412e-02 1.24166e-08
rs17019975 A 1.67760e-01 6.49466e+04 -1.24716e-01 2.20383e-02 1.52434e-08
rs67775969 C 1.68909e-01 6.53915e+04 -1.24450e-01 2.19994e-02 1.54280e-08
rs56175435 C 2.05126e-01 7.94125e+04 -1.16416e-01 2.04007e-02 1.15519e-08
rs1097156 A 2.05876e-01 7.97029e+04 -1.16908e-01 2.03887e-02 9.82635e-09
rs1584881 A 2.05108e-01 7.94056e+04 -1.16653e-01 2.03980e-02 1.07415e-08
rs1841880 A 2.05228e-01 7.94519e+04 -1.15984e-01 2.03925e-02 1.29056e-08
rs2603205 A 2.05153e-01 7.94230e+04 -1.16907e-01 2.03971e-02 9.96674e-09
rs2616377 A 2.05348e-01 7.94983e+04 -1.16364e-01 2.03891e-02 1.15051e-08
rs55661860 C 2.05396e-01 7.95169e+04 -1.16514e-01 2.03890e-02 1.10179e-08
rs56131118 G 2.04951e-01 7.93447e+04 -1.16302e-01 2.04051e-02 1.20241e-08
rs834842 T 2.05255e-01 7.94624e+04 -1.15854e-01 2.04008e-02 1.35763e-08
rs834841 T 2.05185e-01 7.94354e+04 -1.15472e-01 2.04084e-02 1.53300e-08
rs834840 T 2.05187e-01 7.94362e+04 -1.15483e-01 2.04094e-02 1.53090e-08
rs7632237 A 2.05463e-01 3.07597e+05 1.15693e-01 2.04224e-02 1.47220e-08
rs6548836 T 2.05553e-01 3.07562e+05 1.16074e-01 2.04218e-02 1.31905e-08
rs6548837 A 2.05535e-01 3.07569e+05 1.16111e-01 2.04219e-02 1.30549e-08
rs6548838 A 2.05546e-01 3.07565e+05 1.16151e-01 2.04215e-02 1.28984e-08
rs9309905 C 2.05892e-01 3.07431e+05 1.16202e-01 2.04410e-02 1.31201e-08
rs7626250 C 2.05526e-01 3.07573e+05 1.16207e-01 2.04260e-02 1.27863e-08
rs7650920 A 2.05532e-01 3.07570e+05 1.16193e-01 2.04266e-02 1.28488e-08
rs1968814 T 2.05519e-01 3.07576e+05 1.16214e-01 2.04275e-02 1.27902e-08
rs1551876 T 2.05528e-01 3.07572e+05 1.16284e-01 2.04280e-02 1.25462e-08
rs1551875 A 2.05511e-01 3.07578e+05 1.16255e-01 2.04305e-02 1.27034e-08
rs2086047 C 2.05031e-01 7.93758e+04 -1.15563e-01 2.04472e-02 1.59025e-08
rs1551874 A 2.05507e-01 3.07580e+05 1.16177e-01 2.04311e-02 1.30012e-08
rs1531507 A 2.08107e-01 3.06573e+05 1.14529e-01 2.03533e-02 1.83563e-08
rs1382068 A 2.05516e-01 3.07577e+05 1.16336e-01 2.04327e-02 1.24565e-08
rs66879815 C 2.05041e-01 7.93796e+04 -1.15625e-01 2.04498e-02 1.56904e-08
rs1600057 T 2.05521e-01 3.07574e+05 1.16499e-01 2.04359e-02 1.19487e-08
rs4856412 T 2.05506e-01 3.07580e+05 1.16424e-01 2.04375e-02 1.22396e-08
rs56367725 C 2.04798e-01 7.92855e+04 -1.17263e-01 2.04687e-02 1.01248e-08
rs7638071 C 2.05504e-01 3.07581e+05 1.16372e-01 2.04382e-02 1.24376e-08
rs7649892 T 2.05507e-01 3.07580e+05 1.16463e-01 2.04382e-02 1.21169e-08
rs1351044 G 2.05506e-01 3.07580e+05 1.16356e-01 2.04385e-02 1.25032e-08
rs1351045 T 2.05498e-01 3.07584e+05 1.16376e-01 2.04392e-02 1.24466e-08
rs1351046 G 2.05503e-01 3.07582e+05 1.16472e-01 2.04392e-02 1.21086e-08
rs62263913 C 3.53498e-01 1.36853e+05 -9.61289e-02 1.73485e-02 3.01037e-08
rs62263914 G 3.54208e-01 1.37128e+05 -9.52450e-02 1.73351e-02 3.92679e-08
rs73141547 T 3.47393e-01 1.34490e+05 -9.83658e-02 1.74056e-02 1.59370e-08
rs1375561 C 3.47396e-01 1.34491e+05 -9.82423e-02 1.74048e-02 1.65854e-08
rs1449398 A 3.47392e-01 1.34489e+05 -9.83108e-02 1.74037e-02 1.61759e-08
rs55686445 C 3.53861e-01 1.36994e+05 -9.61952e-02 1.73219e-02 2.80561e-08
rs66568921 G 3.53732e-01 1.36944e+05 -9.63554e-02 1.73194e-02 2.64842e-08
rs62263923 G 3.54703e-01 1.37320e+05 -9.65865e-02 1.73025e-02 2.37791e-08
rs5023755 G 3.48537e-01 1.34933e+05 -9.98008e-02 1.76167e-02 1.47113e-08
rs62263929 T 3.48341e-01 1.34857e+05 -9.88255e-02 1.73670e-02 1.26899e-08
rs9841044 T 3.54389e-01 1.37198e+05 -9.58585e-02 1.73054e-02 3.04224e-08
rs67219198 A 3.46258e-01 1.34050e+05 -9.96099e-02 1.73977e-02 1.03293e-08
rs62261667 G 3.52376e-01 1.36419e+05 -9.73256e-02 1.73182e-02 1.91404e-08
rs12493563 T 3.46175e-01 1.34018e+05 -9.98375e-02 1.73875e-02 9.37549e-09
rs12493621 C 3.52379e-01 1.36420e+05 -9.73332e-02 1.73158e-02 1.90036e-08
rs9824301 C 3.52657e-01 1.36528e+05 -9.71979e-02 1.72940e-02 1.90855e-08
rs9866968 A 3.50529e-01 1.35704e+05 -9.71659e-02 1.73619e-02 2.19007e-08
rs35623690 C 3.54368e-01 1.37190e+05 -1.01715e-01 1.72214e-02 3.50414e-09
rs11915747 G 3.54395e-01 1.37200e+05 -1.02003e-01 1.72120e-02 3.10426e-09
rs5850925 CT 4.09268e-01 1.58444e+05 -9.75343e-02 1.73496e-02 1.89347e-08
rs6802421 A 4.56775e-01 2.10304e+05 -1.02185e-01 1.66263e-02 7.96425e-10
rs4317102 C 4.18534e-01 1.62031e+05 -9.52922e-02 1.67215e-02 1.20836e-08
rs4857266 A 4.58583e-01 2.09604e+05 -1.18660e-01 1.65638e-02 7.87406e-13
rs7640233 T 4.57164e-01 2.10154e+05 -1.18640e-01 1.65431e-02 7.44088e-13
3:93973756_CA_C CA 4.97456e-01 1.94555e+05 -1.22168e-01 1.68357e-02 3.98621e-13
rs9815406 T 4.57259e-01 2.10117e+05 -1.19066e-01 1.65377e-02 6.05558e-13
rs1993325 A 4.57602e-01 2.09984e+05 -1.18748e-01 1.65332e-02 6.87613e-13
rs7649884 A 4.57521e-01 2.10015e+05 -1.19216e-01 1.65401e-02 5.71004e-13
rs35648684 T 3.83954e-01 1.48644e+05 -9.37317e-02 1.69724e-02 3.34457e-08
rs4857270 A 3.84006e-01 1.48664e+05 -9.34251e-02 1.69712e-02 3.69788e-08
rs930813 G 4.52330e-01 2.12025e+05 -1.20203e-01 1.65377e-02 3.65077e-13
rs6764926 T 4.52332e-01 2.12024e+05 -1.20523e-01 1.65341e-02 3.12622e-13
rs1580100 T 4.85528e-01 1.99173e+05 -1.13651e-01 1.64784e-02 5.32698e-12
rs5850930 A 4.92068e-01 1.96641e+05 -1.13139e-01 1.65974e-02 9.34497e-12
rs978444 G 4.52397e-01 2.11999e+05 -1.20467e-01 1.65437e-02 3.30738e-13
rs1993324 A 4.61093e-01 2.08632e+05 -1.19568e-01 1.66738e-02 7.47306e-13
rs13082629 T 4.85567e-01 1.99158e+05 -1.13300e-01 1.64793e-02 6.20344e-12
rs1108682 T 4.90368e-01 1.97299e+05 -1.12186e-01 1.64731e-02 9.77007e-12
rs897186 A 4.52306e-01 2.12034e+05 -1.19375e-01 1.65466e-02 5.43423e-13
3:93986067_TG_T TG 4.30260e-01 2.20569e+05 -1.11592e-01 1.67367e-02 2.60839e-11
rs2034768 A 4.87627e-01 1.98360e+05 -1.16800e-01 1.64716e-02 1.33589e-12
rs66750406 A 3.94114e-01 1.52577e+05 -9.63575e-02 1.68540e-02 1.08456e-08
rs4857281 C 4.44452e-01 1.72065e+05 -9.49006e-02 1.65763e-02 1.03539e-08
rs35797019 G 3.94134e-01 1.52585e+05 -9.63769e-02 1.68539e-02 1.07707e-08
rs12630845 T 3.98725e-01 1.54363e+05 -9.94522e-02 1.68285e-02 3.43201e-09
rs897184 G 3.98727e-01 1.54363e+05 -9.94251e-02 1.68287e-02 3.46706e-09
rs7616980 T 4.44466e-01 1.72070e+05 -9.48590e-02 1.65766e-02 1.05147e-08
rs7630241 G 3.98759e-01 1.54376e+05 -9.95078e-02 1.68296e-02 3.37196e-09
rs4857284 C 4.46520e-01 1.72866e+05 -9.44187e-02 1.65742e-02 1.22302e-08
rs6782992 C 4.46390e-01 1.72816e+05 -9.45345e-02 1.65711e-02 1.16668e-08
rs13066454 T 4.01695e-01 1.55512e+05 -9.78195e-02 1.68213e-02 6.06528e-09
rs7615886 A 4.00646e-01 1.55106e+05 -9.92257e-02 1.68169e-02 3.63344e-09
rs137898810 TA 4.01262e-01 1.55345e+05 -1.00122e-01 1.68399e-02 2.76011e-09
rs60509236 G 4.46403e-01 1.72820e+05 -9.44103e-02 1.65725e-02 1.22259e-08
rs35223750 T 4.00471e-01 1.55038e+05 -9.95398e-02 1.68191e-02 3.25885e-09
rs71326817 A 4.00467e-01 1.55037e+05 -9.95299e-02 1.68191e-02 3.27065e-09
rs33970442 A 4.00638e-01 1.55103e+05 -9.91874e-02 1.68180e-02 3.69207e-09
rs13079023 A 4.00637e-01 1.55103e+05 -9.91922e-02 1.68181e-02 3.68646e-09
rs4857289 A 4.00687e-01 1.55122e+05 -9.90140e-02 1.68208e-02 3.95378e-09
rs13064887 G 4.46385e-01 1.72813e+05 -9.46272e-02 1.65747e-02 1.13719e-08
rs9852322 T 4.00415e-01 1.55017e+05 -9.94731e-02 1.68446e-02 3.52494e-09
3:93999958_GA_G G 3.96924e-01 1.53665e+05 -9.85518e-02 1.69702e-02 6.35675e-09
rs4857290 G 4.46367e-01 1.72807e+05 -9.47571e-02 1.65751e-02 1.08686e-08
rs1902104 A 4.46363e-01 1.72805e+05 -9.46632e-02 1.65761e-02 1.12583e-08
rs897182 A 4.46361e-01 1.72804e+05 -9.46674e-02 1.65764e-02 1.12482e-08
rs1580099 C 4.35213e-01 2.18652e+05 -1.19351e-01 1.66174e-02 6.87829e-13
rs1580098 G 4.00620e-01 1.55096e+05 -9.91864e-02 1.68225e-02 3.72880e-09
rs1598234 T 4.00602e-01 1.55089e+05 -9.91454e-02 1.68231e-02 3.78914e-09
rs62266989 T 4.46386e-01 1.72814e+05 -9.45291e-02 1.65784e-02 1.18630e-08
rs4611824 G 4.35436e-01 2.18565e+05 -1.20077e-01 1.66171e-02 4.98924e-13
rs4399895 G 4.00483e-01 1.55043e+05 -9.92088e-02 1.68247e-02 3.71640e-09
rs1598233 G 4.46387e-01 1.72814e+05 -9.45527e-02 1.65791e-02 1.17789e-08
rs1598232 G 4.46371e-01 1.72808e+05 -9.46772e-02 1.65788e-02 1.12658e-08
rs9819555 G 4.35174e-01 2.18667e+05 -1.19349e-01 1.66198e-02 6.93900e-13
rs7621230 G 4.35429e-01 2.18568e+05 -1.20151e-01 1.66183e-02 4.84671e-13
rs1584928 T 4.46140e-01 1.72719e+05 -9.46664e-02 1.65869e-02 1.14948e-08
rs10641548 T 4.40767e-01 2.16501e+05 -1.19603e-01 1.67897e-02 1.05506e-12
rs1584927 C 4.35270e-01 2.18630e+05 -1.19106e-01 1.66220e-02 7.77471e-13
rs1598231 T 4.46349e-01 1.72799e+05 -9.47554e-02 1.65800e-02 1.09840e-08
rs1598230 G 4.00479e-01 1.55041e+05 -9.89510e-02 1.68275e-02 4.10191e-09
rs1598229 G 4.00446e-01 1.55029e+05 -9.94223e-02 1.68270e-02 3.45817e-09
rs1609721 C 3.99048e-01 1.54488e+05 -9.74828e-02 1.68450e-02 7.17517e-09
rs1609720 G 4.35212e-01 2.18652e+05 -1.19146e-01 1.66208e-02 7.61001e-13
rs7646963 C 4.00584e-01 1.55082e+05 -9.92583e-02 1.68270e-02 3.66824e-09
rs1584925 G 4.46320e-01 1.72788e+05 -9.48000e-02 1.65818e-02 1.08517e-08
rs2198621 A 4.35265e-01 2.18631e+05 -1.19979e-01 1.66207e-02 5.26847e-13
rs2198620 G 4.00450e-01 1.55030e+05 -9.94053e-02 1.68282e-02 3.48822e-09
rs2198619 A 4.00443e-01 1.55027e+05 -9.93976e-02 1.68283e-02 3.49849e-09
rs1598228 G 4.46334e-01 1.72794e+05 -9.47507e-02 1.65819e-02 1.10440e-08
rs1598227 T 4.46337e-01 1.72795e+05 -9.47710e-02 1.65818e-02 1.09641e-08
rs12638900 C 4.00436e-01 1.55025e+05 -9.94135e-02 1.68289e-02 3.48351e-09
rs7639259 C 4.46333e-01 1.72793e+05 -9.47341e-02 1.65822e-02 1.11166e-08
3:94013165_AAAAC_A A 4.47134e-01 1.73103e+05 -9.64940e-02 1.66095e-02 6.27285e-09
rs67811013 A 4.00460e-01 1.55034e+05 -9.93639e-02 1.68305e-02 3.55787e-09
rs1598226 G 4.46344e-01 1.72798e+05 -9.47586e-02 1.65843e-02 1.10667e-08
rs34861353 A 4.42191e-01 1.71190e+05 -9.38763e-02 1.66970e-02 1.88622e-08
rs34420304 T 4.55339e-01 1.76280e+05 -9.85184e-02 1.67109e-02 3.74281e-09
rs4857299 T 4.00416e-01 1.55017e+05 -9.97244e-02 1.68319e-02 3.13328e-09
rs4857300 C 4.00454e-01 1.55032e+05 -9.94383e-02 1.68314e-02 3.47042e-09
rs1598224 C 3.80866e-01 1.47449e+05 -1.05035e-01 1.75166e-02 2.02205e-09
rs1598223 A 4.00446e-01 1.55029e+05 -9.94239e-02 1.68323e-02 3.49542e-09
rs9855177 C 4.44205e-01 1.71970e+05 -9.47918e-02 1.66047e-02 1.13978e-08
rs4241463 T 4.43388e-01 1.71653e+05 -9.46677e-02 1.66032e-02 1.18747e-08
rs113562930 GA 3.82034e-01 1.47901e+05 -9.97380e-02 1.71628e-02 6.20912e-09
3:94019811_TA_T T 4.43241e-01 1.71596e+05 -9.63428e-02 1.66217e-02 6.79343e-09
rs34430074 C 3.97342e-01 1.53827e+05 -9.94668e-02 1.68647e-02 3.68716e-09
rs5850935 C 4.36447e-01 2.18174e+05 -1.20502e-01 1.66641e-02 4.80372e-13
rs760982907 C 4.66676e-01 2.06471e+05 -1.23001e-01 1.71616e-02 7.68053e-13
rs3887491 A 4.35814e-01 2.18419e+05 -1.18583e-01 1.66287e-02 9.98323e-13
rs1584924 A 4.43337e-01 1.71633e+05 -9.44859e-02 1.66037e-02 1.26733e-08
rs12637776 A 4.43327e-01 1.71630e+05 -9.45336e-02 1.66039e-02 1.24668e-08
rs1598222 T 4.43269e-01 1.71607e+05 -9.45592e-02 1.66060e-02 1.24069e-08
rs1598221 T 4.43267e-01 1.71606e+05 -9.45714e-02 1.66062e-02 1.23596e-08
rs1598220 T 3.97322e-01 1.53819e+05 -9.94803e-02 1.68653e-02 3.67389e-09
rs1598219 G 4.43344e-01 1.71636e+05 -9.45469e-02 1.66036e-02 1.24012e-08
rs35067079 G 3.97401e-01 1.53850e+05 -9.94390e-02 1.68626e-02 3.70767e-09
rs1598218 C 4.35812e-01 2.18420e+05 -1.18467e-01 1.66288e-02 1.05048e-12
rs34871190 C 3.97397e-01 1.53848e+05 -9.94221e-02 1.68623e-02 3.72792e-09
rs34292321 A 4.43337e-01 1.71634e+05 -9.44624e-02 1.66035e-02 1.27737e-08
rs4857069 C 3.97364e-01 1.53836e+05 -9.95973e-02 1.68628e-02 3.50385e-09
rs4857070 C 4.43327e-01 1.71630e+05 -9.44345e-02 1.66038e-02 1.29082e-08
rs5850936 T 4.36413e-01 2.18187e+05 -1.19345e-01 1.66377e-02 7.35551e-13
rs6797842 T 3.97594e-01 1.53925e+05 -1.00033e-01 1.68626e-02 2.99403e-09
rs6800536 G 4.36992e-01 2.17963e+05 -1.19127e-01 1.66392e-02 8.13081e-13
rs202110996 ATT 3.87210e-01 1.49905e+05 -1.01630e-01 1.70644e-02 2.59508e-09
rs4857071 T 4.38480e-01 2.17387e+05 -1.17853e-01 1.65966e-02 1.24213e-12
rs6439650 A 4.38569e-01 2.17352e+05 -1.16586e-01 1.65809e-02 2.05275e-12
rs9825317 C 4.38396e-01 2.17419e+05 -1.17253e-01 1.65863e-02 1.56301e-12
rs1584922 T 4.38655e-01 2.17319e+05 -1.17212e-01 1.65812e-02 1.56571e-12
rs9847884 T 4.38683e-01 2.17308e+05 -1.17220e-01 1.65802e-02 1.55622e-12
rs13061054 T 4.38652e-01 2.17320e+05 -1.17267e-01 1.65811e-02 1.52835e-12
rs12695821 G 4.38473e-01 2.17390e+05 -1.17176e-01 1.65833e-02 1.60139e-12
rs13073568 G 4.84550e-01 1.99551e+05 -1.17321e-01 1.64684e-02 1.05193e-12
rs4292230 G 4.38685e-01 2.17308e+05 -1.17250e-01 1.65802e-02 1.53551e-12
rs1609906 G 4.84546e-01 1.99553e+05 -1.17219e-01 1.64670e-02 1.09568e-12
rs12632233 G 4.84546e-01 1.99553e+05 -1.17219e-01 1.64670e-02 1.09585e-12
rs1598243 T 4.38676e-01 2.17311e+05 -1.17246e-01 1.65804e-02 1.53938e-12
3:94034688_GAAA_G GAAA 4.38236e-01 2.17481e+05 -1.19277e-01 1.65997e-02 6.72139e-13
rs9289735 C 4.38779e-01 2.17271e+05 -1.16888e-01 1.65808e-02 1.80027e-12
rs36006575 AT 3.93036e-01 1.52160e+05 -1.00285e-01 1.68765e-02 2.81559e-09
rs13058962 A 4.38766e-01 2.17276e+05 -1.16903e-01 1.65804e-02 1.78664e-12
rs4857329 A 4.84625e-01 1.99522e+05 -1.17174e-01 1.64703e-02 1.12900e-12
rs4857330 T 4.48363e-01 2.13561e+05 -1.16097e-01 1.65679e-02 2.43609e-12
rs1454688 A 4.38756e-01 2.17280e+05 -1.16858e-01 1.65802e-02 1.82021e-12
rs1454687 C 4.84327e-01 1.99638e+05 -1.17461e-01 1.64768e-02 1.01529e-12
rs1454686 C 4.38546e-01 2.17361e+05 -1.17140e-01 1.65899e-02 1.65943e-12
rs4857338 G 4.39326e-01 2.17059e+05 -1.14849e-01 1.65783e-02 4.29115e-12
rs4857339 C 4.39329e-01 2.17058e+05 -1.14774e-01 1.65805e-02 4.45881e-12
rs4857340 G 4.39424e-01 2.17021e+05 -1.14680e-01 1.65771e-02 4.59619e-12
rs6439764 G 4.39450e-01 2.17011e+05 -1.14702e-01 1.65771e-02 4.55208e-12
rs9841258 G 4.39426e-01 2.17021e+05 -1.14673e-01 1.65771e-02 4.60929e-12
rs9868186 T 4.39437e-01 2.17017e+05 -1.14685e-01 1.65766e-02 4.57986e-12
rs9841438 G 4.39312e-01 2.17065e+05 -1.14664e-01 1.65810e-02 4.67976e-12
rs35353884 G 4.39438e-01 2.17016e+05 -1.14596e-01 1.65766e-02 4.75472e-12
rs76973483 CT 3.92584e-01 1.51985e+05 -9.47336e-02 1.68751e-02 1.98187e-08
rs6779996 C 4.39437e-01 2.17017e+05 -1.14685e-01 1.65766e-02 4.57965e-12
rs6785005 A 4.39452e-01 2.17011e+05 -1.14571e-01 1.65763e-02 4.80226e-12
rs1586828 C 4.39437e-01 2.17016e+05 -1.14685e-01 1.65767e-02 4.57975e-12
rs3912841 T 4.39437e-01 2.17017e+05 -1.14686e-01 1.65766e-02 4.57845e-12
rs9878554 A 4.39437e-01 2.17016e+05 -1.14693e-01 1.65766e-02 4.56404e-12
rs4328801 T 4.39437e-01 2.17016e+05 -1.14693e-01 1.65766e-02 4.56404e-12
rs9878740 A 4.39442e-01 2.17014e+05 -1.14689e-01 1.65768e-02 4.57330e-12
rs9872445 C 4.39437e-01 2.17016e+05 -1.14693e-01 1.65766e-02 4.56377e-12
rs9857703 G 4.39442e-01 2.17014e+05 -1.14706e-01 1.65764e-02 4.53517e-12
rs769057151 C 3.92107e-01 1.51800e+05 -9.64485e-02 1.68653e-02 1.07458e-08
rs9854673 C 4.39508e-01 2.16989e+05 -1.14522e-01 1.65798e-02 4.95411e-12
rs6439808 A 4.39401e-01 2.17030e+05 -1.14711e-01 1.65768e-02 4.53212e-12
rs6805232 T 4.39439e-01 2.17016e+05 -1.14850e-01 1.65764e-02 4.26574e-12
rs9877137 T 4.39442e-01 2.17015e+05 -1.14826e-01 1.65765e-02 4.31130e-12
rs10935686 T 4.39775e-01 2.16885e+05 -1.14824e-01 1.65848e-02 4.42090e-12
rs10935687 G 4.39777e-01 2.16885e+05 -1.14757e-01 1.65850e-02 4.55276e-12
rs36107575 T 4.41988e-01 2.16029e+05 -1.16204e-01 1.66155e-02 2.68541e-12
rs12493205 G 4.39428e-01 2.17020e+05 -1.14858e-01 1.65768e-02 4.25743e-12
rs12495822 C 4.39431e-01 2.17019e+05 -1.14828e-01 1.65769e-02 4.31346e-12
rs12485753 C 3.92115e-01 1.51803e+05 -9.57399e-02 1.68613e-02 1.36411e-08
rs1492020 A 4.39437e-01 2.17016e+05 -1.14825e-01 1.65767e-02 4.31631e-12
rs17815906 G 3.81839e-01 1.47825e+05 -9.52997e-02 1.70287e-02 2.19135e-08
rs1388637 T 3.92106e-01 1.51800e+05 -9.61623e-02 1.68631e-02 1.18222e-08
rs4857089 C 4.39456e-01 2.17009e+05 -1.14848e-01 1.65785e-02 4.29663e-12
3:94051718_GTTTT_G GTTTT 4.41096e-01 2.16374e+05 -1.14792e-01 1.66132e-02 4.87138e-12
rs6762431 G 3.92196e-01 1.51835e+05 -9.56156e-02 1.68681e-02 1.44316e-08
rs4857091 G 3.92222e-01 1.51845e+05 -9.54058e-02 1.68673e-02 1.54909e-08
rs6783548 C 3.92252e-01 1.51856e+05 -9.52869e-02 1.68667e-02 1.61235e-08
rs66527120 C 3.91691e-01 1.51639e+05 -9.59805e-02 1.68747e-02 1.28848e-08
rs4857379 C 3.91967e-01 1.51746e+05 -9.57622e-02 1.68681e-02 1.37187e-08
rs68152632 G 3.91938e-01 1.51735e+05 -9.59716e-02 1.68688e-02 1.27759e-08
rs7617895 T 3.91925e-01 1.51730e+05 -9.60004e-02 1.68692e-02 1.26581e-08
rs66612454 T 3.91925e-01 1.51730e+05 -9.56493e-02 1.68694e-02 1.43016e-08
rs897183 G 3.79462e-01 1.46905e+05 -9.41741e-02 1.69657e-02 2.84642e-08
rs1492014 C 4.37244e-01 1.69275e+05 9.48536e-02 1.66166e-02 1.14226e-08
rs2360105 A 3.79640e-01 1.46974e+05 -9.49872e-02 1.69659e-02 2.16250e-08
3:94072505_TA_T T 3.79323e-01 1.46851e+05 -9.51682e-02 1.69662e-02 2.03449e-08
rs13064083 A 3.79186e-01 1.46798e+05 -9.49900e-02 1.69672e-02 2.16556e-08
rs13066686 A 4.07502e-01 1.57760e+05 -9.73878e-02 1.68244e-02 7.11263e-09
rs4857400 A 3.79178e-01 1.46795e+05 -9.49561e-02 1.69735e-02 2.21703e-08
rs71326821 T 3.79176e-01 1.46794e+05 -9.49248e-02 1.69748e-02 2.24635e-08
rs16841962 A 3.79037e-01 1.46740e+05 -9.49449e-02 1.69800e-02 2.25313e-08
rs13090866 C 3.74758e-01 1.45084e+05 -9.92756e-02 1.70818e-02 6.19157e-09
rs9843361 G 4.39316e-01 1.70077e+05 9.55520e-02 1.66790e-02 1.01239e-08
rs12493918 C 3.74636e-01 1.45036e+05 -9.86881e-02 1.70860e-02 7.66344e-09
rs34530701 A 3.74522e-01 1.44993e+05 -9.91563e-02 1.70875e-02 6.52898e-09
rs6782810 C 3.74737e-01 1.45076e+05 -9.90930e-02 1.70891e-02 6.69727e-09
rs35319860 T 3.74733e-01 1.45074e+05 -9.90611e-02 1.70890e-02 6.77117e-09
rs142811034 TAAG 3.75406e-01 1.45335e+05 -9.83399e-02 1.71189e-02 9.23118e-09
rs73164762 T 3.74574e-01 1.45013e+05 -9.94479e-02 1.70936e-02 5.97065e-09
rs2360107 T 3.74933e-01 1.45151e+05 -9.95831e-02 1.70925e-02 5.68116e-09
rs13075624 C 3.75231e-01 1.45267e+05 -9.91184e-02 1.71094e-02 6.91657e-09
rs35591458 T 3.75268e-01 1.45281e+05 -9.89348e-02 1.71121e-02 7.41217e-09
rs34232256 C 3.75204e-01 1.45256e+05 -9.89879e-02 1.71221e-02 7.42424e-09
rs67692987 A 3.74470e-01 1.44972e+05 -1.00540e-01 1.71486e-02 4.55619e-09
rs7622335 C 3.74632e-01 1.45035e+05 -1.00755e-01 1.71438e-02 4.18342e-09
rs73164792 A 3.74747e-01 1.45080e+05 -1.00344e-01 1.71434e-02 4.83031e-09
rs147336480 T 2.33626e-01 9.04461e+04 1.07170e-01 1.96236e-02 4.73316e-08
rs580585 G 4.50478e-01 1.74398e+05 9.67908e-02 1.66752e-02 6.46680e-09
3:94205893_GA_G G 4.36308e-01 1.68912e+05 1.00286e-01 1.66714e-02 1.79674e-09
rs35783412 ATT 4.34244e-01 1.68113e+05 1.01432e-01 1.67245e-02 1.32317e-09
rs472026 C 4.38434e-01 1.69735e+05 9.84975e-02 1.66318e-02 3.18112e-09
rs522161 C 4.39093e-01 1.69990e+05 9.98274e-02 1.66255e-02 1.92290e-09
rs495044 T 4.38181e-01 1.69638e+05 9.90642e-02 1.66208e-02 2.52264e-09
rs499348 G 4.38116e-01 1.69612e+05 9.89845e-02 1.66190e-02 2.58782e-09
rs496227 A 4.39055e-01 1.69976e+05 9.98480e-02 1.66148e-02 1.86343e-09
rs497977 C 4.38070e-01 1.69594e+05 9.89635e-02 1.66137e-02 2.57750e-09
rs498902 G 4.38099e-01 1.69606e+05 9.90836e-02 1.66105e-02 2.44894e-09
rs499845 C 4.38148e-01 1.69625e+05 9.91409e-02 1.66077e-02 2.38311e-09
rs500770 A 4.39061e-01 1.69978e+05 9.88874e-02 1.65989e-02 2.56625e-09
rs501736 T 4.38136e-01 1.69620e+05 9.91693e-02 1.66028e-02 2.33295e-09
rs502484 C 4.38111e-01 1.69610e+05 9.90297e-02 1.66029e-02 2.45654e-09
rs9835892 A 4.38111e-01 1.69610e+05 9.90304e-02 1.66028e-02 2.45538e-09
rs1492009 T 4.38101e-01 1.69606e+05 9.88338e-02 1.66016e-02 2.63303e-09
rs1688341 T 4.39783e-01 1.70257e+05 9.89256e-02 1.65927e-02 2.49597e-09
rs525407 T 4.39799e-01 1.70264e+05 9.90319e-02 1.65918e-02 2.39546e-09
rs577311 C 4.38056e-01 1.69589e+05 9.88307e-02 1.66013e-02 2.63419e-09
rs11373262 AT 4.36953e-01 1.69162e+05 1.02337e-01 1.66046e-02 7.14297e-10
rs574850 A 4.38209e-01 1.69648e+05 9.87006e-02 1.66022e-02 2.76903e-09
3:94207795_TA_T T 4.37199e-01 1.69257e+05 1.01343e-01 1.65986e-02 1.02670e-09
rs11358995 G 4.37374e-01 1.69325e+05 1.01615e-01 1.65930e-02 9.14667e-10
rs571949 G 4.38110e-01 1.69610e+05 9.87515e-02 1.66002e-02 2.70552e-09
rs571837 A 4.38090e-01 1.69602e+05 9.87689e-02 1.65998e-02 2.68565e-09
rs571833 T 4.38090e-01 1.69602e+05 9.87693e-02 1.65998e-02 2.68524e-09
rs548064 C 4.38102e-01 1.69607e+05 9.88809e-02 1.65994e-02 2.57492e-09
rs561209 T 4.38227e-01 1.69655e+05 9.90351e-02 1.65942e-02 2.40531e-09
rs540867 C 4.38079e-01 1.69598e+05 9.88418e-02 1.65984e-02 2.60693e-09
rs575308968 AT 4.28135e-01 1.65748e+05 1.06271e-01 1.68039e-02 2.55170e-10
3:94209303_AT_A A 4.37249e-01 1.69276e+05 1.01627e-01 1.65952e-02 9.15078e-10
rs479147 T 4.38187e-01 1.69640e+05 9.89573e-02 1.65929e-02 2.46783e-09
rs479882 C 4.26977e-01 1.65300e+05 1.02436e-01 1.68626e-02 1.24419e-09
rs571749081 TAAAAAAAA 4.09621e-01 1.58581e+05 9.35939e-02 1.70774e-02 4.24453e-08
rs480907 G 4.38177e-01 1.69636e+05 9.88402e-02 1.65931e-02 2.57799e-09
rs4116 G 4.38199e-01 1.69644e+05 9.87241e-02 1.65931e-02 2.69106e-09
rs5850945 ATCAAATAAT 4.30517e-01 1.66670e+05 9.96999e-02 1.67681e-02 2.75571e-09
rs507680 G 4.38199e-01 1.69644e+05 9.87246e-02 1.65931e-02 2.69029e-09
rs508575 T 4.38196e-01 1.69643e+05 9.87123e-02 1.65931e-02 2.70267e-09
rs483921 G 4.38206e-01 1.69647e+05 9.87112e-02 1.65936e-02 2.70648e-09
rs483898 G 4.38162e-01 1.69630e+05 9.87725e-02 1.65951e-02 2.65471e-09
rs511425 T 4.39747e-01 1.70244e+05 9.90049e-02 1.65840e-02 2.37792e-09
rs535230 A 4.38193e-01 1.69642e+05 9.86835e-02 1.65927e-02 2.72880e-09
rs480173 G 4.38220e-01 1.69652e+05 9.82403e-02 1.65919e-02 3.20553e-09
rs480171 C 4.38204e-01 1.69646e+05 9.82296e-02 1.65925e-02 3.22236e-09
rs567690 G 4.38195e-01 1.69643e+05 9.88366e-02 1.65928e-02 2.58000e-09
rs538035 G 4.38204e-01 1.69646e+05 9.89525e-02 1.65926e-02 2.47064e-09
rs12696211 G 4.38189e-01 1.69640e+05 9.88233e-02 1.65925e-02 2.59091e-09
rs9866100 T 4.38119e-01 1.69613e+05 9.88724e-02 1.65933e-02 2.54891e-09
rs9847703 C 4.38127e-01 1.69616e+05 9.89276e-02 1.65929e-02 2.49518e-09
rs9869892 G 4.38110e-01 1.69610e+05 9.88145e-02 1.65934e-02 2.60464e-09
rs9869898 G 4.38078e-01 1.69598e+05 9.88134e-02 1.65940e-02 2.60903e-09
rs9847873 A 4.38185e-01 1.69639e+05 9.89271e-02 1.65915e-02 2.48783e-09
rs9862924 G 4.38185e-01 1.69639e+05 9.89273e-02 1.65915e-02 2.48762e-09
rs9848053 T 4.42674e-01 1.71377e+05 1.03562e-01 1.66211e-02 4.65235e-10
rs9870578 G 4.38184e-01 1.69639e+05 9.89274e-02 1.65915e-02 2.48763e-09
rs13086509 G 4.38184e-01 1.69639e+05 9.89259e-02 1.65914e-02 2.48883e-09
rs13086687 C 4.38185e-01 1.69639e+05 9.89272e-02 1.65915e-02 2.48773e-09
rs7632092 G 4.38185e-01 1.69639e+05 9.89272e-02 1.65915e-02 2.48773e-09
rs4857114 T 4.39009e-01 1.69958e+05 9.85830e-02 1.65872e-02 2.79792e-09
rs4857446 A 4.38181e-01 1.69637e+05 9.89278e-02 1.65915e-02 2.48754e-09
rs4857447 G 4.38181e-01 1.69637e+05 9.89278e-02 1.65915e-02 2.48754e-09
rs7621725 T 4.38179e-01 1.69637e+05 9.89326e-02 1.65916e-02 2.48353e-09
rs13327303 C 4.38181e-01 1.69637e+05 9.89278e-02 1.65915e-02 2.48754e-09
rs12696217 G 4.38121e-01 1.69614e+05 9.87476e-02 1.65933e-02 2.66858e-09
rs4599310 G 4.38187e-01 1.69640e+05 9.87699e-02 1.65919e-02 2.63884e-09
rs4626098 C 4.38116e-01 1.69612e+05 9.87403e-02 1.65932e-02 2.67551e-09
rs4323005 A 4.38125e-01 1.69616e+05 9.87414e-02 1.65928e-02 2.67219e-09
rs4575898 G 4.38125e-01 1.69616e+05 9.87414e-02 1.65928e-02 2.67219e-09
3:94214354_AT_A A 4.37616e-01 1.69419e+05 1.01179e-01 1.65877e-02 1.06498e-09
rs9859318 A 4.39818e-01 1.70271e+05 9.88933e-02 1.65831e-02 2.47300e-09
rs9862859 C 4.38130e-01 1.69618e+05 9.87835e-02 1.65924e-02 2.62865e-09
rs11925445 G 4.36500e-01 1.68987e+05 9.94371e-02 1.66065e-02 2.13003e-09
rs2360831 T 4.38118e-01 1.69613e+05 9.86717e-02 1.65926e-02 2.74046e-09
rs2360832 A 4.38123e-01 1.69615e+05 9.87020e-02 1.65925e-02 2.70947e-09
rs4610225 T 4.38130e-01 1.69617e+05 9.87905e-02 1.65924e-02 2.62151e-09
rs4632544 G 4.38097e-01 1.69605e+05 9.87757e-02 1.65932e-02 2.64072e-09
rs4589937 G 4.38112e-01 1.69611e+05 9.87876e-02 1.65930e-02 2.62801e-09
rs10629107 TAA 4.37601e-01 1.69413e+05 1.01220e-01 1.65859e-02 1.04465e-09
rs7631071 A 4.38130e-01 1.69617e+05 9.87905e-02 1.65924e-02 2.62151e-09
rs1072663 G 4.38130e-01 1.69617e+05 9.87905e-02 1.65924e-02 2.62151e-09
rs4336117 C 4.38129e-01 1.69617e+05 9.87896e-02 1.65923e-02 2.62200e-09
rs4428183 G 4.38128e-01 1.69617e+05 9.87843e-02 1.65923e-02 2.62733e-09
rs9862108 T 4.38246e-01 1.69663e+05 9.88214e-02 1.65956e-02 2.61055e-09
rs9869466 G 4.38129e-01 1.69617e+05 9.87896e-02 1.65923e-02 2.62200e-09
rs9847601 A 4.38129e-01 1.69617e+05 9.87896e-02 1.65923e-02 2.62200e-09
rs9873720 T 4.38129e-01 1.69617e+05 9.87896e-02 1.65923e-02 2.62200e-09
3:94218049_AG_A A 4.37550e-01 1.69393e+05 1.01260e-01 1.65831e-02 1.02203e-09
rs4346544 G 4.38122e-01 1.69614e+05 9.88281e-02 1.65931e-02 2.58961e-09
rs1352463 G 4.38120e-01 1.69614e+05 9.88254e-02 1.65930e-02 2.59183e-09
rs7612711 G 4.38137e-01 1.69620e+05 9.88616e-02 1.65935e-02 2.56007e-09
rs7643204 A 4.38120e-01 1.69614e+05 9.88254e-02 1.65930e-02 2.59183e-09
rs6799700 A 4.38120e-01 1.69614e+05 9.88254e-02 1.65930e-02 2.59183e-09
rs6768467 C 4.38126e-01 1.69616e+05 9.88147e-02 1.65928e-02 2.60070e-09
rs7638729 T 4.38126e-01 1.69616e+05 9.87619e-02 1.65929e-02 2.65267e-09
rs13071621 C 4.38070e-01 1.69594e+05 9.88531e-02 1.65949e-02 2.57596e-09
rs13066412 G 4.38131e-01 1.69618e+05 9.88280e-02 1.65929e-02 2.58862e-09
rs9825790 C 4.38146e-01 1.69624e+05 9.89570e-02 1.65925e-02 2.46629e-09
rs11709219 C 4.38146e-01 1.69624e+05 9.89617e-02 1.65925e-02 2.46211e-09
rs7652671 T 4.38162e-01 1.69630e+05 9.89209e-02 1.65920e-02 2.49681e-09
rs1906642 A 4.38160e-01 1.69629e+05 9.89234e-02 1.65920e-02 2.49412e-09
rs1906643 T 4.39327e-01 1.70081e+05 9.86782e-02 1.65931e-02 2.73633e-09
rs11717585 C 4.38246e-01 1.69663e+05 9.99902e-02 1.65755e-02 1.61829e-09
rs9813684 C 4.35996e-01 1.68791e+05 1.01110e-01 1.66126e-02 1.15742e-09
rs9813962 G 4.38344e-01 1.69700e+05 9.88548e-02 1.65882e-02 2.53675e-09
rs9823519 C 4.38344e-01 1.69700e+05 9.88473e-02 1.65882e-02 2.54366e-09
rs9290277 G 4.38524e-01 1.69770e+05 9.89573e-02 1.65912e-02 2.45884e-09
rs9877973 C 4.38340e-01 1.69699e+05 9.90006e-02 1.65884e-02 2.40492e-09
rs7623018 G 4.38836e-01 1.69891e+05 9.91607e-02 1.65829e-02 2.23951e-09
rs7630098 C 4.38834e-01 1.69890e+05 9.91922e-02 1.65830e-02 2.21380e-09
rs9290290 C 4.38834e-01 1.69890e+05 9.91922e-02 1.65830e-02 2.21380e-09
rs5850947 GT 4.38666e-01 1.69825e+05 1.00401e-01 1.65798e-02 1.40108e-09
rs1906648 T 4.38835e-01 1.69891e+05 9.90964e-02 1.65829e-02 2.29363e-09
rs2171600 T 4.39084e-01 1.69987e+05 9.92551e-02 1.65896e-02 2.19481e-09
rs6773384 C 4.38860e-01 1.69900e+05 9.92070e-02 1.65818e-02 2.19630e-09
rs1463688 T 4.38986e-01 1.69949e+05 9.91611e-02 1.65825e-02 2.23737e-09
rs1948183 C 4.39074e-01 1.69983e+05 9.87426e-02 1.65829e-02 2.61317e-09
rs9290298 T 4.38882e-01 1.69909e+05 9.92460e-02 1.65836e-02 2.17311e-09
rs776490839 A 4.30482e-01 1.66657e+05 1.05355e-01 1.68439e-02 3.98956e-10
rs9290304 T 4.40078e-01 1.70372e+05 9.96700e-02 1.65739e-02 1.81702e-09
rs9290305 C 4.39139e-01 1.70008e+05 9.93296e-02 1.65788e-02 2.08454e-09
rs1488774 T 4.39869e-01 1.70291e+05 1.00511e-01 1.65758e-02 1.33247e-09
rs13319500 C 4.39143e-01 1.70010e+05 9.93343e-02 1.65789e-02 2.08157e-09
rs9990211 C 4.39175e-01 1.70022e+05 9.94391e-02 1.65791e-02 2.00280e-09
rs9990179 G 4.39175e-01 1.70022e+05 9.94367e-02 1.65791e-02 2.00461e-09
rs9290309 C 4.39154e-01 1.70014e+05 9.93469e-02 1.65785e-02 2.06991e-09
rs10663624 T 4.39229e-01 2.17097e+05 9.88423e-02 1.71771e-02 8.71264e-09
rs4857116 T 4.38953e-01 1.69936e+05 9.90256e-02 1.65782e-02 2.32997e-09
rs4857117 A 4.38947e-01 1.69934e+05 9.90352e-02 1.65781e-02 2.32113e-09
rs4857118 A 4.38953e-01 1.69936e+05 9.90256e-02 1.65782e-02 2.32997e-09
3:94238982_CTCTT_C C 4.38128e-01 1.69617e+05 1.00791e-01 1.65845e-02 1.22341e-09
rs5850948 CTT 4.38223e-01 1.69654e+05 1.01249e-01 1.65822e-02 1.02405e-09
rs9832797 A 4.38405e-01 1.69724e+05 9.96244e-02 1.65846e-02 1.89280e-09
rs6441155 T 4.39103e-01 1.69994e+05 9.93410e-02 1.65784e-02 2.07376e-09
rs9857736 T 4.39107e-01 1.69996e+05 9.93249e-02 1.65782e-02 2.08551e-09
rs1488790 T 4.39113e-01 1.69998e+05 9.92795e-02 1.65781e-02 2.12054e-09
rs1352467 T 4.39070e-01 1.69982e+05 9.92929e-02 1.65788e-02 2.11333e-09
rs1352468 T 4.39101e-01 1.69994e+05 9.92154e-02 1.65780e-02 2.17072e-09
rs987204 A 4.39352e-01 1.70091e+05 9.94541e-02 1.65772e-02 1.98335e-09
rs4857449 G 4.38410e-01 1.69726e+05 9.92050e-02 1.65850e-02 2.21308e-09
rs9875595 G 4.39271e-01 1.70059e+05 9.92046e-02 1.65769e-02 2.17441e-09
3:94243639_GA_G G 4.59291e-01 1.77810e+05 9.63168e-02 1.68450e-02 1.08045e-08
rs4857450 C 4.38771e-01 1.69866e+05 9.93988e-02 1.65749e-02 2.01426e-09
rs4857451 A 4.38935e-01 1.69929e+05 9.99251e-02 1.65749e-02 1.65568e-09
rs11457688 AT 4.39149e-01 1.70012e+05 9.92479e-02 1.65676e-02 2.09595e-09
rs9862366 C 4.39119e-01 1.70000e+05 9.94700e-02 1.65583e-02 1.89011e-09
rs9850669 T 4.39203e-01 1.70033e+05 9.95743e-02 1.65689e-02 1.86162e-09
rs1352469 C 4.39371e-01 1.70098e+05 9.96485e-02 1.65695e-02 1.81364e-09
rs10663740 TTG 4.38854e-01 1.69898e+05 9.89283e-02 1.65544e-02 2.29141e-09
rs9867789 C 4.39071e-01 1.69982e+05 9.94564e-02 1.65672e-02 1.93787e-09
rs6788944 A 4.39214e-01 1.70037e+05 9.95775e-02 1.65671e-02 1.85222e-09
rs9861999 T 4.39240e-01 1.70047e+05 9.96681e-02 1.65664e-02 1.78773e-09
rs9862164 T 4.38800e-01 1.69877e+05 9.90389e-02 1.65537e-02 2.19579e-09
rs2361174 G 4.39046e-01 1.69972e+05 9.93847e-02 1.65654e-02 1.98245e-09
rs2885183 T 4.39238e-01 1.70047e+05 9.97682e-02 1.65667e-02 1.72355e-09
rs2361175 T 4.39051e-01 1.69974e+05 9.94739e-02 1.65656e-02 1.91865e-09
rs9852258 T 4.39079e-01 1.69985e+05 9.99133e-02 1.65730e-02 1.65596e-09
rs9867304 T 4.64568e-01 1.79853e+05 9.08726e-02 1.65149e-02 3.74970e-08
rs9879599 C 4.39307e-01 1.70073e+05 9.97799e-02 1.65686e-02 1.72356e-09
rs1352471 G 4.25336e-01 1.64664e+05 9.87160e-02 1.69378e-02 5.61341e-09
rs1352472 C 4.39102e-01 1.69994e+05 9.95637e-02 1.66079e-02 2.03914e-09
rs4478078 C 4.32772e-01 1.67543e+05 9.53000e-02 1.68321e-02 1.50010e-08
rs4467458 T 4.37386e-01 1.69330e+05 1.00417e-01 1.67073e-02 1.85390e-09
rs13326621 T 4.38461e-01 1.69746e+05 1.00495e-01 1.66886e-02 1.72822e-09
3:94251069_CAA_C C 4.56078e-01 1.76566e+05 1.00836e-01 1.70077e-02 3.05640e-09
rs80082351 G 6.14843e-02 2.38031e+04 -1.89019e-01 3.43221e-02 3.65047e-08
3:114421317_AT_A A 6.14806e-02 2.38016e+04 -1.88458e-01 3.43370e-02 4.05917e-08
rs1877587 G 2.66963e-01 1.03352e+05 1.02311e-01 1.86113e-02 3.86282e-08
rs10934978 A 2.66465e-01 1.03159e+05 1.02584e-01 1.86261e-02 3.64372e-08
rs113968302 C 2.66247e-01 1.03075e+05 1.01725e-01 1.86397e-02 4.83636e-08
rs9828720 T 2.66340e-01 1.03111e+05 1.03214e-01 1.86368e-02 3.06067e-08
rs9844762 C 2.66607e-01 1.03214e+05 1.03441e-01 1.86450e-02 2.89457e-08
rs1849510 A 2.66366e-01 1.03121e+05 1.04025e-01 1.86526e-02 2.45083e-08
rs9853154 A 2.66331e-01 1.03107e+05 1.04577e-01 1.86581e-02 2.08607e-08
rs9813860 A 2.66057e-01 1.03001e+05 1.04833e-01 1.86712e-02 1.97202e-08
rs1513384 A 2.66056e-01 1.03001e+05 1.04805e-01 1.86720e-02 1.99157e-08
rs9819014 T 2.66048e-01 1.02998e+05 1.04845e-01 1.86744e-02 1.97538e-08
rs1606512 T 2.66003e-01 1.02980e+05 1.04655e-01 1.86855e-02 2.13525e-08
rs7624428 A 2.68664e-01 1.04011e+05 1.02836e-01 1.86339e-02 3.41839e-08
rs9863492 T 2.69171e-01 1.04207e+05 1.02893e-01 1.86260e-02 3.31448e-08
rs9826180 T 2.69296e-01 1.04255e+05 1.03123e-01 1.86269e-02 3.09442e-08
rs10934981 C 2.69302e-01 1.04257e+05 1.03347e-01 1.86267e-02 2.88816e-08
rs6792114 T 2.69969e-01 1.04516e+05 1.04649e-01 1.86244e-02 1.92453e-08
rs9855524 T 2.84869e-01 1.10284e+05 1.06011e-01 1.82894e-02 6.79077e-09
rs9850253 T 2.79168e-01 1.08077e+05 1.06996e-01 1.83908e-02 5.96841e-09
rs9838870 A 2.79114e-01 1.08056e+05 1.06886e-01 1.83886e-02 6.15869e-09
rs11709402 G 2.79106e-01 1.08053e+05 1.07410e-01 1.83901e-02 5.20864e-09
rs11709233 G 2.79152e-01 1.08071e+05 1.06947e-01 1.83862e-02 6.01122e-09
rs750049 C 2.79117e-01 1.08057e+05 1.06896e-01 1.83879e-02 6.13180e-09
rs9289399 G 2.79055e-01 1.08033e+05 1.07077e-01 1.83906e-02 5.81107e-09
rs13083519 T 2.78079e-01 1.07656e+05 1.05568e-01 1.84077e-02 9.76463e-09
rs13083554 T 2.78076e-01 1.07654e+05 1.05566e-01 1.84079e-02 9.77409e-09
rs13063939 C 2.78062e-01 1.07649e+05 1.05613e-01 1.84093e-02 9.65337e-09
rs13063979 G 2.78078e-01 1.07655e+05 1.05572e-01 1.84077e-02 9.75439e-09
rs9814034 A 2.77831e-01 1.07559e+05 1.05671e-01 1.84142e-02 9.56460e-09
rs9856151 A 2.77433e-01 1.07405e+05 1.06471e-01 1.84201e-02 7.47545e-09
rs9848661 T 2.77490e-01 1.07427e+05 1.07133e-01 1.84179e-02 6.00764e-09
rs7428670 C 2.77512e-01 1.07436e+05 1.07255e-01 1.84171e-02 5.76636e-09
rs62280911 C 2.77449e-01 1.07411e+05 1.07426e-01 1.84188e-02 5.47160e-09
rs75353701 GT 2.77291e-01 1.07350e+05 1.06717e-01 1.84071e-02 6.73783e-09
rs6801798 G 2.78080e-01 1.07656e+05 1.07937e-01 1.83740e-02 4.24913e-09
rs62280913 A 2.78147e-01 1.07682e+05 1.07766e-01 1.83886e-02 4.62274e-09
rs62280914 G 2.78147e-01 1.07682e+05 1.07766e-01 1.83886e-02 4.62274e-09
rs13099468 A 2.77735e-01 1.07522e+05 1.07908e-01 1.83821e-02 4.35785e-09
rs12498044 A 2.77448e-01 1.07411e+05 1.07681e-01 1.83903e-02 4.76851e-09
rs9855089 T 2.77684e-01 1.07503e+05 1.08700e-01 1.83841e-02 3.37083e-09
rs9875979 A 2.77675e-01 1.07499e+05 1.08828e-01 1.83845e-02 3.23313e-09
rs9817730 A 2.83347e-01 1.09695e+05 1.04455e-01 1.83179e-02 1.18348e-08
rs9837417 G 2.77779e-01 1.07539e+05 1.09143e-01 1.83804e-02 2.89058e-09
rs9876011 G 2.77803e-01 1.07549e+05 1.09389e-01 1.83809e-02 2.66618e-09
rs9816797 G 2.77873e-01 1.07576e+05 1.09522e-01 1.83790e-02 2.54121e-09
rs1841536 A 2.77526e-01 1.07441e+05 1.08819e-01 1.83831e-02 3.23375e-09
rs9847672 T 2.77302e-01 1.07355e+05 1.08604e-01 1.84051e-02 3.62440e-09
rs1841534 A 2.77348e-01 1.07373e+05 1.08176e-01 1.84040e-02 4.16335e-09
rs9872712 C 2.77349e-01 1.07373e+05 1.10527e-01 1.84039e-02 1.90917e-09
rs10662785 GTTT 2.72864e-01 1.05637e+05 1.13594e-01 1.85905e-02 9.96169e-10
rs376422625 C 2.72864e-01 1.05637e+05 1.13594e-01 1.85905e-02 9.96169e-10
rs369930270 G 2.72864e-01 1.05637e+05 1.13594e-01 1.85905e-02 9.96169e-10
3:131620703_TA_T T 2.77295e-01 1.07352e+05 1.11411e-01 1.84147e-02 1.45001e-09
rs9869417 T 2.77339e-01 1.07369e+05 1.10133e-01 1.84022e-02 2.17065e-09
rs9835574 C 2.77632e-01 1.07483e+05 1.11002e-01 1.83979e-02 1.60790e-09
rs9874137 A 2.77514e-01 1.07437e+05 1.10431e-01 1.83913e-02 1.92236e-09
rs9874767 C 2.77471e-01 1.07420e+05 1.10321e-01 1.83870e-02 1.97722e-09
rs3749262 A 2.77483e-01 1.07425e+05 1.10524e-01 1.83855e-02 1.84129e-09
rs11369759 GC 2.77326e-01 1.07364e+05 1.11037e-01 1.84003e-02 1.59745e-09
rs1225004 C 2.78191e-01 1.07699e+05 1.11437e-01 1.83763e-02 1.32859e-09
rs733344 G 2.78284e-01 1.07735e+05 1.11296e-01 1.83747e-02 1.38912e-09
rs747503 A 2.77725e-01 1.07518e+05 1.09023e-01 1.83741e-02 2.96991e-09
rs957919 T 2.78287e-01 1.07736e+05 1.08779e-01 1.83602e-02 3.13351e-09
rs1224997 T 2.78796e-01 1.07933e+05 1.10507e-01 1.83829e-02 1.84209e-09
rs1228588 T 2.65186e-01 1.02664e+05 1.08523e-01 1.86822e-02 6.29899e-09
rs1225060 A 2.78311e-01 1.07745e+05 1.10715e-01 1.84028e-02 1.78866e-09
rs1225057 A 2.78408e-01 1.07783e+05 1.09906e-01 1.84026e-02 2.34305e-09
rs1225056 A 2.64931e-01 1.02565e+05 1.08684e-01 1.86962e-02 6.13965e-09
rs1225053 C 2.64862e-01 1.02539e+05 1.08771e-01 1.87026e-02 6.04278e-09
rs764881249 C 2.78300e-01 1.07741e+05 1.10141e-01 1.84679e-02 2.46675e-09
rs1225049 T 2.65217e-01 1.02676e+05 1.08617e-01 1.87201e-02 6.55718e-09
rs779470261 C 2.63192e-01 1.01892e+05 1.08617e-01 1.88585e-02 8.44666e-09
rs1225046 G 2.65154e-01 1.02652e+05 1.08721e-01 1.87234e-02 6.38213e-09
rs7613261 T 2.04949e-01 7.93441e+04 1.17444e-01 2.04356e-02 9.09579e-09
rs7635592 T 2.04821e-01 7.92942e+04 1.17501e-01 2.04484e-02 9.14009e-09
rs6806453 C 2.01368e-01 7.79575e+04 1.16594e-01 2.05595e-02 1.42144e-08
rs6439333 G 2.01462e-01 7.79939e+04 1.16102e-01 2.05552e-02 1.62277e-08
rs12695568 T 1.97971e-01 7.66424e+04 1.15867e-01 2.06803e-02 2.11253e-08
rs16838287 A 1.97960e-01 7.66382e+04 1.15453e-01 2.06773e-02 2.35964e-08
rs35317635 T 1.97936e-01 7.66289e+04 1.15670e-01 2.06761e-02 2.21746e-08
rs9816255 A 1.97880e-01 7.66073e+04 1.15313e-01 2.06811e-02 2.46787e-08
rs16838297 G 1.97867e-01 7.66022e+04 1.15806e-01 2.06791e-02 2.14436e-08
rs1406779 T 3.19724e-01 1.23778e+05 1.01250e-01 1.76546e-02 9.76305e-09
rs1406778 C 1.98177e-01 7.67223e+04 1.18120e-01 2.06370e-02 1.04388e-08
rs9857169 T 3.19760e-01 1.23792e+05 1.00652e-01 1.76511e-02 1.18365e-08
rs9857204 A 3.19764e-01 1.23793e+05 1.00667e-01 1.76513e-02 1.17817e-08
rs7631156 A 3.19758e-01 1.23791e+05 1.00391e-01 1.76529e-02 1.29549e-08
rs2178385 T 3.20234e-01 1.23975e+05 1.00263e-01 1.76510e-02 1.34639e-08
rs7649058 C 3.19909e-01 1.23850e+05 1.00173e-01 1.76578e-02 1.40481e-08
rs16838395 A 1.98762e-01 7.69489e+04 1.17246e-01 2.06284e-02 1.31995e-08
rs1320903 A 3.19725e-01 1.23778e+05 1.01227e-01 1.76648e-02 1.00318e-08
rs772189873 A 3.18166e-01 1.23175e+05 1.01566e-01 1.77299e-02 1.01476e-08
rs7645921 T 3.18432e-01 1.23278e+05 9.95931e-02 1.76858e-02 1.79154e-08
rs9820232 A 3.18696e-01 1.23380e+05 1.00614e-01 1.77046e-02 1.32616e-08
rs76249852 T 3.09561e-01 1.19843e+05 1.00119e-01 1.79829e-02 2.58802e-08
rs115505613 T 3.18696e-01 1.23380e+05 1.00619e-01 1.77048e-02 1.32438e-08
rs13063449 G 3.18704e-01 1.23383e+05 1.01124e-01 1.77131e-02 1.13822e-08
rs8016529 A 3.18700e-01 1.23382e+05 1.00639e-01 1.77059e-02 1.31839e-08
rs3952972 C 3.18508e-01 1.23307e+05 1.00499e-01 1.77143e-02 1.40236e-08
rs138628404 C 1.67488e-01 6.48412e+04 1.27298e-01 2.30825e-02 3.49354e-08
rs9289412 G 3.18606e-01 1.23345e+05 9.96723e-02 1.76870e-02 1.74960e-08
rs7625768 A 3.18236e-01 1.23202e+05 1.00008e-01 1.77006e-02 1.60694e-08
3:131775314_AT_A A 3.16969e-01 1.22711e+05 9.96407e-02 1.77754e-02 2.07900e-08
rs9289413 T 3.18294e-01 1.23224e+05 9.97748e-02 1.77001e-02 1.73307e-08
rs10512832 A 3.18330e-01 1.23238e+05 9.98087e-02 1.77009e-02 1.71663e-08
rs9839482 A 3.18221e-01 1.23196e+05 1.00121e-01 1.77062e-02 1.56473e-08
rs9831235 G 1.99546e-01 7.72523e+04 1.13763e-01 2.06726e-02 3.73655e-08
rs7653249 C 2.49355e-01 2.90605e+05 1.04090e-01 1.90621e-02 4.75222e-08
rs571513 A 2.43217e-01 2.92981e+05 1.06138e-01 1.91828e-02 3.15229e-08
rs655720 C 2.80178e-01 2.78672e+05 1.05482e-01 1.83479e-02 8.99104e-09
3:136111607_CAA_C CAA 2.77662e-01 2.79646e+05 1.04741e-01 1.85687e-02 1.69549e-08
rs1145106 G 2.70066e-01 2.82587e+05 1.04891e-01 1.85563e-02 1.58301e-08
rs1964675 C 2.88351e-01 2.75508e+05 1.00885e-01 1.82060e-02 3.00616e-08
rs2655008 A 2.54643e-01 2.88558e+05 1.04404e-01 1.89028e-02 3.33378e-08
rs35418151 A 2.60521e-01 2.86282e+05 1.08153e-01 1.87709e-02 8.33934e-09
3:136162622_AT_A AT 2.69252e-01 2.82902e+05 1.04972e-01 1.87422e-02 2.13635e-08
rs11715257 C 2.54244e-01 2.88712e+05 1.05812e-01 1.89062e-02 2.18782e-08
rs12491275 C 2.42638e-01 2.93205e+05 1.07312e-01 1.91940e-02 2.26157e-08
rs9759024 T 2.72281e-01 2.81729e+05 1.06253e-01 1.85139e-02 9.53349e-09
rs9757777 C 2.73676e-01 2.81189e+05 1.03128e-01 1.85010e-02 2.48986e-08
rs9809373 T 2.72341e-01 2.81706e+05 1.06078e-01 1.85132e-02 1.00659e-08
3:136189962_TA_T TA 2.65047e-01 2.84530e+05 1.05273e-01 1.90936e-02 3.52138e-08
rs9854084 A 2.59975e-01 2.86493e+05 1.07527e-01 1.87797e-02 1.03136e-08
rs1394092 C 2.72320e-01 2.81714e+05 1.06672e-01 1.85087e-02 8.25993e-09
rs12637102 A 2.41775e-01 2.93539e+05 1.06595e-01 1.92110e-02 2.88222e-08
rs12489577 C 2.72452e-01 2.81663e+05 1.06295e-01 1.85054e-02 9.26060e-09
rs1070230 T 2.62464e-01 2.85530e+05 1.06790e-01 1.87277e-02 1.18401e-08
rs1070232 T 2.62490e-01 2.85520e+05 1.07194e-01 1.87280e-02 1.04368e-08
rs1070227 G 2.60148e-01 2.86426e+05 1.08243e-01 1.87717e-02 8.11740e-09
rs833752 A 2.60229e-01 2.86395e+05 1.07937e-01 1.87715e-02 8.93508e-09
rs4678433 C 2.71699e-01 2.81955e+05 1.05948e-01 1.85196e-02 1.06138e-08
rs7621025 T 2.59602e-01 2.86638e+05 1.08086e-01 1.87824e-02 8.69541e-09
rs6439646 T 2.59628e-01 2.86627e+05 1.08035e-01 1.87805e-02 8.80671e-09
rs71157392 A 2.59455e-01 2.86695e+05 1.07534e-01 1.87890e-02 1.04674e-08
rs6794351 C 2.71786e-01 2.81921e+05 1.05345e-01 1.85172e-02 1.27969e-08
rs10684444 C 2.62302e-01 2.85592e+05 1.09085e-01 1.87722e-02 6.21970e-09
rs12635723 A 2.59830e-01 2.86549e+05 1.06762e-01 1.87782e-02 1.30666e-08
rs12630999 G 2.59805e-01 2.86559e+05 1.07250e-01 1.87790e-02 1.12376e-08
rs4452981 A 2.59637e-01 2.86624e+05 1.07085e-01 1.87937e-02 1.21442e-08
rs4452980 A 2.59636e-01 2.86624e+05 1.07097e-01 1.87936e-02 1.20978e-08
rs34634128 G 2.58815e-01 2.86942e+05 1.07332e-01 1.88346e-02 1.20912e-08
rs1471741 T 2.63350e-01 2.85187e+05 1.11751e-01 1.87589e-02 2.56945e-09
rs1471740 T 2.59171e-01 2.86805e+05 1.12318e-01 1.88267e-02 2.43763e-09
rs4456810 C 2.71645e-01 1.05164e+05 -1.05995e-01 1.85186e-02 1.04395e-08
rs558876234 CA 2.71196e-01 1.04991e+05 -1.05428e-01 1.85468e-02 1.31434e-08
rs76152047 G 6.59975e-02 2.55503e+04 1.86539e-01 3.33428e-02 2.21437e-08
rs76121073 T 6.56305e-02 2.54082e+04 1.83283e-01 3.33326e-02 3.83259e-08
rs138685654 C 6.58792e-02 2.55045e+04 1.84877e-01 3.32485e-02 2.69430e-08
rs78469175 G 6.58688e-02 2.55005e+04 1.84660e-01 3.32485e-02 2.79701e-08
rs78570717 G 6.63049e-02 2.56693e+04 1.81203e-01 3.31382e-02 4.55392e-08
rs139164864 T 6.58963e-02 2.55111e+04 1.83926e-01 3.32292e-02 3.11496e-08
3:141222394_GTT_G G 6.60009e-02 2.55516e+04 1.85190e-01 3.32291e-02 2.50551e-08
rs34558081 G 6.59324e-02 2.55251e+04 1.83894e-01 3.32216e-02 3.10954e-08
rs139976154 G 6.62703e-02 2.56559e+04 1.80819e-01 3.31424e-02 4.88061e-08
rs7627774 A 6.62719e-02 2.56565e+04 1.80970e-01 3.31420e-02 4.75497e-08
rs7627807 T 6.62867e-02 2.56622e+04 1.80700e-01 3.31409e-02 4.97364e-08
rs79936528 C 6.59008e-02 2.55128e+04 1.84112e-01 3.32274e-02 3.01174e-08
rs78971034 G 6.66817e-02 2.58152e+04 1.81377e-01 3.30507e-02 4.07390e-08
rs116432286 T 6.65171e-02 2.57514e+04 1.80945e-01 3.30789e-02 4.50368e-08
rs78575557 G 6.63165e-02 2.56738e+04 1.83064e-01 3.31347e-02 3.30203e-08
3:141267275_TCC_T T 6.41147e-02 2.48214e+04 1.86476e-01 3.39032e-02 3.79720e-08
rs59714050 A 6.61636e-02 2.56146e+04 1.82542e-01 3.31733e-02 3.74530e-08
rs60654199 A 6.68182e-02 2.58680e+04 1.80760e-01 3.29465e-02 4.10580e-08
rs4683610 T 6.64990e-02 2.57444e+04 1.80883e-01 3.30800e-02 4.55578e-08
rs76612873 A 6.61364e-02 2.56041e+04 1.83852e-01 3.31686e-02 2.97816e-08
3:141274113_AAAAAAT_A A 6.66652e-02 2.58088e+04 1.81273e-01 3.30543e-02 4.16082e-08
rs16851483 T 6.61324e-02 2.56025e+04 1.84108e-01 3.31701e-02 2.85343e-08
rs3821709 C 6.65063e-02 2.57472e+04 1.85058e-01 3.30918e-02 2.24424e-08
rs114466221 G 6.68404e-02 2.58766e+04 1.82445e-01 3.30063e-02 3.25079e-08
rs80255756 A 6.36018e-02 2.46228e+04 1.87123e-01 3.38468e-02 3.23338e-08
rs3732869 A 6.65517e-02 2.57648e+04 1.81462e-01 3.30752e-02 4.10850e-08
rs2035936 T 5.59652e-02 2.16664e+04 2.18570e-01 3.63688e-02 1.86055e-09
rs78425303 C 6.33940e-02 2.45423e+04 1.87698e-01 3.38801e-02 3.02739e-08
rs1493210 A 6.65206e-02 2.57528e+04 1.81398e-01 3.30807e-02 4.17483e-08
rs2035935 G 6.68715e-02 2.58886e+04 1.83000e-01 3.30045e-02 2.94864e-08
rs11400810 AT 6.68461e-02 2.58788e+04 1.80189e-01 3.30239e-02 4.86724e-08
rs2271998 T 4.05757e-01 1.57085e+05 9.29332e-02 1.68423e-02 3.43611e-08
rs6769079 G 3.71030e-01 1.43641e+05 9.61484e-02 1.70871e-02 1.83652e-08
rs6786846 G 3.73641e-01 2.42489e+05 -9.66612e-02 1.70724e-02 1.49974e-08
rs9825610 A 3.66203e-01 1.41772e+05 9.67290e-02 1.71200e-02 1.60617e-08
rs34249469 A 3.65961e-01 1.41678e+05 9.65435e-02 1.71272e-02 1.73422e-08
rs11709779 T 3.66054e-01 1.41714e+05 9.64711e-02 1.71147e-02 1.73533e-08
rs6770420 A 3.65968e-01 1.41681e+05 9.73922e-02 1.71239e-02 1.29101e-08
rs67481408 TA 2.73948e-01 1.06056e+05 1.01507e-01 1.85945e-02 4.79369e-08
rs9867130 A 1.40248e-01 3.32845e+05 1.50023e-01 2.41383e-02 5.13784e-10
rs78615983 A 1.42659e-01 5.52292e+04 -1.34822e-01 2.36736e-02 1.23532e-08
rs60374792 G 1.42665e-01 5.52315e+04 -1.34534e-01 2.36607e-02 1.30261e-08
rs150692548 C 1.43933e-01 5.57222e+04 -1.29232e-01 2.35785e-02 4.23628e-08
rs75637353 C 1.43013e-01 5.53660e+04 -1.32161e-01 2.35255e-02 1.93704e-08
rs75571461 T 1.40739e-01 5.44856e+04 -1.34576e-01 2.38294e-02 1.63066e-08
rs9844271 G 1.42234e-01 3.32076e+05 1.43300e-01 2.37188e-02 1.52853e-09
rs79376190 G 1.41917e-01 5.49416e+04 -1.46740e-01 2.37341e-02 6.31480e-10
rs75608688 C 1.42056e-01 5.49954e+04 -1.45764e-01 2.37306e-02 8.14285e-10
rs58245033 T 1.41942e-01 5.49513e+04 -1.45860e-01 2.37390e-02 8.04522e-10
rs4494964 T 1.41688e-01 3.32287e+05 1.46793e-01 2.37570e-02 6.46669e-10
rs4234588 G 1.41522e-01 3.32351e+05 1.48240e-01 2.37444e-02 4.29686e-10
rs7631721 G 1.41526e-01 5.47905e+04 -1.48163e-01 2.37454e-02 4.39384e-10
rs4077189 A 9.30542e-02 3.60250e+04 -1.64919e-01 2.83488e-02 5.98297e-09
rs77805826 T 1.36220e-01 5.27361e+04 -1.64811e-01 2.40244e-02 6.89932e-12
rs76880877 C 1.36420e-01 5.28138e+04 -1.65103e-01 2.40032e-02 6.07204e-12
rs112545201 T 1.36482e-01 5.28376e+04 -1.65678e-01 2.39996e-02 5.09406e-12
rs57912727 C 1.35571e-01 5.24848e+04 -1.64361e-01 2.41358e-02 9.79775e-12
rs75135487 G 1.36560e-01 5.28680e+04 -1.66337e-01 2.39941e-02 4.15025e-12
rs75160594 G 1.36549e-01 5.28635e+04 -1.65433e-01 2.40007e-02 5.48463e-12
rs80080062 G 1.36501e-01 5.28451e+04 -1.65397e-01 2.40034e-02 5.57373e-12
rs78785910 A 1.36551e-01 5.28644e+04 -1.65387e-01 2.40026e-02 5.58065e-12
rs6809651 A 1.36583e-01 5.28766e+04 -1.65162e-01 2.40017e-02 5.95030e-12
rs74607912 A 1.36901e-01 5.30000e+04 -1.63137e-01 2.39790e-02 1.02528e-11
rs4234589 G 1.36909e-01 5.30030e+04 -1.63246e-01 2.39789e-02 9.93378e-12
rs9844949 A 1.36927e-01 3.34130e+05 1.63256e-01 2.39792e-02 9.90962e-12
3:185820425_CAA_C CAA 2.09791e-01 3.05921e+05 1.28776e-01 2.06964e-02 4.91384e-10
3:185821409_AACACACACACAC_A AACACACACACAC 1.49636e-01 3.29210e+05 1.41362e-01 2.35008e-02 1.79970e-09
rs10513801 G 1.36942e-01 5.30158e+04 -1.62987e-01 2.39772e-02 1.06674e-11
rs10937241 A 1.59357e-01 3.25447e+05 1.31220e-01 2.25076e-02 5.54960e-09
rs1516725 T 1.37006e-01 3.34100e+05 1.63037e-01 2.39783e-02 1.05389e-11
rs872602 A 2.38948e-01 2.94634e+05 1.06988e-01 1.93506e-02 3.22661e-08
rs869400 T 1.84718e-01 3.15628e+05 1.52176e-01 2.12723e-02 8.47793e-13
rs869399 C 2.38919e-01 2.94645e+05 1.07211e-01 1.93515e-02 3.02491e-08
rs73052033 C 1.84625e-01 7.14759e+04 -1.52349e-01 2.12782e-02 8.10397e-13
rs1516728 T 2.38281e-01 2.94892e+05 1.07363e-01 1.93741e-02 3.00198e-08
rs55742087 T 1.84799e-01 7.15432e+04 -1.49891e-01 2.12597e-02 1.78872e-12
rs57527860 G 1.84729e-01 7.15160e+04 -1.49131e-01 2.12555e-02 2.28883e-12
rs55835921 C 1.85101e-01 7.16602e+04 -1.47120e-01 2.12097e-02 4.03346e-12
rs61587156 G 1.84881e-01 7.15750e+04 -1.47949e-01 2.12022e-02 3.00390e-12
rs73052046 T 1.84971e-01 7.16098e+04 -1.47619e-01 2.12223e-02 3.51595e-12
rs7635103 C 2.38554e-01 2.94786e+05 1.05669e-01 1.93799e-02 4.97293e-08
rs7647305 T 2.14289e-01 3.04180e+05 1.24707e-01 2.01453e-02 6.01479e-10
rs9816226 A 1.84850e-01 3.15577e+05 1.48393e-01 2.12745e-02 3.06490e-12
rs56359448 A 1.84988e-01 3.15524e+05 1.48173e-01 2.13029e-02 3.52299e-12
rs61664655 T 2.08913e-01 8.08786e+04 -1.24487e-01 2.03950e-02 1.03765e-09
3:185836372_CAAAA_C CAAAA 2.38960e-01 2.94629e+05 1.07954e-01 1.95170e-02 3.18303e-08
rs11404443 A 2.05563e-01 3.07558e+05 1.28030e-01 2.05801e-02 4.94857e-10
rs6793368 C 1.83253e-01 3.16196e+05 1.43259e-01 2.13968e-02 2.15745e-11
rs9863591 G 2.40650e-01 2.93975e+05 1.07429e-01 1.93244e-02 2.71296e-08
rs73052057 A 1.81600e-01 7.03046e+04 -1.38498e-01 2.14621e-02 1.09810e-10
rs73052059 C 1.81524e-01 7.02751e+04 -1.36406e-01 2.15500e-02 2.46114e-10
rs11928057 C 2.05755e-01 7.96559e+04 -1.16439e-01 2.05606e-02 1.48783e-08
rs60022180 C 1.81459e-01 7.02500e+04 -1.37977e-01 2.15972e-02 1.67736e-10
rs60909715 G 2.03808e-01 7.89024e+04 -1.17646e-01 2.06631e-02 1.24628e-08
rs2643438 G 4.65978e-01 2.06741e+05 9.12007e-02 1.65697e-02 3.71615e-08
rs2643437 T 4.65950e-01 2.06752e+05 9.12270e-02 1.65705e-02 3.68844e-08
rs2616466 C 4.65979e-01 2.06741e+05 9.12039e-02 1.65697e-02 3.71219e-08
rs1477888 T 4.65988e-01 2.06737e+05 9.20554e-02 1.65679e-02 2.76001e-08
rs1477887 A 4.66017e-01 2.06726e+05 9.20821e-02 1.65683e-02 2.73652e-08
rs1382094 C 4.66085e-01 2.06700e+05 9.13331e-02 1.65678e-02 3.53845e-08
rs1477886 C 4.66038e-01 2.06718e+05 9.13794e-02 1.65695e-02 3.49367e-08
rs1813553 C 4.66063e-01 2.06709e+05 9.12897e-02 1.65676e-02 3.59036e-08
rs2658123 C 4.64729e-01 2.07225e+05 9.15852e-02 1.65708e-02 3.26336e-08
rs2643452 T 4.64438e-01 2.07337e+05 9.18950e-02 1.65720e-02 2.94001e-08
rs2643450 A 4.61382e-01 2.08521e+05 9.41965e-02 1.65695e-02 1.31064e-08
rs148928878 G 4.64945e-01 2.07141e+05 9.41717e-02 1.66005e-02 1.40655e-08
rs2643427 G 4.60362e-01 1.78224e+05 -9.61046e-02 1.66170e-02 7.32658e-09
rs6849518 T 1.25684e-01 4.86573e+04 1.36167e-01 2.49091e-02 4.59369e-08
rs1485553 C 1.23242e-01 3.39428e+05 -1.40882e-01 2.51030e-02 2.00072e-08
rs1485554 A 1.23246e-01 3.39427e+05 -1.40877e-01 2.51033e-02 2.00394e-08
rs28376053 C 1.24539e-01 4.82140e+04 1.36208e-01 2.49803e-02 4.96918e-08
rs149806890 A 1.33344e-01 5.16229e+04 1.49887e-01 2.56504e-02 5.12184e-09
rs73249175 G 1.25266e-01 4.84957e+04 1.36007e-01 2.49251e-02 4.85860e-08
rs28765165 G 1.25274e-01 4.84987e+04 1.36002e-01 2.49288e-02 4.88591e-08
rs9684942 A 1.47953e-01 5.72784e+04 1.37411e-01 2.33021e-02 3.70916e-09
rs13328017 A 1.47856e-01 5.72408e+04 1.36320e-01 2.33149e-02 5.01641e-09
rs73251354 A 1.47649e-01 5.71610e+04 1.36639e-01 2.33344e-02 4.75805e-09
rs28608644 G 1.48114e-01 5.73407e+04 1.37823e-01 2.33311e-02 3.48470e-09
rs7663557 G 1.16665e-01 4.51658e+04 1.41057e-01 2.58514e-02 4.86285e-08
rs56340221 CT 4.84570e-01 1.87596e+05 -9.58381e-02 1.72160e-02 2.59789e-08
rs56203712 G 2.35699e-01 9.12484e+04 -1.50668e-01 1.98576e-02 3.27784e-14
4:25355782_AAAG_A A 2.25065e-01 8.71317e+04 -1.60093e-01 2.01728e-02 2.09799e-15
rs572628404 C 2.31994e-01 8.98143e+04 -1.56502e-01 2.00386e-02 5.74576e-15
rs190043078 C 2.32020e-01 8.98244e+04 -1.56339e-01 2.00377e-02 6.11295e-15
rs377254755 A 4.88535e-01 1.98009e+05 -1.04267e-01 1.71896e-02 1.31640e-09
rs57653207 G 4.68165e-01 2.05895e+05 -9.14269e-02 1.65201e-02 3.12931e-08
rs57772326 C 4.67787e-01 2.06041e+05 -9.08791e-02 1.65359e-02 3.89284e-08
rs9993416 A 4.68152e-01 2.05900e+05 -9.13424e-02 1.65191e-02 3.21583e-08
rs10016263 G 4.68164e-01 2.05895e+05 -9.11915e-02 1.65195e-02 3.39000e-08
rs12499261 A 4.68166e-01 2.05894e+05 -9.12311e-02 1.65189e-02 3.34017e-08
rs9993776 A 4.70559e-01 2.04968e+05 -9.11289e-02 1.66069e-02 4.08412e-08
rs10016572 G 4.68156e-01 2.05898e+05 -9.12122e-02 1.65185e-02 3.35939e-08
rs9996892 A 4.68139e-01 2.05905e+05 -9.12968e-02 1.65184e-02 3.26230e-08
rs6831977 C 4.68575e-01 2.05736e+05 -9.13233e-02 1.65163e-02 3.21957e-08
rs2012286 A 4.68623e-01 2.05717e+05 -9.03331e-02 1.65254e-02 4.60026e-08
rs2012284 T 4.68640e-01 2.05711e+05 -9.02403e-02 1.65249e-02 4.74413e-08
rs2012277 T 4.68053e-01 2.05938e+05 -9.11012e-02 1.65161e-02 3.47448e-08
rs3214034 T 4.68412e-01 2.05799e+05 -9.08832e-02 1.65143e-02 3.73193e-08
rs28616687 A 4.68421e-01 2.05796e+05 -9.08397e-02 1.65141e-02 3.78693e-08
rs34811474 A 2.31591e-01 8.96580e+04 -1.62988e-01 1.95216e-02 6.92278e-17
rs116526700 T 4.68413e-01 2.05798e+05 -9.08899e-02 1.65137e-02 3.71906e-08
rs73254173 G 4.68413e-01 2.05799e+05 -9.09029e-02 1.65136e-02 3.70223e-08
rs767207635 CATA 4.68762e-01 2.05663e+05 -9.13817e-02 1.65239e-02 3.20118e-08
rs28446730 C 4.68404e-01 2.05802e+05 -9.08748e-02 1.65141e-02 3.74140e-08
rs28730343 T 4.68404e-01 2.05802e+05 -9.08782e-02 1.65141e-02 3.73686e-08
rs28823129 A 4.68402e-01 2.05803e+05 -9.09041e-02 1.65140e-02 3.70325e-08
rs28896510 G 4.68427e-01 2.05793e+05 -9.09093e-02 1.65129e-02 3.68865e-08
rs760592251 AAAT 4.67002e-01 2.06345e+05 -9.05127e-02 1.65215e-02 4.29497e-08
rs57833282 T 4.68422e-01 2.05795e+05 -9.09784e-02 1.65120e-02 3.59659e-08
rs28570579 A 4.68407e-01 2.05801e+05 -9.11159e-02 1.65120e-02 3.42991e-08
rs10005501 A 4.68419e-01 2.05796e+05 -9.10308e-02 1.65117e-02 3.53025e-08
rs2305953 T 4.68421e-01 2.05796e+05 -9.10352e-02 1.65117e-02 3.52444e-08
rs6849634 A 4.68421e-01 2.05796e+05 -9.10446e-02 1.65116e-02 3.51241e-08
rs10001352 T 4.68419e-01 2.05796e+05 -9.10557e-02 1.65114e-02 3.49788e-08
rs10034844 G 4.68351e-01 2.05823e+05 -9.10982e-02 1.65123e-02 3.45305e-08
rs7435058 C 4.68131e-01 2.05908e+05 -9.11244e-02 1.65181e-02 3.46015e-08
rs2324712 G 4.68387e-01 2.05809e+05 -9.12580e-02 1.65127e-02 3.27059e-08
rs55714412 C 4.68080e-01 2.05928e+05 -9.02510e-02 1.65125e-02 4.61848e-08
rs3816586 T 4.67579e-01 2.06121e+05 -9.04511e-02 1.65134e-02 4.32093e-08
rs41267453 G 4.67622e-01 2.06105e+05 -9.04335e-02 1.65123e-02 4.33762e-08
rs2168972 C 4.67586e-01 2.06119e+05 -9.03712e-02 1.65120e-02 4.42917e-08
rs778879826 GT 4.68021e-01 2.05950e+05 -9.11635e-02 1.65197e-02 3.42397e-08
rs6840622 C 4.60467e-01 2.08875e+05 -9.05422e-02 1.65414e-02 4.41370e-08
rs9291467 T 4.50533e-01 2.12721e+05 -9.05969e-02 1.65888e-02 4.73130e-08
rs1993603 C 4.56502e-01 2.10410e+05 -9.18235e-02 1.65689e-02 2.99532e-08
rs60154116 G 4.56595e-01 2.10374e+05 -9.13990e-02 1.65674e-02 3.45653e-08
rs28607095 C 4.57597e-01 2.09986e+05 -9.24127e-02 1.65713e-02 2.45497e-08
rs28368563 G 4.57618e-01 2.09978e+05 -9.23670e-02 1.65710e-02 2.49276e-08
rs12500261 G 4.57164e-01 2.10153e+05 -9.28688e-02 1.65752e-02 2.11109e-08
rs9999574 C 4.57115e-01 2.10173e+05 -9.31189e-02 1.65757e-02 1.93690e-08
rs55952134 C 4.57095e-01 2.10180e+05 -9.30490e-02 1.65758e-02 1.98506e-08
rs12502408 C 4.57093e-01 2.10181e+05 -9.30868e-02 1.65761e-02 1.95997e-08
rs771678743 GAGAA 4.54617e-01 2.11139e+05 -9.22771e-02 1.66303e-02 2.88146e-08
rs4438748 A 1.39824e-01 5.41316e+04 -1.34459e-01 2.38857e-02 1.81214e-08
rs73213484 T 1.39907e-01 5.41636e+04 -1.38600e-01 2.38073e-02 5.83191e-09
rs56311196 T 1.39765e-01 5.41087e+04 -1.35477e-01 2.38143e-02 1.28044e-08
rs56260582 G 1.37105e-01 5.30787e+04 -1.35947e-01 2.39868e-02 1.45039e-08
rs73213499 G 1.37108e-01 5.30801e+04 -1.35845e-01 2.39859e-02 1.48486e-08
rs73213501 C 1.70710e-01 6.60888e+04 -1.26103e-01 2.19321e-02 8.95412e-09
rs17630400 T 1.70394e-01 6.59662e+04 -1.25218e-01 2.19382e-02 1.14630e-08
rs73215403 C 1.36922e-01 5.30082e+04 -1.34137e-01 2.39863e-02 2.24473e-08
rs58810580 T 1.36938e-01 5.30143e+04 -1.33484e-01 2.39862e-02 2.62413e-08
4:28526950_AAAAC_A A 1.65645e-01 6.41278e+04 -1.29225e-01 2.22948e-02 6.79508e-09
rs60680907 G 1.69466e-01 6.56071e+04 -1.22505e-01 2.19993e-02 2.57147e-08
rs1510711 T 1.69355e-01 6.55640e+04 -1.20944e-01 2.20020e-02 3.86897e-08
rs68194475 T 1.69350e-01 6.55622e+04 -1.20361e-01 2.19931e-02 4.43842e-08
rs4527444 A 4.58672e-01 2.09570e+05 9.05041e-02 1.65491e-02 4.53591e-08
rs4488965 C 4.64855e-01 2.07176e+05 -9.32415e-02 1.65083e-02 1.62389e-08
rs2089913 T 4.64750e-01 1.79923e+05 9.27885e-02 1.65108e-02 1.91385e-08
rs2102594 G 4.64776e-01 1.79933e+05 9.28564e-02 1.65103e-02 1.86690e-08
rs6820099 C 4.64898e-01 1.79981e+05 9.32796e-02 1.65057e-02 1.59404e-08
rs35598227 T 4.64884e-01 1.79975e+05 9.34873e-02 1.65051e-02 1.47975e-08
rs13144044 G 4.64852e-01 1.79963e+05 9.32038e-02 1.65052e-02 1.63549e-08
rs749410566 T 4.64182e-01 1.79703e+05 9.42679e-02 1.65264e-02 1.17143e-08
rs1849338 G 4.64882e-01 1.79974e+05 9.43257e-02 1.65086e-02 1.10698e-08
rs1996023 G 4.16591e-01 1.61279e+05 -9.63594e-02 1.68299e-02 1.03282e-08
4:45165650_ATTC_A A 4.29669e-01 1.66342e+05 1.40687e-01 1.67730e-02 4.99170e-17
4:45166096_GT_G G 4.14955e-01 1.60646e+05 -1.00773e-01 1.71834e-02 4.51076e-09
rs13130484 T 4.32071e-01 1.67272e+05 1.39303e-01 1.66820e-02 6.84072e-17
rs16858082 C 4.17928e-01 1.61797e+05 -9.77009e-02 1.68074e-02 6.14704e-09
rs767171141 A 4.31377e-01 1.67003e+05 1.38479e-01 1.67057e-02 1.14618e-16
rs12641981 T 4.33419e-01 1.67794e+05 1.40616e-01 1.66600e-02 3.18587e-17
rs1581095 C 4.18056e-01 1.61846e+05 -9.75597e-02 1.67992e-02 6.35549e-09
rs16858086 G 4.18061e-01 1.61848e+05 -9.78445e-02 1.67972e-02 5.71878e-09
rs12507026 T 4.33207e-01 1.67712e+05 1.40635e-01 1.66560e-02 3.10087e-17
rs10938397 G 4.32774e-01 1.67544e+05 1.41355e-01 1.66724e-02 2.29913e-17
rs348495 A 4.18144e-01 1.61880e+05 -9.79179e-02 1.67967e-02 5.56476e-09
rs2062579 A 4.17823e-01 1.61756e+05 -9.75314e-02 1.68031e-02 6.47031e-09
rs10938398 A 4.32049e-01 1.67263e+05 1.39195e-01 1.66885e-02 7.43036e-17
rs348492 T 4.17992e-01 1.61822e+05 -9.77616e-02 1.68261e-02 6.25265e-09
rs348500 C 4.18449e-01 1.61998e+05 -9.72057e-02 1.68885e-02 8.64026e-09
rs1511394 T 3.36452e-01 2.56886e+05 -9.57931e-02 1.74745e-02 4.21332e-08
rs1033101 A 3.35509e-01 2.57251e+05 -9.51988e-02 1.74616e-02 4.98926e-08
rs2063468 T 3.35472e-01 2.57265e+05 -9.52292e-02 1.74641e-02 4.96311e-08
rs12508514 T 3.35465e-01 2.57268e+05 -9.52763e-02 1.74651e-02 4.89630e-08
rs9884720 A 3.34089e-01 2.57801e+05 -9.53540e-02 1.74911e-02 4.99876e-08
rs925421 A 2.56306e-01 2.87914e+05 -1.09778e-01 1.89208e-02 6.56369e-09
rs925422 T 2.57583e-01 2.87419e+05 -1.10345e-01 1.88864e-02 5.14773e-09
rs4860797 G 3.95977e-01 2.33841e+05 -1.05496e-01 1.69131e-02 4.45396e-10
rs6845883 A 2.17953e-01 3.02762e+05 -1.32952e-01 2.00220e-02 3.13937e-11
rs1390069 G 3.55516e-01 2.49505e+05 -1.09955e-01 1.72653e-02 1.91249e-10
rs1390070 A 3.55411e-01 2.49546e+05 -1.10016e-01 1.72696e-02 1.88828e-10
rs1390071 G 3.55405e-01 2.49548e+05 -1.10134e-01 1.72692e-02 1.80441e-10
rs12509944 T 3.55471e-01 2.49523e+05 -1.10039e-01 1.72656e-02 1.85407e-10
rs923994 A 2.17299e-01 3.03015e+05 -1.32798e-01 2.00276e-02 3.34808e-11
rs2318543 A 2.17303e-01 3.03013e+05 -1.32763e-01 2.00268e-02 3.38284e-11
rs1383723 A 2.17318e-01 3.03007e+05 -1.32918e-01 2.00264e-02 3.20637e-11
rs35631117 G 4.34134e-01 2.19070e+05 -1.02335e-01 1.66605e-02 8.14617e-10
4:67804720_ATAAG_A ATAAG 3.54962e-01 2.49720e+05 -1.11443e-01 1.73053e-02 1.19904e-10
rs6845642 G 2.17435e-01 3.02962e+05 -1.32728e-01 2.00201e-02 3.37168e-11
rs1603179 A 3.55421e-01 2.49542e+05 -1.10615e-01 1.72625e-02 1.47968e-10
rs1471563 T 2.17470e-01 3.02949e+05 -1.31935e-01 2.00162e-02 4.36702e-11
rs11947612 G 3.55485e-01 2.49518e+05 -1.10138e-01 1.72598e-02 1.76152e-10
rs1532351 G 2.17496e-01 3.02939e+05 -1.31807e-01 2.00138e-02 4.53560e-11
rs113796315 A 2.16565e-01 3.03299e+05 -1.32052e-01 2.01847e-02 6.07856e-11
rs6857547 A 3.55484e-01 2.49518e+05 -1.10216e-01 1.72584e-02 1.70412e-10
rs10016423 C 2.17477e-01 3.02946e+05 -1.31876e-01 2.00120e-02 4.41391e-11
rs10032824 T 2.17482e-01 3.02944e+05 -1.31846e-01 2.00112e-02 4.44990e-11
rs35787786 G 2.56816e-01 2.87716e+05 -1.12062e-01 1.89225e-02 3.18273e-09
rs13143549 A 4.78343e-01 2.01954e+05 -9.87464e-02 1.65454e-02 2.40304e-09
rs13102903 T 3.55489e-01 2.49516e+05 -1.10019e-01 1.72549e-02 1.82030e-10
rs7693525 C 2.17478e-01 3.02946e+05 -1.31848e-01 2.00104e-02 4.43958e-11
rs13122686 C 3.55477e-01 2.49520e+05 -1.10140e-01 1.72553e-02 1.74103e-10
rs13102956 T 4.34592e-01 2.18892e+05 -1.02417e-01 1.66632e-02 7.94738e-10
rs6552048 A 2.17474e-01 3.02947e+05 -1.31837e-01 2.00103e-02 4.45625e-11
rs1481268 G 2.17455e-01 3.02955e+05 -1.31809e-01 2.00116e-02 4.51055e-11
rs12498631 T 3.55468e-01 2.49524e+05 -1.10246e-01 1.72547e-02 1.67004e-10
rs12509233 C 3.55448e-01 2.49532e+05 -1.09881e-01 1.72550e-02 1.91875e-10
rs1481267 C 2.17474e-01 3.02947e+05 -1.31816e-01 2.00099e-02 4.48415e-11
rs2164300 C 4.77897e-01 2.02127e+05 -9.88036e-02 1.65459e-02 2.35521e-09
rs1481265 A 3.55466e-01 2.49525e+05 -1.10441e-01 1.72521e-02 1.54109e-10
rs1351466 C 2.17479e-01 3.02945e+05 -1.31780e-01 2.00063e-02 4.50188e-11
rs35185289 C 4.34070e-01 2.19094e+05 -1.01226e-01 1.66476e-02 1.20022e-09
rs10002111 A 2.17594e-01 3.02901e+05 -1.31639e-01 1.99977e-02 4.63155e-11
rs13109017 C 4.31923e-01 2.19925e+05 -1.02284e-01 1.66510e-02 8.12148e-10
rs1594996 T 4.31855e-01 2.19952e+05 -1.01998e-01 1.66476e-02 8.97923e-10
rs12502923 G 4.31852e-01 2.19953e+05 -1.01976e-01 1.66469e-02 9.03846e-10
rs7683046 A 2.22669e-01 3.00936e+05 -1.28391e-01 1.98177e-02 9.28094e-11
rs892834 A 4.31849e-01 2.19954e+05 -1.01946e-01 1.66458e-02 9.11839e-10
rs10000493 T 2.22612e-01 3.00958e+05 -1.27704e-01 1.98152e-02 1.16068e-10
rs1383712 C 2.29997e-01 2.98099e+05 -1.19931e-01 1.95751e-02 8.98882e-10
4:67820540_TG_T TG 2.10059e-01 3.05818e+05 -1.30797e-01 2.04227e-02 1.51240e-10
rs12506131 G 4.24970e-01 2.22617e+05 -9.85060e-02 1.66574e-02 3.35171e-09
rs4415008 A 4.24938e-01 2.22630e+05 -9.83254e-02 1.66570e-02 3.57652e-09
rs2318542 G 2.16046e-01 3.03500e+05 -1.26774e-01 2.00077e-02 2.35893e-10
rs4308415 C 4.24951e-01 2.22624e+05 -9.83645e-02 1.66564e-02 3.52139e-09
rs1121213 G 4.24915e-01 2.22639e+05 -9.82188e-02 1.66570e-02 3.71797e-09
rs59047505 C 4.25066e-01 2.22580e+05 -9.83215e-02 1.66582e-02 3.59068e-09
rs6825683 T 2.15809e-01 3.03592e+05 -1.25156e-01 2.00197e-02 4.06948e-10
rs58740840 G 4.25041e-01 2.22590e+05 -9.83612e-02 1.66590e-02 3.54569e-09
rs12508529 G 4.24942e-01 2.22628e+05 -9.86813e-02 1.66568e-02 3.14029e-09
rs201707627 CT 4.23074e-01 2.23351e+05 -9.95217e-02 1.66598e-02 2.32223e-09
rs993700 T 2.22247e-01 3.01099e+05 -1.18457e-01 1.97897e-02 2.15683e-09
rs1811397 C 2.14888e-01 3.03948e+05 -1.26169e-01 2.00372e-02 3.04647e-10
rs1871768 G 2.14896e-01 3.03945e+05 -1.26189e-01 2.00369e-02 3.02483e-10
rs1481255 A 4.22806e-01 2.23455e+05 -9.82596e-02 1.66607e-02 3.69202e-09
rs1383713 A 2.14887e-01 3.03949e+05 -1.26142e-01 2.00352e-02 3.05982e-10
rs1481256 A 2.14891e-01 3.03947e+05 -1.25886e-01 2.00345e-02 3.31858e-10
rs4309893 C 4.22950e-01 2.23399e+05 -9.85401e-02 1.66610e-02 3.33633e-09
rs2318541 C 4.25094e-01 2.22569e+05 -9.85621e-02 1.66937e-02 3.55049e-09
rs2318540 T 4.24947e-01 2.22626e+05 -9.72832e-02 1.66983e-02 5.68848e-09
rs2318539 C 4.23587e-01 2.23152e+05 -9.76151e-02 1.66789e-02 4.84644e-09
rs4499744 A 2.14914e-01 3.03938e+05 -1.26042e-01 2.00353e-02 3.16153e-10
rs4254829 C 4.23304e-01 2.23262e+05 -9.84345e-02 1.66671e-02 3.51256e-09
rs4400044 A 2.15170e-01 3.03839e+05 -1.25908e-01 2.00470e-02 3.37909e-10
rs185666783 C 4.22834e-01 2.23444e+05 -9.75862e-02 1.66696e-02 4.80275e-09
rs4860804 T 2.15471e-01 3.03723e+05 -1.26410e-01 2.00407e-02 2.83903e-10
rs7681157 G 2.15959e-01 3.03534e+05 -1.26493e-01 2.00428e-02 2.77571e-10
rs71612781 A 4.23227e-01 2.23292e+05 -9.83954e-02 1.66653e-02 3.54949e-09
rs13144280 A 4.23056e-01 2.23358e+05 -9.79216e-02 1.66662e-02 4.22395e-09
rs1383716 T 2.14917e-01 3.03937e+05 -1.25886e-01 2.00336e-02 3.31233e-10
rs10518016 A 4.22796e-01 2.23459e+05 -9.81842e-02 1.66619e-02 3.80464e-09
rs1481244 C 2.15051e-01 3.03885e+05 -1.26296e-01 2.00291e-02 2.87633e-10
rs4860230 T 2.15030e-01 3.03893e+05 -1.26128e-01 2.00316e-02 3.05190e-10
rs4860231 T 2.15085e-01 3.03872e+05 -1.27175e-01 2.00356e-02 2.19362e-10
rs1351464 G 2.14839e-01 3.03967e+05 -1.25888e-01 2.00373e-02 3.33480e-10
rs12512590 T 4.22701e-01 2.23496e+05 -9.76194e-02 1.66649e-02 4.69850e-09
rs12500111 G 4.15592e-01 2.26248e+05 -1.02749e-01 1.67092e-02 7.79965e-10
rs12500130 G 4.15588e-01 2.26249e+05 -1.02745e-01 1.67088e-02 7.80515e-10
rs1904957 A 4.15615e-01 2.26239e+05 -1.02706e-01 1.67083e-02 7.91034e-10
rs6840124 T 4.15615e-01 2.26239e+05 -1.02706e-01 1.67083e-02 7.91034e-10
rs6810682 C 4.15616e-01 2.26238e+05 -1.02697e-01 1.67083e-02 7.93762e-10
rs6836004 A 4.15617e-01 2.26238e+05 -1.02724e-01 1.67085e-02 7.86078e-10
rs10434247 T 2.12837e-01 3.04742e+05 -1.20734e-01 2.02596e-02 2.53673e-09
rs10434248 G 4.22771e-01 2.23468e+05 -9.84026e-02 1.66654e-02 3.54094e-09
rs12500685 T 4.15610e-01 2.26241e+05 -1.02633e-01 1.67087e-02 8.14090e-10
rs1030784 C 4.15611e-01 2.26240e+05 -1.02633e-01 1.67084e-02 8.13536e-10
rs13126839 A 4.15612e-01 2.26240e+05 -1.02624e-01 1.67085e-02 8.16341e-10
rs1030785 G 4.15595e-01 2.26246e+05 -1.02435e-01 1.67088e-02 8.77145e-10
rs11394602 T 2.14841e-01 3.03966e+05 -1.25419e-01 2.00467e-02 3.94976e-10
rs11131664 G 4.15594e-01 2.26247e+05 -1.02444e-01 1.67089e-02 8.74427e-10
rs12502891 G 4.22765e-01 2.23471e+05 -9.80383e-02 1.66644e-02 4.03347e-09
rs1842588 A 4.15594e-01 2.26247e+05 -1.02443e-01 1.67089e-02 8.74801e-10
rs1842589 C 4.15599e-01 2.26245e+05 -1.02440e-01 1.67090e-02 8.75748e-10
rs12500554 A 4.15593e-01 2.26247e+05 -1.02447e-01 1.67089e-02 8.73480e-10
rs748326686 CT 3.74319e-01 2.42226e+05 -1.05966e-01 1.73803e-02 1.08358e-09
rs58911702 C 4.15678e-01 2.26214e+05 -1.02511e-01 1.67129e-02 8.60530e-10
rs59170575 A 4.15678e-01 2.26214e+05 -1.02511e-01 1.67129e-02 8.60530e-10
rs11561693 C 4.22761e-01 2.23472e+05 -9.79797e-02 1.66648e-02 4.12353e-09
rs34960043 G 4.15595e-01 2.26247e+05 -1.02437e-01 1.67089e-02 8.76486e-10
rs6830788 T 2.14839e-01 3.03967e+05 -1.25629e-01 2.00391e-02 3.63640e-10
rs4860806 T 4.15593e-01 2.26247e+05 -1.02449e-01 1.67089e-02 8.72828e-10
rs4860807 C 4.16331e-01 2.25962e+05 -1.02448e-01 1.67221e-02 9.00094e-10
rs6814687 C 4.15034e-01 2.26464e+05 -1.02152e-01 1.67135e-02 9.86325e-10
rs6552056 A 4.15033e-01 2.26464e+05 -1.02150e-01 1.67135e-02 9.87033e-10
rs6552057 C 4.22199e-01 2.23690e+05 -9.76146e-02 1.66704e-02 4.76143e-09
rs1383724 A 4.15119e-01 2.26431e+05 -1.02562e-01 1.67149e-02 8.48013e-10
rs34240677 G 4.15087e-01 2.26443e+05 -1.02324e-01 1.67143e-02 9.26278e-10
rs35041220 C 4.15077e-01 2.26447e+05 -1.02386e-01 1.67147e-02 9.05802e-10
rs6552058 G 2.15069e-01 3.03878e+05 -1.26547e-01 2.00344e-02 2.68171e-10
rs6839397 G 4.15081e-01 2.26446e+05 -1.02355e-01 1.67150e-02 9.17021e-10
rs6823144 T 4.22242e-01 2.23673e+05 -9.77755e-02 1.66705e-02 4.49358e-09
rs13116047 G 4.15232e-01 2.26387e+05 -1.02618e-01 1.67177e-02 8.35858e-10
rs13149766 T 4.23491e-01 2.23190e+05 -9.81529e-02 1.66769e-02 3.97393e-09
rs13107995 A 4.15033e-01 2.26464e+05 -1.01918e-01 1.67172e-02 1.08561e-09
rs4470686 A 4.16396e-01 2.25936e+05 -1.03055e-01 1.67365e-02 7.40397e-10
rs6850626 T 4.16329e-01 2.25962e+05 -1.02521e-01 1.67354e-02 9.02800e-10
rs4643868 G 4.22252e-01 2.23669e+05 -9.72556e-02 1.66753e-02 5.47535e-09
rs4422464 C 4.15166e-01 2.26413e+05 -1.02146e-01 1.67230e-02 1.00998e-09
rs111746158 T 4.22243e-01 2.23673e+05 -9.78498e-02 1.66714e-02 4.38301e-09
4:67863221_TA_T TA 4.14927e-01 2.26505e+05 -1.02401e-01 1.67208e-02 9.13146e-10
rs11131666 T 4.15071e-01 2.26449e+05 -1.01624e-01 1.67198e-02 1.21875e-09
rs17087844 C 4.22198e-01 2.23690e+05 -9.76910e-02 1.66733e-02 4.66088e-09
rs17087847 G 4.22202e-01 2.23689e+05 -9.74900e-02 1.66729e-02 5.00618e-09
rs11736448 A 4.15043e-01 2.26460e+05 -1.02037e-01 1.67178e-02 1.03978e-09
rs200208783 A 4.15275e-01 2.26370e+05 -1.02080e-01 1.67251e-02 1.04051e-09
rs13106782 T 4.22106e-01 2.23726e+05 -9.69369e-02 1.66732e-02 6.11168e-09
rs13143231 G 4.15042e-01 2.26461e+05 -1.01998e-01 1.67177e-02 1.05455e-09
rs12512218 G 4.15065e-01 2.26452e+05 -1.01899e-01 1.67167e-02 1.09213e-09
rs12506832 C 4.15112e-01 2.26433e+05 -1.01926e-01 1.67183e-02 1.08500e-09
rs11131667 A 4.15105e-01 2.26436e+05 -1.01857e-01 1.67163e-02 1.10816e-09
rs4860232 C 4.22385e-01 2.23618e+05 -9.77380e-02 1.66720e-02 4.56957e-09
rs4860809 T 4.15179e-01 2.26408e+05 -1.01811e-01 1.67178e-02 1.13125e-09
4:67871767_GT_G GT 2.14673e-01 3.04031e+05 -1.25292e-01 2.00553e-02 4.18337e-10
rs12502136 G 4.15119e-01 2.26431e+05 -1.01804e-01 1.67162e-02 1.13047e-09
rs987812 C 2.15146e-01 3.03848e+05 -1.25555e-01 2.00390e-02 3.72341e-10
rs7659185 G 2.14918e-01 3.03937e+05 -1.25119e-01 2.00457e-02 4.33748e-10
rs35689834 T 4.22134e-01 2.23715e+05 -9.79944e-02 1.66761e-02 4.20102e-09
rs11131668 C 4.15091e-01 2.26442e+05 -1.01717e-01 1.67162e-02 1.16760e-09
rs1481260 A 2.14840e-01 3.03967e+05 -1.24806e-01 2.00469e-02 4.80351e-10
rs6828871 G 4.15093e-01 2.26441e+05 -1.01468e-01 1.67217e-02 1.29719e-09
rs6830599 C 4.15091e-01 2.26442e+05 -1.01424e-01 1.67227e-02 1.32151e-09
rs6831786 C 4.15052e-01 2.26457e+05 -1.01224e-01 1.67267e-02 1.43663e-09
rs35730788 T 4.15183e-01 2.26406e+05 -1.00856e-01 1.67347e-02 1.67605e-09
rs35862943 G 4.22238e-01 2.23675e+05 -9.58900e-02 1.66902e-02 9.18925e-09
rs13107506 G 4.22074e-01 2.23738e+05 -9.60524e-02 1.66878e-02 8.63331e-09
rs1481261 G 2.14814e-01 3.03977e+05 -1.24503e-01 2.00732e-02 5.57006e-10
rs13108103 T 4.14996e-01 2.26479e+05 -1.01069e-01 1.67342e-02 1.54702e-09
rs2196314 T 4.14993e-01 2.26480e+05 -1.00972e-01 1.67349e-02 1.60578e-09
rs2217823 G 4.15012e-01 2.26472e+05 -1.00928e-01 1.67347e-02 1.63162e-09
rs2217824 C 4.15040e-01 2.26461e+05 -1.00804e-01 1.67347e-02 1.70851e-09
rs1383722 A 2.21990e-01 3.01199e+05 -1.15684e-01 1.98357e-02 5.48130e-09
rs759207963 GCTGA 4.22540e-01 2.23558e+05 -9.67679e-02 1.67217e-02 7.17747e-09
rs34253662 C 4.22269e-01 2.23663e+05 -9.57924e-02 1.66918e-02 9.54322e-09
rs1600729 C 4.22300e-01 2.23651e+05 -9.59034e-02 1.66928e-02 9.19591e-09
rs10518017 T 4.21824e-01 2.23835e+05 -9.58168e-02 1.66936e-02 9.49729e-09
rs12506840 G 4.21942e-01 2.23789e+05 -9.56848e-02 1.66949e-02 9.97670e-09
rs1435424 G 4.22197e-01 2.23691e+05 -9.51129e-02 1.66943e-02 1.21867e-08
rs4860810 C 2.14912e-01 3.03939e+05 -1.24341e-01 2.00772e-02 5.90968e-10
rs1435428 G 2.21987e-01 3.01200e+05 -1.15156e-01 1.98395e-02 6.47059e-09
rs13141210 C 4.66530e-01 2.06528e+05 -9.15117e-02 1.65554e-02 3.25042e-08
rs60623527 C 4.21498e-01 2.23961e+05 -9.59358e-02 1.66949e-02 9.12946e-09
rs2164299 G 4.14369e-01 2.26721e+05 -1.00480e-01 1.67391e-02 1.94390e-09
rs2117685 A 4.14570e-01 2.26643e+05 -1.00452e-01 1.67399e-02 1.96756e-09
rs2117686 A 4.14554e-01 2.26650e+05 -1.00490e-01 1.67392e-02 1.93701e-09
rs11736356 A 4.14325e-01 2.26738e+05 -1.00628e-01 1.67412e-02 1.84938e-09
rs33912520 T 4.14399e-01 2.26709e+05 -1.00136e-01 1.67465e-02 2.24196e-09
rs892833 T 4.14318e-01 1.60399e+05 1.00304e-01 1.67559e-02 2.15160e-09
rs953241 C 4.14337e-01 1.60407e+05 1.00258e-01 1.67603e-02 2.20922e-09
rs752518089 A 4.14309e-01 1.60395e+05 1.00477e-01 1.67898e-02 2.17555e-09
rs12506221 T 4.21414e-01 2.23994e+05 -9.51386e-02 1.67174e-02 1.26489e-08
rs12506222 T 4.21413e-01 2.23994e+05 -9.62846e-02 1.67173e-02 8.44492e-09
rs1865543 C 2.13399e-01 8.26155e+04 1.24622e-01 2.01645e-02 6.41095e-10
rs10017496 A 4.13880e-01 1.60229e+05 1.01175e-01 1.67919e-02 1.69173e-09
rs71667360 A 4.23673e-01 2.23119e+05 -9.66142e-02 1.67805e-02 8.54757e-09
rs1435434 G 4.14687e-01 1.60542e+05 1.00451e-01 1.67601e-02 2.05776e-09
rs1435433 A 4.14314e-01 1.60398e+05 1.00152e-01 1.67611e-02 2.30145e-09
rs1897979 C 4.14323e-01 1.60401e+05 1.01167e-01 1.67632e-02 1.59198e-09
rs873129 G 4.21413e-01 2.23994e+05 -9.61296e-02 1.67208e-02 8.98542e-09
rs787360 C 2.13799e-01 8.27702e+04 1.23759e-01 2.01558e-02 8.26243e-10
rs787361 T 4.14675e-01 1.60537e+05 1.00043e-01 1.67707e-02 2.44523e-09
rs787362 A 4.14826e-01 1.60596e+05 1.00825e-01 1.67707e-02 1.83586e-09
rs813104 C 4.14833e-01 1.60598e+05 1.00528e-01 1.67738e-02 2.06210e-09
rs787364 C 4.15219e-01 1.60748e+05 1.00694e-01 1.67785e-02 1.96034e-09
rs2114038 C 2.57226e-01 2.87557e+05 -1.09724e-01 1.90330e-02 8.18183e-09
rs13105682 G 5.87033e-02 2.27264e+04 2.17983e-01 3.62227e-02 1.77056e-09
rs17199964 A 7.81474e-02 3.02540e+04 1.88777e-01 3.07351e-02 8.16178e-10
rs4371620 C 2.07361e-01 3.06862e+05 -1.21786e-01 2.06795e-02 3.88667e-09
rs7377083 A 4.30157e-01 1.66531e+05 9.81525e-02 1.67567e-02 4.70638e-09
rs11097755 C 4.42098e-01 1.71154e+05 9.10038e-02 1.65741e-02 4.00767e-08
rs34592089 A 6.13086e-02 2.37350e+04 2.20447e-01 3.43676e-02 1.41730e-10
rs1813006 T 5.97096e-02 2.31160e+04 2.32678e-01 3.58127e-02 8.20884e-11
rs6855246 G 7.92870e-02 3.06952e+04 2.15968e-01 3.16865e-02 9.40367e-12
rs35225200 C 8.18947e-02 3.17047e+04 2.06760e-01 3.09339e-02 2.33256e-11
rs35518360 T 8.20351e-02 3.17591e+04 2.06227e-01 3.08824e-02 2.43203e-11
rs13107325 T 7.38751e-02 2.86000e+04 2.34444e-01 3.15200e-02 1.02690e-13
rs13135092 G 8.20289e-02 3.17567e+04 2.23871e-01 3.01655e-02 1.16324e-13
rs13105581 T 7.83488e-02 3.03320e+04 2.15868e-01 3.09596e-02 3.12241e-12
rs34333163 G 7.01994e-02 2.71770e+04 2.12709e-01 3.22202e-02 4.07418e-11
rs13114461 T 8.04830e-02 3.11582e+04 2.02606e-01 3.03231e-02 2.37024e-11
rs13114738 T 8.05029e-02 3.11659e+04 2.02360e-01 3.03235e-02 2.50666e-11
rs13135688 C 8.04836e-02 3.11584e+04 2.02596e-01 3.03226e-02 2.37404e-11
rs13143234 A 8.05031e-02 3.11660e+04 2.02352e-01 3.03235e-02 2.51148e-11
rs13109272 C 7.45852e-02 2.88749e+04 2.07857e-01 3.14183e-02 3.70560e-11
rs71621626 T 7.93882e-02 3.07344e+04 2.04630e-01 3.05710e-02 2.18325e-11
rs13140033 A 8.65280e-02 3.34984e+04 1.81638e-01 2.94086e-02 6.57220e-10
rs13116385 A 8.64226e-02 3.34576e+04 1.81153e-01 2.95266e-02 8.52023e-10
rs13129951 A 8.48877e-02 3.28634e+04 1.86568e-01 2.97768e-02 3.72288e-10
rs1585606 A 8.64675e-02 3.34750e+04 1.81504e-01 2.95539e-02 8.19383e-10
rs13131500 G 8.60423e-02 3.33104e+04 1.85533e-01 2.98252e-02 4.96070e-10
rs531685993 G 8.49847e-02 3.29010e+04 1.86241e-01 3.00498e-02 5.73860e-10
rs13107511 C 8.48989e-02 3.28678e+04 1.86064e-01 2.98115e-02 4.34669e-10
rs71621627 C 8.75318e-02 3.38871e+04 1.87611e-01 2.96674e-02 2.55726e-10
rs562223116 TAC 8.60034e-02 3.32953e+04 1.75001e-01 3.10289e-02 1.70329e-08
rs34316881 T 8.62430e-02 3.33881e+04 1.78427e-01 2.98561e-02 2.28746e-09
rs13116422 A 8.52633e-02 3.30088e+04 1.93408e-01 3.04877e-02 2.24637e-10
rs13140486 T 8.70827e-02 3.37132e+04 1.96539e-01 3.03309e-02 9.20433e-11
rs230489 C 1.07309e-01 4.15435e+04 1.61698e-01 2.83531e-02 1.17865e-08
rs2667360 T 3.05716e-01 1.18355e+05 -1.02874e-01 1.79596e-02 1.01702e-08
rs795973 G 3.29824e-01 1.27688e+05 -9.76387e-02 1.75756e-02 2.77409e-08
rs795974 G 3.30062e-01 1.27780e+05 -9.76725e-02 1.75726e-02 2.72900e-08
rs795979 C 3.30501e-01 1.27950e+05 -1.00532e-01 1.76158e-02 1.15229e-08
4:140801333_GAAA_G G 3.32789e-01 1.28836e+05 -9.88624e-02 1.77078e-02 2.36728e-08
rs795980 G 3.31044e-01 1.28160e+05 -1.00115e-01 1.76403e-02 1.38594e-08
rs72712511 C 3.19975e-01 1.23875e+05 -9.77372e-02 1.78594e-02 4.44088e-08
rs62344951 T 2.56538e-01 9.93162e+04 -1.03866e-01 1.89928e-02 4.53949e-08
rs56375099 T 2.67201e-01 1.03444e+05 -1.05059e-01 1.87226e-02 2.01070e-08
rs769668 C 3.46383e-01 1.34099e+05 -1.01152e-01 1.74126e-02 6.29040e-09
rs6536588 T 3.72233e-01 1.44106e+05 -9.74585e-02 1.70692e-02 1.13391e-08
4:140862678_GTGT_G G 3.77066e-01 1.45977e+05 -9.76503e-02 1.70664e-02 1.05557e-08
rs57800857 C 3.66547e-01 1.41905e+05 -1.02103e-01 1.72111e-02 2.99119e-09
rs6852749 T 3.72390e-01 1.44167e+05 -9.70654e-02 1.70646e-02 1.28631e-08
rs10000502 T 3.72266e-01 1.44119e+05 -9.72769e-02 1.70661e-02 1.19985e-08
rs6830759 G 3.72385e-01 1.44165e+05 -9.80152e-02 1.70675e-02 9.32711e-09
rs797090 G 3.72299e-01 1.44132e+05 -9.75501e-02 1.70577e-02 1.07424e-08
rs769665 A 3.72126e-01 1.44065e+05 -9.76204e-02 1.70618e-02 1.05695e-08
rs769663 A 3.72113e-01 1.44060e+05 -9.76687e-02 1.70635e-02 1.04291e-08
rs769662 A 3.76725e-01 1.45845e+05 -9.94087e-02 1.70416e-02 5.44243e-09
rs769661 A 3.72293e-01 1.44130e+05 -9.73513e-02 1.70648e-02 1.16656e-08
rs6840012 A 3.72126e-01 1.44065e+05 -9.78160e-02 1.70670e-02 9.98158e-09
rs769660 C 3.72462e-01 1.44195e+05 -9.70995e-02 1.70647e-02 1.27171e-08
rs9997448 T 3.71551e-01 1.43842e+05 -9.68698e-02 1.70752e-02 1.40410e-08
rs769658 T 3.71532e-01 1.43835e+05 -9.83227e-02 1.70763e-02 8.53198e-09
rs809955 A 3.67668e-01 1.42339e+05 -9.78548e-02 1.71298e-02 1.11450e-08
rs769657 G 3.32599e-01 1.28762e+05 -9.62258e-02 1.75915e-02 4.50506e-08
rs769656 C 3.32633e-01 1.28775e+05 -9.59272e-02 1.75926e-02 4.96671e-08
rs2604918 T 3.32553e-01 1.28745e+05 -9.59871e-02 1.75970e-02 4.91015e-08
rs769675 C 3.32223e-01 1.28617e+05 -9.72144e-02 1.76034e-02 3.34653e-08
rs813979 C 3.32252e-01 1.28628e+05 -9.71096e-02 1.76036e-02 3.46317e-08
rs769674 T 3.32147e-01 1.28587e+05 -9.68853e-02 1.76080e-02 3.75214e-08
rs769673 A 3.32178e-01 1.28599e+05 -9.67920e-02 1.76115e-02 3.89065e-08
rs769672 C 3.32041e-01 1.28546e+05 -9.68346e-02 1.76112e-02 3.83621e-08
rs769671 T 3.31695e-01 1.28412e+05 -9.61629e-02 1.76252e-02 4.87576e-08
rs769670 T 3.31708e-01 1.28418e+05 -9.67146e-02 1.76171e-02 4.02840e-08
rs769669 A 3.31703e-01 1.28415e+05 -9.68477e-02 1.76169e-02 3.85875e-08
rs3106209 A 3.31652e-01 2.58744e+05 9.68492e-02 1.76193e-02 3.87288e-08
rs6841661 C 3.31686e-01 2.58731e+05 9.68552e-02 1.76168e-02 3.84835e-08
rs6536603 A 3.31681e-01 2.58733e+05 9.68588e-02 1.76166e-02 3.84267e-08
rs13109980 A 3.31481e-01 1.28330e+05 -9.60926e-02 1.76188e-02 4.93120e-08
rs1355334 T 3.31665e-01 2.58739e+05 9.69313e-02 1.76164e-02 3.75277e-08
rs750090 C 3.56389e-01 1.37972e+05 -1.13080e-01 1.73838e-02 7.79376e-11
rs7668777 T 3.89816e-01 1.50913e+05 -1.00941e-01 1.70369e-02 3.13099e-09
rs7682340 G 3.89866e-01 1.50933e+05 -1.02203e-01 1.69945e-02 1.81450e-09
rs4696124 T 3.89857e-01 1.50929e+05 -1.02223e-01 1.69931e-02 1.79564e-09
rs12332066 C 3.90159e-01 1.51046e+05 -1.02473e-01 1.69876e-02 1.62000e-09
rs890177 T 4.71841e-01 2.04471e+05 9.34994e-02 1.65835e-02 1.72190e-08
rs919013 T 4.73187e-01 2.03950e+05 9.36481e-02 1.65810e-02 1.62643e-08
rs13143024 C 4.71208e-01 2.04717e+05 9.29248e-02 1.65768e-02 2.07692e-08
rs11099840 C 4.71121e-01 2.04750e+05 9.23844e-02 1.65762e-02 2.50266e-08
rs7654909 C 3.74734e-01 2.42065e+05 9.76699e-02 1.70591e-02 1.03345e-08
rs7655280 C 3.74555e-01 2.42135e+05 9.76983e-02 1.70579e-02 1.02099e-08
rs1991224 T 3.73536e-01 1.44611e+05 -9.80561e-02 1.70616e-02 9.08745e-09
rs13102186 C 3.74232e-01 2.42260e+05 9.86130e-02 1.70553e-02 7.39486e-09
rs17028501 C 3.75682e-01 2.41699e+05 1.01071e-01 1.70389e-02 3.00162e-09
4:152975812_CT_C CT 3.78670e-01 2.40542e+05 9.98026e-02 1.70856e-02 5.18673e-09
rs7673034 A 3.75457e-01 2.41786e+05 1.00609e-01 1.70319e-02 3.48799e-09
rs7673072 A 3.75359e-01 2.41824e+05 1.00266e-01 1.70319e-02 3.93986e-09
rs12651644 A 3.75006e-01 2.41960e+05 9.99148e-02 1.70302e-02 4.44679e-09
rs10027852 T 3.75428e-01 2.41797e+05 9.95481e-02 1.70264e-02 5.02234e-09
rs200196426 CA 3.75478e-01 2.41777e+05 1.00238e-01 1.70187e-02 3.87097e-09
rs10025575 C 3.75701e-01 2.41691e+05 9.94488e-02 1.70150e-02 5.08077e-09
rs10032875 T 3.72691e-01 2.42856e+05 9.94615e-02 1.70707e-02 5.67073e-09
rs78663235 G 8.14419e-06 3.15294e+00 2.08489e+01 3.32222e+00 3.49010e-10
rs536787443 T 1.49918e-06 5.80392e-01 1.21970e+02 2.18870e+01 2.51104e-08
rs1585703 C 4.95893e-01 1.95160e+05 -9.58395e-02 1.65335e-02 6.77456e-09
rs688946 A 4.94527e-01 1.95689e+05 -9.59373e-02 1.65346e-02 6.55495e-09
rs1287278 C 4.95627e-01 1.95263e+05 -9.57840e-02 1.65235e-02 6.76773e-09
rs1287274 T 4.95312e-01 1.95385e+05 -9.49152e-02 1.65178e-02 9.13970e-09
rs1287273 C 4.95587e-01 1.95279e+05 -9.54999e-02 1.65209e-02 7.45716e-09
rs1287272 G 4.95385e-01 1.95357e+05 -9.52208e-02 1.65229e-02 8.27674e-09
rs1287270 G 4.95361e-01 1.95366e+05 -9.53348e-02 1.65230e-02 7.94744e-09
rs34970074 CA 4.91475e-01 1.90270e+05 -9.68885e-02 1.67722e-02 7.62871e-09
rs1287267 C 4.95463e-01 1.95327e+05 -9.55083e-02 1.65243e-02 7.48746e-09
rs1812587 T 4.55692e-01 1.76417e+05 9.43597e-02 1.65989e-02 1.31245e-08
rs6449674 C 4.74455e-01 1.83680e+05 9.65165e-02 1.65237e-02 5.19365e-09
rs35919717 AT 4.72400e-01 1.82885e+05 9.81176e-02 1.67276e-02 4.48184e-09
rs1827540 G 4.73789e-01 1.83423e+05 9.62653e-02 1.65280e-02 5.74214e-09
rs1503523 A 4.68721e-01 1.81461e+05 9.39240e-02 1.65810e-02 1.47613e-08
rs1986212 T 4.71840e-01 1.82668e+05 9.44569e-02 1.65259e-02 1.09417e-08
rs112682854 G 4.72429e-01 1.82896e+05 9.59017e-02 1.66110e-02 7.78186e-09
rs12654457 C 4.73926e-01 1.83476e+05 9.63169e-02 1.65230e-02 5.57588e-09
rs12654443 G 4.74815e-01 1.83820e+05 9.71828e-02 1.65214e-02 4.05421e-09
rs11742972 T 4.74814e-01 1.83820e+05 9.71159e-02 1.65215e-02 4.15557e-09
rs7734344 G 4.74537e-01 1.83712e+05 9.63372e-02 1.65073e-02 5.35412e-09
rs7734620 T 4.74531e-01 1.83710e+05 9.63755e-02 1.65069e-02 5.27620e-09
rs3943933 A 4.79412e-01 1.85599e+05 1.01820e-01 1.64867e-02 6.59233e-10
rs1503527 T 4.79411e-01 1.85599e+05 1.01818e-01 1.64866e-02 6.59571e-10
rs1503526 C 4.78856e-01 1.85384e+05 1.01855e-01 1.64911e-02 6.57367e-10
rs55908499 GA 4.61879e-01 1.78812e+05 1.07341e-01 1.68592e-02 1.93343e-10
rs1895407 C 4.79451e-01 1.85615e+05 1.01779e-01 1.64861e-02 6.68864e-10
rs1895408 T 4.78893e-01 1.85399e+05 1.01749e-01 1.64910e-02 6.84403e-10
rs1503524 T 4.79450e-01 1.85614e+05 1.01771e-01 1.64859e-02 6.70366e-10
rs4700607 A 4.79449e-01 1.85614e+05 1.01771e-01 1.64857e-02 6.70033e-10
rs1030221 T 4.77241e-01 1.84759e+05 1.00207e-01 1.64856e-02 1.21598e-09
5:63025100_GA_G G 4.77876e-01 1.85005e+05 1.00404e-01 1.64978e-02 1.16078e-09
rs4700608 C 4.79360e-01 1.85580e+05 1.01763e-01 1.64863e-02 6.73046e-10
rs10514963 A 4.79343e-01 1.85573e+05 1.01781e-01 1.64879e-02 6.71216e-10
rs13180259 A 4.77398e-01 1.84820e+05 1.00347e-01 1.64941e-02 1.17581e-09
rs13180424 C 4.77310e-01 1.84786e+05 1.00433e-01 1.64955e-02 1.14200e-09
rs13180332 T 4.77402e-01 1.84821e+05 1.00350e-01 1.64942e-02 1.17460e-09
rs13180482 T 4.77192e-01 1.84740e+05 9.98345e-02 1.64908e-02 1.41602e-09
rs13180891 T 4.77192e-01 1.84740e+05 9.98354e-02 1.64910e-02 1.41594e-09
rs28785208 T 4.77407e-01 1.84823e+05 1.00316e-01 1.64945e-02 1.19060e-09
rs7701186 T 4.77007e-01 1.84669e+05 1.00305e-01 1.64971e-02 1.20270e-09
rs6449676 A 4.77074e-01 1.84695e+05 1.00217e-01 1.64956e-02 1.23893e-09
rs4449493 T 4.77112e-01 1.84709e+05 1.00151e-01 1.65131e-02 1.32225e-09
rs10805383 A 4.79181e-01 1.85510e+05 1.02225e-01 1.65231e-02 6.15356e-10
rs7736910 G 4.80146e-01 1.85884e+05 1.00898e-01 1.66351e-02 1.31880e-09
rs111806898 G 2.07657e-06 8.03922e-01 5.18468e+01 7.46253e+00 3.72664e-12
rs9293637 T 4.76459e-01 2.02684e+05 -9.28631e-02 1.65376e-02 1.96533e-08
rs4703642 A 4.81613e-01 2.00688e+05 -9.36720e-02 1.65513e-02 1.52047e-08
rs4392602 C 4.82426e-01 2.00373e+05 -9.40138e-02 1.65501e-02 1.34441e-08
rs4382144 G 4.74141e-01 2.03581e+05 -9.43504e-02 1.65841e-02 1.27825e-08
5:74276898_CT_C CT 4.71161e-01 2.04735e+05 -9.27503e-02 1.66544e-02 2.56381e-08
rs34458422 CT 3.55979e-01 1.37814e+05 -9.60632e-02 1.72834e-02 2.73048e-08
rs7700965 C 3.54187e-01 1.37120e+05 -9.70655e-02 1.72387e-02 1.79743e-08
rs10214239 A 3.50339e-01 1.35630e+05 -9.68960e-02 1.72863e-02 2.08114e-08
rs10665590 ATCT 3.55001e-01 1.37435e+05 -9.74029e-02 1.72174e-02 1.54036e-08
rs4447960 A 3.54682e-01 1.37312e+05 -9.86608e-02 1.72083e-02 9.86271e-09
rs4621537 G 3.54726e-01 1.37329e+05 -9.80418e-02 1.72076e-02 1.21681e-08
rs7709707 G 3.54726e-01 1.37329e+05 -9.80421e-02 1.72076e-02 1.21668e-08
rs10942729 A 3.54726e-01 1.37329e+05 -9.80369e-02 1.72076e-02 1.21889e-08
rs9293642 T 3.54720e-01 1.37326e+05 -9.82632e-02 1.72077e-02 1.12869e-08
rs9293643 C 3.54713e-01 1.37324e+05 -9.82585e-02 1.72075e-02 1.13006e-08
rs4128618 G 3.54720e-01 1.37326e+05 -9.82678e-02 1.72077e-02 1.12686e-08
rs7701262 T 3.54713e-01 1.37324e+05 -9.82586e-02 1.72075e-02 1.13003e-08
rs7720620 G 3.54722e-01 1.37327e+05 -9.82927e-02 1.72077e-02 1.11725e-08
rs4703646 T 3.54713e-01 1.37323e+05 -9.82542e-02 1.72076e-02 1.13182e-08
rs4389672 T 3.54733e-01 1.37331e+05 -9.78721e-02 1.72076e-02 1.28935e-08
rs4621540 G 3.54752e-01 1.37339e+05 -9.82490e-02 1.72071e-02 1.13284e-08
rs761099317 A 3.56724e-01 1.38102e+05 -9.98636e-02 1.72142e-02 6.59274e-09
rs4324655 T 3.54698e-01 1.37318e+05 -9.83143e-02 1.72075e-02 1.10870e-08
5:74373384_AT_A A 3.54805e-01 1.37359e+05 -9.80942e-02 1.72329e-02 1.25538e-08
rs4447963 C 3.54654e-01 1.37301e+05 -9.87670e-02 1.72092e-02 9.52668e-09
rs4345300 T 3.54615e-01 1.37286e+05 -9.83035e-02 1.72086e-02 1.11514e-08
rs7717337 C 3.54623e-01 1.37289e+05 -9.82578e-02 1.72085e-02 1.13257e-08
rs6869345 T 3.54617e-01 1.37286e+05 -9.83669e-02 1.72088e-02 1.09175e-08
rs6858969 C 3.54593e-01 1.37277e+05 -9.83075e-02 1.72096e-02 1.11588e-08
rs6859176 C 3.54618e-01 1.37287e+05 -9.83666e-02 1.72088e-02 1.09175e-08
rs12523187 T 3.54617e-01 1.37286e+05 -9.83619e-02 1.72088e-02 1.09359e-08
rs6453111 T 3.54608e-01 1.37283e+05 -9.84036e-02 1.72089e-02 1.07821e-08
rs10462512 G 3.54679e-01 1.37310e+05 -9.82931e-02 1.72075e-02 1.11670e-08
rs6860441 A 3.54678e-01 1.37310e+05 -9.85886e-02 1.72085e-02 1.01129e-08
rs6453112 C 3.54692e-01 1.37316e+05 -9.85525e-02 1.72079e-02 1.02270e-08
rs12653162 T 3.54691e-01 1.37315e+05 -9.85562e-02 1.72083e-02 1.02218e-08
rs7718222 A 3.54693e-01 1.37316e+05 -9.85454e-02 1.72078e-02 1.02505e-08
rs76876641 T 3.54685e-01 1.37313e+05 -9.85300e-02 1.72079e-02 1.03065e-08
rs9764806 G 3.54679e-01 1.37311e+05 -9.82648e-02 1.72077e-02 1.12809e-08
rs9764945 C 3.54673e-01 1.37308e+05 -9.82128e-02 1.72078e-02 1.14848e-08
rs75392670 G 3.54780e-01 1.37350e+05 -9.83801e-02 1.72083e-02 1.08576e-08
rs7724438 A 3.54693e-01 1.37316e+05 -9.85497e-02 1.72078e-02 1.02357e-08
rs4320242 A 3.54692e-01 1.37316e+05 -9.85472e-02 1.72079e-02 1.02454e-08
rs4634328 G 3.54710e-01 1.37322e+05 -9.85219e-02 1.72083e-02 1.03430e-08
rs4354015 G 3.54693e-01 1.37316e+05 -9.85456e-02 1.72078e-02 1.02498e-08
rs6867272 G 3.54693e-01 1.37316e+05 -9.85456e-02 1.72078e-02 1.02498e-08
rs922390 G 3.54696e-01 1.37317e+05 -9.85757e-02 1.72079e-02 1.01467e-08
rs7735057 A 3.54693e-01 1.37316e+05 -9.85451e-02 1.72078e-02 1.02516e-08
rs4340901 T 3.54705e-01 1.37320e+05 -9.84473e-02 1.72077e-02 1.05990e-08
rs4361493 G 3.54702e-01 1.37319e+05 -9.84530e-02 1.72079e-02 1.05804e-08
rs6862740 T 3.54705e-01 1.37321e+05 -9.84458e-02 1.72077e-02 1.06031e-08
rs9763362 C 3.54703e-01 1.37320e+05 -9.84240e-02 1.72076e-02 1.06817e-08
5:74407027_CA_C C 3.55622e-01 1.37675e+05 -1.00569e-01 1.72585e-02 5.64585e-09
rs2035192 A 3.54693e-01 1.37316e+05 -9.85406e-02 1.72078e-02 1.02672e-08
rs2335136 C 3.54710e-01 1.37323e+05 -9.86752e-02 1.72075e-02 9.79868e-09
rs11954242 G 3.38735e-01 1.31138e+05 -1.04609e-01 1.75649e-02 2.59618e-09
5:74413445_GAGTCAAGGTTTGAGCATGAGGGAAA_G G 3.51738e-01 1.36172e+05 -9.99468e-02 1.73077e-02 7.72021e-09
rs4235683 C 3.54684e-01 1.37312e+05 -9.84743e-02 1.72079e-02 1.05046e-08
rs200581934 C 3.54259e-01 1.37148e+05 -9.80792e-02 1.72173e-02 1.22437e-08
rs1600075 A 3.49373e-01 1.35256e+05 -1.00660e-01 1.73306e-02 6.32283e-09
rs6872475 A 3.54684e-01 1.37312e+05 -9.84716e-02 1.72079e-02 1.05143e-08
rs4704176 C 3.54681e-01 1.37311e+05 -9.84726e-02 1.72079e-02 1.05102e-08
rs1903839 G 3.54680e-01 1.37311e+05 -9.84738e-02 1.72079e-02 1.05068e-08
rs4360021 G 3.54677e-01 1.37310e+05 -9.84729e-02 1.72080e-02 1.05122e-08
rs4404659 C 3.54676e-01 1.37309e+05 -9.84725e-02 1.72081e-02 1.05145e-08
rs4404660 C 3.54769e-01 1.37345e+05 -9.84764e-02 1.72076e-02 1.04913e-08
rs10462513 T 3.54766e-01 1.37344e+05 -9.84719e-02 1.72078e-02 1.05105e-08
rs1477934 T 3.54762e-01 1.37343e+05 -9.84746e-02 1.72080e-02 1.05063e-08
rs11950665 G 3.54802e-01 1.37358e+05 -9.84123e-02 1.72080e-02 1.07314e-08
rs4704177 T 3.54749e-01 1.37338e+05 -9.84824e-02 1.72083e-02 1.04846e-08
rs28448485 A 3.54641e-01 1.37296e+05 -9.84462e-02 1.72088e-02 1.06258e-08
rs6897274 A 3.54645e-01 1.37297e+05 -9.84611e-02 1.72088e-02 1.05716e-08
rs6893356 G 3.54516e-01 1.37247e+05 -9.87579e-02 1.72093e-02 9.55906e-09
rs6893516 G 3.54647e-01 1.37298e+05 -9.84826e-02 1.72089e-02 1.04963e-08
rs6862754 C 3.54637e-01 1.37294e+05 -9.84374e-02 1.72088e-02 1.06573e-08
rs6453118 C 3.54640e-01 1.37295e+05 -9.84258e-02 1.72095e-02 1.07132e-08
rs6453119 C 3.54653e-01 1.37300e+05 -9.84937e-02 1.72087e-02 1.04515e-08
rs6453120 A 3.54625e-01 1.37290e+05 -9.84281e-02 1.72088e-02 1.06902e-08
rs6453121 A 3.54625e-01 1.37289e+05 -9.84259e-02 1.72087e-02 1.06980e-08
rs7719663 C 3.54636e-01 1.37294e+05 -9.85182e-02 1.72090e-02 1.03704e-08
rs4535010 G 3.54638e-01 1.37295e+05 -9.85384e-02 1.72089e-02 1.02963e-08
rs10462514 A 3.54624e-01 1.37289e+05 -9.85085e-02 1.72087e-02 1.03989e-08
rs12108919 T 3.54629e-01 1.37291e+05 -9.85355e-02 1.72086e-02 1.03004e-08
rs74719230 C 3.54627e-01 1.37290e+05 -9.85355e-02 1.72085e-02 1.02997e-08
rs13360638 A 3.54604e-01 1.37281e+05 -9.84325e-02 1.72079e-02 1.06559e-08
rs13359143 C 3.54597e-01 1.37279e+05 -9.83977e-02 1.72080e-02 1.07851e-08
rs5868765 GA 3.51771e-01 1.36185e+05 -9.77728e-02 1.73302e-02 1.68554e-08
5:74436111_AAAGGAAGGAAGGAAGG_A A 3.45654e-01 1.33817e+05 -9.92696e-02 1.73310e-02 1.01859e-08
rs1600074 T 3.54597e-01 1.37279e+05 -9.83946e-02 1.72079e-02 1.07957e-08
rs1600073 T 3.44104e-01 1.33216e+05 -9.73167e-02 1.73869e-02 2.18211e-08
rs1477933 A 3.54603e-01 1.37281e+05 -9.84342e-02 1.72078e-02 1.06475e-08
rs1477932 A 3.54601e-01 1.37280e+05 -9.84337e-02 1.72077e-02 1.06474e-08
rs7735937 A 3.54642e-01 1.37296e+05 -9.83754e-02 1.72076e-02 1.08600e-08
rs1422699 A 3.54589e-01 1.37276e+05 -9.84659e-02 1.72083e-02 1.05440e-08
rs6888707 G 3.54621e-01 1.37288e+05 -9.83980e-02 1.72074e-02 1.07726e-08
rs1422698 T 3.54363e-01 1.37188e+05 -9.70691e-02 1.72129e-02 1.70952e-08
rs1422697 A 3.54595e-01 1.37278e+05 -9.84144e-02 1.72079e-02 1.07211e-08
rs1477935 T 3.55474e-01 1.37618e+05 -9.89624e-02 1.72146e-02 9.00484e-09
rs1477936 A 3.54658e-01 1.37302e+05 -9.84568e-02 1.72076e-02 1.05626e-08
rs7704104 A 3.54662e-01 1.37304e+05 -9.84972e-02 1.72078e-02 1.04206e-08
rs2059159 C 3.54662e-01 1.37304e+05 -9.84972e-02 1.72078e-02 1.04206e-08
5:74451738_CT_C C 3.58986e-01 1.38978e+05 -1.01118e-01 1.73142e-02 5.22182e-09
rs1833793 A 3.54658e-01 1.37302e+05 -9.84397e-02 1.72079e-02 1.06301e-08
rs10462354 G 3.54662e-01 1.37304e+05 -9.84769e-02 1.72078e-02 1.04931e-08
rs6896474 G 3.54662e-01 1.37304e+05 -9.84782e-02 1.72078e-02 1.04884e-08
rs28376290 T 3.54663e-01 1.37304e+05 -9.84793e-02 1.72078e-02 1.04851e-08
rs4703655 G 3.54662e-01 1.37304e+05 -9.84769e-02 1.72078e-02 1.04931e-08
rs6898134 C 3.52713e-01 1.36549e+05 -9.75370e-02 1.72387e-02 1.53334e-08
rs6894048 G 3.54662e-01 1.37304e+05 -9.84829e-02 1.72078e-02 1.04719e-08
rs4704179 T 3.54662e-01 1.37304e+05 -9.84829e-02 1.72078e-02 1.04719e-08
rs10045375 T 3.39572e-01 1.31462e+05 -9.58290e-02 1.73957e-02 3.61800e-08
rs965735 G 3.54757e-01 1.37341e+05 -9.84818e-02 1.72073e-02 1.04657e-08
rs6885071 G 3.54805e-01 1.37359e+05 -9.85565e-02 1.72086e-02 1.02267e-08
rs7711762 T 3.54649e-01 1.37299e+05 -9.84457e-02 1.72084e-02 1.06184e-08
rs4703657 G 3.54649e-01 1.37299e+05 -9.84457e-02 1.72084e-02 1.06184e-08
rs1363577 G 3.54649e-01 1.37299e+05 -9.84606e-02 1.72090e-02 1.05768e-08
rs1422696 C 3.54647e-01 1.37298e+05 -9.84674e-02 1.72089e-02 1.05491e-08
5:74464560_GA_G G 3.54048e-01 1.37066e+05 -9.81989e-02 1.72289e-02 1.20214e-08
rs9654426 T 3.54607e-01 1.37283e+05 -9.83989e-02 1.72084e-02 1.07884e-08
rs9654428 C 3.54594e-01 1.37277e+05 -9.83884e-02 1.72086e-02 1.08322e-08
rs9654429 G 3.54594e-01 1.37277e+05 -9.83884e-02 1.72086e-02 1.08322e-08
rs61904766 C 3.53849e-01 1.36989e+05 -9.85862e-02 1.72232e-02 1.04179e-08
rs4704180 C 3.54446e-01 1.37220e+05 -9.84254e-02 1.72129e-02 1.07865e-08
rs2112871 A 3.39363e-01 1.31381e+05 -9.58055e-02 1.74011e-02 3.68129e-08
rs10076950 A 3.54455e-01 1.37224e+05 -9.84829e-02 1.72128e-02 1.05747e-08
rs6877232 A 3.54454e-01 1.37223e+05 -9.84754e-02 1.72128e-02 1.06018e-08
rs4703659 A 3.54448e-01 1.37221e+05 -9.84271e-02 1.72130e-02 1.07819e-08
rs4704183 G 3.39363e-01 1.31381e+05 -9.58132e-02 1.74011e-02 3.67212e-08
rs4704184 G 3.54466e-01 1.37228e+05 -9.84879e-02 1.72122e-02 1.05447e-08
rs4704185 A 3.39376e-01 1.31386e+05 -9.58384e-02 1.74004e-02 3.63780e-08
rs4704186 G 3.39376e-01 1.31386e+05 -9.58384e-02 1.74004e-02 3.63780e-08
rs111227568 C 3.54823e-01 1.37366e+05 -9.85918e-02 1.72158e-02 1.02477e-08
rs111626475 C 3.39670e-01 1.31500e+05 -9.55480e-02 1.74031e-02 4.01784e-08
rs7708531 T 3.39750e-01 1.31531e+05 -9.53915e-02 1.73990e-02 4.19646e-08
rs7707394 A 3.54609e-01 1.37283e+05 -9.84591e-02 1.72080e-02 1.05604e-08
rs7732721 C 3.54611e-01 1.37284e+05 -9.83158e-02 1.72083e-02 1.10981e-08
rs7341106 T 3.54575e-01 1.37270e+05 -9.81984e-02 1.72085e-02 1.15572e-08
rs7341033 C 3.54611e-01 1.37284e+05 -9.83158e-02 1.72083e-02 1.10981e-08
rs12514813 G 3.54611e-01 1.37284e+05 -9.83158e-02 1.72083e-02 1.10981e-08
rs7341121 A 3.54619e-01 1.37287e+05 -9.82841e-02 1.72080e-02 1.12126e-08
rs7341039 C 3.43964e-01 1.33162e+05 -9.65380e-02 1.74936e-02 3.42419e-08
rs58894142 TA 3.52698e-01 1.36544e+05 -9.78991e-02 1.72809e-02 1.47097e-08
rs2335134 C 3.54582e-01 1.37273e+05 -9.82544e-02 1.72084e-02 1.13347e-08
rs1582504 T 3.54579e-01 1.37272e+05 -9.82403e-02 1.72083e-02 1.13882e-08
rs1903838 A 3.39489e-01 1.31430e+05 -9.55910e-02 1.73964e-02 3.91513e-08
rs4704187 C 4.68746e-01 1.81470e+05 -1.14947e-01 1.65978e-02 4.35920e-12
rs10036527 C 3.54581e-01 1.37272e+05 -9.82595e-02 1.72085e-02 1.13184e-08
rs6889429 T 3.54581e-01 1.37273e+05 -9.82690e-02 1.72085e-02 1.12811e-08
rs4704188 T 3.54612e-01 1.37285e+05 -9.85078e-02 1.72086e-02 1.03993e-08
rs10050948 T 3.54582e-01 1.37273e+05 -9.83182e-02 1.72084e-02 1.10912e-08
rs6898116 G 3.54587e-01 1.37275e+05 -9.83542e-02 1.72083e-02 1.09527e-08
rs4704189 C 3.54587e-01 1.37275e+05 -9.83542e-02 1.72083e-02 1.09527e-08
rs1345704 A 3.54582e-01 1.37273e+05 -9.83182e-02 1.72084e-02 1.10912e-08
rs11378160 TG 3.54724e-01 1.37328e+05 -9.84078e-02 1.72107e-02 1.08050e-08
5:74491715_TTCA_T T 3.54465e-01 1.37227e+05 -9.87021e-02 1.72261e-02 1.00695e-08
rs899097 C 3.54587e-01 1.37275e+05 -9.83543e-02 1.72083e-02 1.09524e-08
rs7721018 T 3.54599e-01 1.37279e+05 -9.81495e-02 1.72086e-02 1.17525e-08
rs373390533 CT 3.27333e-01 1.26724e+05 -1.00015e-01 1.78241e-02 2.01181e-08
rs9293650 A 3.54587e-01 1.37275e+05 -9.83230e-02 1.72083e-02 1.10709e-08
rs6885887 C 3.54587e-01 1.37275e+05 -9.83230e-02 1.72083e-02 1.10709e-08
rs6864324 C 3.54581e-01 1.37273e+05 -9.82872e-02 1.72084e-02 1.12099e-08
rs6864485 C 3.54587e-01 1.37275e+05 -9.83230e-02 1.72083e-02 1.10709e-08
rs6879695 T 3.54581e-01 1.37273e+05 -9.82872e-02 1.72084e-02 1.12099e-08
rs6879894 A 3.54574e-01 1.37270e+05 -9.85962e-02 1.72085e-02 1.00872e-08
rs10058460 T 3.54581e-01 1.37273e+05 -9.82872e-02 1.72084e-02 1.12099e-08
rs1841891 C 3.54595e-01 1.37278e+05 -9.84731e-02 1.72080e-02 1.05103e-08
rs6891023 A 3.54552e-01 1.37261e+05 -9.83216e-02 1.72088e-02 1.10882e-08
rs146040807 TTG 3.54166e-01 1.37112e+05 -9.88199e-02 1.72561e-02 1.02581e-08
rs10051040 C 3.54575e-01 1.37270e+05 -9.85848e-02 1.72175e-02 1.03069e-08
rs10051422 A 3.54623e-01 1.37289e+05 -9.87288e-02 1.72088e-02 9.64532e-09
rs10051572 A 3.54727e-01 1.37329e+05 -9.81390e-02 1.72107e-02 1.18446e-08
rs6889760 C 3.54740e-01 1.37334e+05 -9.81955e-02 1.72109e-02 1.16228e-08
rs1592948 A 3.54561e-01 1.37265e+05 -9.84756e-02 1.72088e-02 1.05188e-08
rs10035303 C 3.54742e-01 1.37335e+05 -9.88334e-02 1.72075e-02 9.28097e-09
rs6865731 G 3.54572e-01 1.37269e+05 -9.85274e-02 1.72089e-02 1.03355e-08
rs1345705 A 3.54574e-01 1.37270e+05 -9.86235e-02 1.72096e-02 1.00149e-08
rs10805893 A 3.54536e-01 1.37255e+05 -9.85848e-02 1.72113e-02 1.01825e-08
rs10066946 A 3.54390e-01 1.37198e+05 -9.83721e-02 1.72153e-02 1.10367e-08
rs1544756 T 3.54477e-01 1.37232e+05 -9.88779e-02 1.72138e-02 9.25480e-09
rs1363578 T 3.54615e-01 1.37286e+05 -9.88004e-02 1.72115e-02 9.46166e-09
rs1363579 T 3.54540e-01 1.37257e+05 -9.87489e-02 1.72114e-02 9.62727e-09
rs1422701 G 3.54602e-01 1.37280e+05 -9.85319e-02 1.72102e-02 1.03469e-08
rs2216638 G 3.54638e-01 1.37295e+05 -9.87409e-02 1.72101e-02 9.62880e-09
rs9918293 C 3.54584e-01 1.37274e+05 -9.86742e-02 1.72106e-02 9.86122e-09
5:74515458_GA_G G 3.54471e-01 1.37230e+05 -9.86844e-02 1.72150e-02 9.91282e-09
rs781461141 C 3.54100e-01 1.37086e+05 -9.99391e-02 1.72447e-02 6.82860e-09
5:74517630_AAT_A A 3.55664e-01 1.37692e+05 -9.75558e-02 1.72369e-02 1.51849e-08
rs67593579 TA 3.53459e-01 1.36838e+05 -9.87501e-02 1.72468e-02 1.03165e-08
rs6453123 A 3.54603e-01 1.37281e+05 -9.86786e-02 1.72098e-02 9.83208e-09
rs2161371 A 3.54652e-01 1.37300e+05 -9.86936e-02 1.72096e-02 9.77806e-09
rs58067979 T 3.54581e-01 1.37272e+05 -9.85475e-02 1.72101e-02 1.02895e-08
rs1477937 G 3.54594e-01 1.37278e+05 -9.85857e-02 1.72098e-02 1.01505e-08
rs2112874 A 3.54602e-01 1.37281e+05 -9.86701e-02 1.72098e-02 9.86019e-09
rs12652824 T 3.54602e-01 1.37281e+05 -9.86224e-02 1.72099e-02 1.00254e-08
5:74526489_GT_G G 3.53937e-01 1.37023e+05 -9.83213e-02 1.72282e-02 1.15152e-08
rs10064409 G 3.54609e-01 1.37283e+05 -9.86968e-02 1.72096e-02 9.76703e-09
rs57646262 T 3.54609e-01 1.37283e+05 -9.86638e-02 1.72099e-02 9.88305e-09
rs11957125 A 3.54609e-01 1.37283e+05 -9.86950e-02 1.72096e-02 9.77324e-09
5:74527731_AACAC_A A 2.87396e-01 1.11262e+05 -1.12993e-01 1.85343e-02 1.08650e-09
5:74528390_GTT_G G 3.57459e-01 1.38387e+05 -1.00037e-01 1.72076e-02 6.12638e-09
rs4627970 A 3.55346e-01 1.37569e+05 -9.96231e-02 1.72038e-02 7.01787e-09
rs4295370 T 3.55342e-01 1.37567e+05 -9.92906e-02 1.72129e-02 8.01627e-09
rs73116854 T 3.52924e-01 1.36631e+05 -1.01752e-01 1.72849e-02 3.94507e-09
rs77819698 T 3.54560e-01 1.37264e+05 -9.87050e-02 1.72204e-02 9.94733e-09
rs6889372 T 3.54544e-01 1.37258e+05 -9.82861e-02 1.72193e-02 1.14541e-08
5:74533258_AT_A A 3.55619e-01 1.37674e+05 -9.81721e-02 1.72377e-02 1.23397e-08
rs17738989 T 3.61654e-01 1.40011e+05 -9.79661e-02 1.71434e-02 1.10182e-08
rs28539749 A 3.61657e-01 1.40012e+05 -9.80486e-02 1.71416e-02 1.06733e-08
rs67065524 G 3.61701e-01 1.40029e+05 -9.83278e-02 1.71397e-02 9.66065e-09
rs6866661 G 3.61664e-01 1.40014e+05 -9.81963e-02 1.71400e-02 1.01128e-08
rs10079346 A 3.61622e-01 1.39998e+05 -9.85976e-02 1.71416e-02 8.83465e-09
rs4704194 G 3.61574e-01 1.39980e+05 -9.80300e-02 1.71366e-02 1.06375e-08
rs4704196 G 3.61586e-01 1.39984e+05 -9.80284e-02 1.71363e-02 1.06355e-08
rs4704197 T 3.61601e-01 1.39990e+05 -9.79569e-02 1.71365e-02 1.09040e-08
rs10942732 G 3.64208e-01 1.40999e+05 -9.97589e-02 1.71273e-02 5.73558e-09
rs11956120 C 3.68538e-01 1.42676e+05 -9.79972e-02 1.70528e-02 9.11468e-09
rs34563861 TA 3.19109e-01 1.23540e+05 -1.11673e-01 1.83159e-02 1.08258e-09
rs9942407 A 3.68539e-01 1.42676e+05 -9.79500e-02 1.70520e-02 9.24917e-09
5:74543065_CTTT_C C 3.71202e-01 1.43707e+05 -9.71177e-02 1.70827e-02 1.30900e-08
rs11947996 T 3.68645e-01 1.42717e+05 -9.81641e-02 1.70527e-02 8.60046e-09
rs60522520 CA 3.68101e-01 1.42507e+05 -9.80342e-02 1.70719e-02 9.34645e-09
rs58999738 G 3.68645e-01 1.42717e+05 -9.81641e-02 1.70527e-02 8.60046e-09
rs35660828 G 3.68647e-01 1.42718e+05 -9.81784e-02 1.70529e-02 8.55995e-09
rs9686311 A 3.68303e-01 1.42585e+05 -9.79931e-02 1.70604e-02 9.26658e-09
rs140101339 C 3.68426e-01 1.42632e+05 -9.75952e-02 1.70565e-02 1.05500e-08
rs6650961 A 3.68444e-01 1.42639e+05 -9.77413e-02 1.70563e-02 1.00280e-08
rs113343379 T 3.68461e-01 1.42646e+05 -9.77804e-02 1.70558e-02 9.88433e-09
rs4557385 G 3.68461e-01 1.42646e+05 -9.77804e-02 1.70558e-02 9.88433e-09
rs7711723 G 3.68466e-01 1.42648e+05 -9.77999e-02 1.70561e-02 9.82198e-09
rs201041613 AT 3.67268e-01 1.42184e+05 -9.77572e-02 1.70947e-02 1.07586e-08
rs55639358 C 3.68607e-01 1.42703e+05 -9.80412e-02 1.70533e-02 8.98552e-09
rs146750452 GC 3.68601e-01 1.42700e+05 -9.80936e-02 1.70712e-02 9.14350e-09
rs55720018 T 3.68608e-01 1.42703e+05 -9.80398e-02 1.70532e-02 8.98735e-09
rs56012051 G 3.68629e-01 1.42711e+05 -9.80221e-02 1.70538e-02 9.05396e-09
rs35719345 C 3.68666e-01 1.42725e+05 -9.79272e-02 1.70527e-02 9.33540e-09
rs6453127 C 3.68665e-01 1.42725e+05 -9.79134e-02 1.70528e-02 9.38291e-09
rs4566765 T 3.68481e-01 1.42654e+05 -9.78718e-02 1.70566e-02 9.59185e-09
rs10061770 C 3.68693e-01 1.42736e+05 -9.80718e-02 1.70536e-02 8.89539e-09
rs7717415 G 3.69239e-01 1.42947e+05 -9.82996e-02 1.70630e-02 8.37499e-09
rs10051965 T 3.67412e-01 1.42240e+05 -9.81323e-02 1.71286e-02 1.01087e-08
rs10066707 A 3.67264e-01 1.42182e+05 -9.86747e-02 1.71323e-02 8.44579e-09
rs2112653 C 4.28304e-01 1.65814e+05 -1.02670e-01 1.67673e-02 9.18844e-10
5:74565199_GTCTCCGTCTCCC_G G 3.74592e-01 1.45019e+05 -9.86191e-02 1.73406e-02 1.29339e-08
rs369330343 C 4.07223e-01 1.57652e+05 -1.05990e-01 1.67976e-02 2.79869e-10
rs184692007 G 3.97858e-01 1.54027e+05 -1.04054e-01 1.69455e-02 8.24263e-10
rs1544755 A 4.07256e-01 1.57665e+05 -1.07566e-01 1.67656e-02 1.40327e-10
rs4704200 T 4.07262e-01 1.57667e+05 -1.07436e-01 1.67592e-02 1.45290e-10
rs4704202 C 4.15457e-01 1.60840e+05 -1.06307e-01 1.67557e-02 2.23565e-10
rs2126736 G 4.09283e-01 1.58450e+05 -1.07157e-01 1.67378e-02 1.53634e-10
rs7722186 A 4.09054e-01 1.58361e+05 -1.06969e-01 1.67444e-02 1.68030e-10
rs10059435 C 4.09296e-01 1.58455e+05 -1.07056e-01 1.67433e-02 1.62007e-10
5:74586866_CT_C C 4.08631e-01 1.58197e+05 -1.05828e-01 1.67662e-02 2.76137e-10
rs115543819 T 2.89566e-01 1.12103e+05 -1.13027e-01 1.83646e-02 7.54087e-10
rs10942734 C 4.26542e-01 1.65132e+05 -1.12044e-01 1.66753e-02 1.83264e-11
rs1423527 A 3.96038e-01 1.53322e+05 -1.03633e-01 1.68505e-02 7.75604e-10
rs2335418 A 4.18150e-01 1.61883e+05 -1.08574e-01 1.67055e-02 8.08837e-11
rs10070119 T 3.95901e-01 1.53269e+05 -1.03740e-01 1.68510e-02 7.45853e-10
rs6871667 A 4.00911e-01 1.55209e+05 -1.09006e-01 1.68770e-02 1.05744e-10
5:74608651_CA_C C 3.86205e-01 1.49516e+05 -1.01407e-01 1.74845e-02 6.64960e-09
rs11957260 T 4.16627e-01 1.61293e+05 -1.08215e-01 1.66995e-02 9.18486e-11
rs7730493 T 3.19670e-01 1.23757e+05 -1.09680e-01 1.84376e-02 2.70731e-09
5:74611232_TG_T T 3.19670e-01 1.23757e+05 -1.09680e-01 1.84376e-02 2.70731e-09
rs7730495 T 3.91908e-01 1.51723e+05 -1.03276e-01 1.68976e-02 9.86833e-10
rs6892023 T 4.16656e-01 1.61304e+05 -1.07869e-01 1.66965e-02 1.04520e-10
rs7702895 A 4.16402e-01 1.61206e+05 -1.07758e-01 1.66989e-02 1.09904e-10
rs4703667 C 3.90932e-01 1.51346e+05 -1.06781e-01 1.69091e-02 2.70807e-10
rs7708283 C 3.93640e-01 1.52394e+05 -1.03931e-01 1.68898e-02 7.59487e-10
rs1820164 C 4.00696e-01 1.55125e+05 -1.08657e-01 1.68878e-02 1.24561e-10
rs2032885 C 4.48727e-01 2.13420e+05 1.06786e-01 1.69174e-02 2.75686e-10
rs1820163 T 3.54108e-01 1.37089e+05 -9.79438e-02 1.79543e-02 4.89841e-08
rs2878417 A 3.94492e-01 1.52724e+05 -1.03496e-01 1.68397e-02 7.96200e-10
rs34966499 AT 3.92719e-01 1.52037e+05 -1.07865e-01 1.68951e-02 1.72472e-10
rs4704208 G 3.94435e-01 1.52701e+05 -1.04404e-01 1.68460e-02 5.74555e-10
rs200967379 T 4.13422e-01 1.60052e+05 -1.11095e-01 1.67235e-02 3.08067e-11
rs3843480 C 3.73889e-01 1.44747e+05 -1.18620e-01 1.70274e-02 3.26065e-12
rs11405709 CT 3.67905e-01 1.42431e+05 -1.20378e-01 1.72136e-02 2.69568e-12
rs7703051 A 3.73955e-01 1.44773e+05 -1.18666e-01 1.70218e-02 3.14695e-12
rs7701925 A 2.24960e-01 8.70910e+04 -1.19183e-01 1.96821e-02 1.40319e-09
rs11749783 C 3.73914e-01 1.44757e+05 -1.18348e-01 1.70242e-02 3.61900e-12
rs3931914 C 2.24661e-01 8.69754e+04 -1.19970e-01 1.96897e-02 1.10997e-09
rs3843481 T 3.73594e-01 1.44633e+05 -1.18695e-01 1.70265e-02 3.15351e-12
rs2878418 A 2.24918e-01 8.70747e+04 -1.19904e-01 1.96830e-02 1.11883e-09
5:74629162_CAT_C C 2.68771e-01 1.04052e+05 -1.08186e-01 1.86839e-02 7.03593e-09
rs7732854 C 2.24901e-01 8.70681e+04 -1.20277e-01 1.96892e-02 1.00601e-09
rs28851300 T 2.24606e-01 8.69540e+04 -1.20154e-01 1.96906e-02 1.04889e-09
rs13436857 C 2.08557e-01 8.07406e+04 -1.20777e-01 2.14618e-02 1.83073e-08
rs4704210 C 3.73447e-01 1.44576e+05 -1.17619e-01 1.70314e-02 4.99996e-12
rs10045497 A 3.73010e-01 1.44407e+05 -1.18130e-01 1.70331e-02 4.06565e-12
rs17238379 GCTTA 3.73291e-01 1.44516e+05 -1.17639e-01 1.70435e-02 5.13461e-12
rs10038095 T 3.73438e-01 1.44573e+05 -1.17892e-01 1.70305e-02 4.45287e-12
rs3846661 G 3.96001e-01 1.53308e+05 -1.20873e-01 1.68451e-02 7.22634e-13
rs3843482 G 3.73335e-01 1.44533e+05 -1.17867e-01 1.70322e-02 4.52273e-12
rs763938651 C 3.62828e-01 1.40465e+05 -1.20284e-01 1.71990e-02 2.68733e-12
rs2878419 T 3.73062e-01 1.44427e+05 -1.18772e-01 1.70348e-02 3.12728e-12
rs199699609 CT 2.20712e-01 8.54464e+04 -1.16596e-01 1.99948e-02 5.50752e-09
5:74641090_CT_C C 2.24915e-01 8.70738e+04 -1.20073e-01 1.96902e-02 1.07530e-09
rs17244834 T 3.73164e-01 1.44467e+05 -1.17431e-01 1.70344e-02 5.44997e-12
rs10683134 ATTC 3.95599e-01 1.53152e+05 -1.21142e-01 1.68747e-02 7.05209e-13
rs10474434 T 2.24743e-01 8.70068e+04 -1.20253e-01 1.96854e-02 1.00617e-09
rs6453131 G 3.73412e-01 1.44563e+05 -1.17813e-01 1.70305e-02 4.60177e-12
rs11443896 TA 3.73199e-01 1.44480e+05 -1.17709e-01 1.70384e-02 4.91420e-12
rs17238484 T 2.24808e-01 8.70321e+04 -1.20448e-01 1.96820e-02 9.39204e-10
rs12654264 T 3.73470e-01 1.44585e+05 -1.17314e-01 1.70308e-02 5.66113e-12
rs10053643 T 2.25696e-01 8.73760e+04 -1.21160e-01 1.96641e-02 7.22026e-10
rs3846662 G 4.21884e-01 1.63328e+05 -1.06633e-01 1.66870e-02 1.66075e-10
rs6882842 A 3.96002e-01 1.53308e+05 -1.20691e-01 1.68420e-02 7.74376e-13
rs3846663 T 3.73433e-01 1.44571e+05 -1.16763e-01 1.70277e-02 7.04113e-12
rs12916 C 3.99429e-01 1.54635e+05 -1.02447e-01 1.68290e-02 1.14889e-09
rs4703670 C 2.09420e-01 8.10748e+04 -1.32463e-01 2.01978e-02 5.45670e-11
rs7733436 T 3.79510e-01 1.46923e+05 -1.28015e-01 1.69745e-02 4.66109e-14
rs376481168 A 2.02335e-01 7.83319e+04 -1.34295e-01 2.09651e-02 1.50084e-10
rs13356670 G 2.45884e-01 9.51915e+04 -1.36170e-01 1.93392e-02 1.91303e-12
rs7737959 C 2.31717e-01 8.97071e+04 -1.31870e-01 1.94631e-02 1.24412e-11
rs10462517 C 2.09374e-01 8.10569e+04 -1.33744e-01 2.01936e-02 3.52651e-11
rs7700468 C 2.31885e-01 8.97721e+04 -1.31651e-01 1.94579e-02 1.32814e-11
rs3761742 A 2.09275e-01 8.10186e+04 -1.34227e-01 2.01954e-02 3.01097e-11
rs3846665 A 2.09142e-01 8.09672e+04 -1.34459e-01 2.02035e-02 2.83567e-11
rs698912 C 2.09211e-01 8.09938e+04 -1.34516e-01 2.02014e-02 2.76922e-11
rs4704214 G 2.09156e-01 8.09725e+04 -1.34286e-01 2.02026e-02 2.99957e-11
rs7356637 C 2.31594e-01 8.96595e+04 -1.32364e-01 1.94655e-02 1.04964e-11
rs3761743 G 2.31479e-01 8.96148e+04 -1.32908e-01 1.94712e-02 8.76400e-12
rs12234032 T 2.09086e-01 8.09457e+04 -1.34922e-01 2.02038e-02 2.42790e-11
rs9885386 G 2.09081e-01 8.09438e+04 -1.34910e-01 2.02038e-02 2.43810e-11
rs6878990 C 3.80344e-01 1.47247e+05 -1.26845e-01 1.69703e-02 7.78117e-14
rs11957913 T 2.30901e-01 8.93910e+04 -1.33299e-01 1.94880e-02 7.93996e-12
rs6453133 G 2.86856e-01 1.11053e+05 -1.34193e-01 1.81843e-02 1.59415e-13
rs3846666 G 2.31722e-01 8.97089e+04 -1.31736e-01 1.94633e-02 1.30560e-11
rs28609217 C 2.31647e-01 8.96798e+04 -1.33999e-01 1.94712e-02 5.92274e-12
rs10038723 T 2.09211e-01 8.09940e+04 -1.34185e-01 2.01999e-02 3.08461e-11
rs6453134 A 2.31722e-01 8.97089e+04 -1.32660e-01 1.94645e-02 9.42276e-12
5:74719209_GA_G G 2.95651e-01 1.14458e+05 -1.06725e-01 1.90723e-02 2.19890e-08
rs10075139 C 2.09238e-01 8.10046e+04 -1.33997e-01 2.01987e-02 3.27728e-11
5:74725668_GA_G G 2.30193e-01 8.91169e+04 -1.37485e-01 1.98353e-02 4.18083e-12
rs10434644 G 2.31657e-01 8.96837e+04 -1.32171e-01 1.94669e-02 1.12851e-11
rs112635930 C 2.31637e-01 8.96759e+04 -1.32234e-01 1.94676e-02 1.10509e-11
rs4385188 G 2.31640e-01 8.96770e+04 -1.32464e-01 1.94669e-02 1.01653e-11
rs10474436 G 2.31625e-01 8.96715e+04 -1.32383e-01 1.94669e-02 1.04610e-11
rs6872314 C 2.31817e-01 8.97458e+04 -1.32160e-01 1.94609e-02 1.11621e-11
5:74736600_TA_T T 3.80978e-01 1.47492e+05 -1.27063e-01 1.69790e-02 7.26392e-14
rs10070207 T 2.07409e-01 8.02962e+04 -1.19098e-01 2.02972e-02 4.42644e-09
rs4704219 T 3.80503e-01 1.47308e+05 -1.26697e-01 1.69699e-02 8.30168e-14
rs6874781 T 2.09337e-01 8.10426e+04 -1.33929e-01 2.01927e-02 3.30760e-11
rs4704220 A 3.80556e-01 1.47328e+05 -1.26435e-01 1.69673e-02 9.25697e-14
rs4704221 A 3.80615e-01 1.47351e+05 -1.26108e-01 1.69671e-02 1.07022e-13
rs77218814 GCCA 2.31675e-01 8.96906e+04 -1.32153e-01 1.94843e-02 1.18429e-11
rs57149337 A 2.31829e-01 8.97502e+04 -1.31509e-01 1.94627e-02 1.41278e-11
rs4440336 C 2.31942e-01 8.97942e+04 -1.31303e-01 1.94576e-02 1.50121e-11
rs6873472 A 3.80520e-01 1.47315e+05 -1.26038e-01 1.69696e-02 1.11301e-13
rs4704223 C 3.80831e-01 1.47435e+05 -1.25911e-01 1.69693e-02 1.17649e-13
rs6891949 G 2.31489e-01 8.96187e+04 -1.32241e-01 1.94718e-02 1.11370e-11
rs61430233 T 2.09327e-01 8.10388e+04 -1.34003e-01 2.01959e-02 3.25026e-11
rs10942739 A 2.31646e-01 8.96796e+04 -1.32188e-01 1.94646e-02 1.11535e-11
rs6896136 C 3.80800e-01 1.47423e+05 -1.25861e-01 1.69690e-02 1.20197e-13
rs7709282 T 2.31468e-01 8.96107e+04 -1.31659e-01 1.94715e-02 1.36820e-11
rs4704224 C 2.31208e-01 8.95100e+04 -1.31434e-01 1.94766e-02 1.49997e-11
5:74800576_CT_C C 2.95003e-01 1.14208e+05 -1.04081e-01 1.89014e-02 3.66423e-08
rs5744533 T 2.09177e-01 8.09806e+04 -1.32976e-01 2.02114e-02 4.73938e-11
rs4549504 T 3.81813e-01 1.47815e+05 -1.24203e-01 1.69639e-02 2.45949e-13
rs4604177 T 3.79926e-01 1.47085e+05 -1.24599e-01 1.69788e-02 2.16789e-13
rs6863398 A 2.31474e-01 8.96128e+04 -1.30741e-01 1.94746e-02 1.90629e-11
rs73120833 C 2.31625e-01 8.96713e+04 -1.30856e-01 1.94708e-02 1.81409e-11
5:74816841_CT_C C 2.09386e-01 8.10618e+04 -1.33108e-01 2.01992e-02 4.41586e-11
rs5744552 G 3.82132e-01 1.47939e+05 -1.25271e-01 1.69645e-02 1.53876e-13
rs5744555 A 2.09313e-01 8.10334e+04 -1.32635e-01 2.02017e-02 5.19673e-11
rs200187724 C 2.31606e-01 8.96638e+04 -1.30977e-01 1.94715e-02 1.74122e-11
rs545737887 G 3.83180e-01 2.38796e+05 1.25021e-01 1.70365e-02 2.16957e-13
rs4704227 A 3.82043e-01 1.47904e+05 -1.25216e-01 1.69618e-02 1.56262e-13
rs59506842 A 2.09118e-01 8.09579e+04 -1.32878e-01 2.02066e-02 4.84461e-11
rs10043621 C 2.08972e-01 8.09016e+04 -1.32579e-01 2.02160e-02 5.46256e-11
rs13354407 A 2.09330e-01 8.10400e+04 -1.32690e-01 2.02000e-02 5.08434e-11
rs5744575 C 2.09689e-01 8.11790e+04 -1.33114e-01 2.01923e-02 4.34163e-11
rs4704228 A 2.06104e-01 7.97910e+04 -1.35743e-01 2.03338e-02 2.46619e-11
rs5744595 G 2.31861e-01 8.97625e+04 -1.31810e-01 1.94633e-02 1.27196e-11
rs5744598 A 2.09204e-01 8.09911e+04 -1.32702e-01 2.02055e-02 5.12484e-11
rs5744601 G 2.09282e-01 8.10214e+04 -1.32824e-01 2.02021e-02 4.88588e-11
rs5744621 C 2.09223e-01 8.09987e+04 -1.32481e-01 2.02030e-02 5.48572e-11
rs57312935 G 2.09444e-01 8.10842e+04 -1.32780e-01 2.01943e-02 4.87476e-11
rs10044053 A 2.09185e-01 8.09841e+04 -1.32924e-01 2.02036e-02 4.74217e-11
rs7445415 C 2.09247e-01 8.10078e+04 -1.33031e-01 2.02019e-02 4.55922e-11
rs5744663 C 2.31752e-01 8.97204e+04 -1.31411e-01 1.94622e-02 1.46116e-11
rs3213801 T 2.09128e-01 8.09618e+04 -1.32643e-01 2.02024e-02 5.19041e-11
rs5744672 C 3.82191e-01 1.47961e+05 -1.26234e-01 1.69596e-02 9.86462e-14
rs5744680 A 3.76073e-01 1.45593e+05 -1.27358e-01 1.70292e-02 7.53045e-14
rs4703674 T 2.30727e-01 8.93236e+04 -1.32619e-01 1.95062e-02 1.05814e-11
rs767676 C 2.31891e-01 8.97743e+04 -1.31976e-01 1.94572e-02 1.18131e-11
rs5744703 G 2.31705e-01 8.97023e+04 -1.31442e-01 1.94618e-02 1.44415e-11
rs1051795 A 2.09089e-01 8.09467e+04 -1.32695e-01 2.02020e-02 5.09803e-11
rs1995267 G 2.31868e-01 8.97652e+04 -1.31854e-01 1.94581e-02 1.23626e-11
rs2287711 C 2.09074e-01 8.09408e+04 -1.32680e-01 2.02026e-02 5.12942e-11
rs7703282 C 3.68391e-01 1.42619e+05 -1.31019e-01 1.71187e-02 1.96353e-14
rs4045166 G 2.31846e-01 8.97569e+04 -1.32117e-01 1.94573e-02 1.12376e-11
rs11748027 T 3.76288e-01 1.45676e+05 -1.27755e-01 1.70099e-02 5.91058e-14
rs984976 G 3.82018e-01 1.47895e+05 -1.26048e-01 1.69612e-02 1.07757e-13
rs67969809 A 2.09280e-01 8.10207e+04 -1.32540e-01 2.01962e-02 5.30147e-11
rs2878519 A 2.09357e-01 8.10504e+04 -1.33097e-01 2.01915e-02 4.35772e-11
rs2878520 A 2.09275e-01 8.10187e+04 -1.32104e-01 2.01972e-02 6.13873e-11
rs1863935 G 2.09202e-01 8.09905e+04 -1.31958e-01 2.01955e-02 6.41766e-11
rs1863934 A 2.09361e-01 8.10521e+04 -1.33162e-01 2.01913e-02 4.26272e-11
rs6886841 C 2.32032e-01 8.98289e+04 -1.32597e-01 1.94564e-02 9.45046e-12
rs6861279 A 2.11665e-01 8.19439e+04 -1.32449e-01 2.01654e-02 5.10817e-11
rs9332464 A 2.09340e-01 8.10440e+04 -1.32803e-01 2.01907e-02 4.79883e-11
rs17739580 T 2.09028e-01 8.09230e+04 -1.33479e-01 2.02036e-02 3.93984e-11
rs7717505 A 2.09496e-01 8.11044e+04 -1.33590e-01 2.01921e-02 3.70135e-11
rs796465261 G 2.19282e-01 8.48927e+04 -1.29000e-01 2.01580e-02 1.56276e-10
rs10067641 G 2.09474e-01 8.10957e+04 -1.33529e-01 2.01889e-02 3.75123e-11
rs7723531 A 2.09365e-01 8.10534e+04 -1.33312e-01 2.01933e-02 4.07187e-11
rs10060260 T 2.08395e-01 8.06780e+04 -1.34342e-01 2.02425e-02 3.21731e-11
rs7706857 G 2.08836e-01 8.08489e+04 -1.33714e-01 2.02273e-02 3.83801e-11
rs924452 A 2.09352e-01 8.10487e+04 -1.33539e-01 2.01941e-02 3.78252e-11
rs1427924 G 2.09321e-01 8.10364e+04 -1.33582e-01 2.02050e-02 3.81829e-11
rs9293656 T 2.08916e-01 8.08797e+04 -1.34265e-01 2.02216e-02 3.15247e-11
rs253407 A 2.76704e-01 2.80017e+05 1.35749e-01 1.84054e-02 1.64352e-13
rs253408 C 2.76593e-01 2.80060e+05 1.35974e-01 1.83953e-02 1.45432e-13
rs253409 C 2.76522e-01 2.80087e+05 1.35834e-01 1.83946e-02 1.53694e-13
rs253410 A 2.08036e-01 3.06601e+05 1.31032e-01 2.03106e-02 1.11068e-10
rs253392 G 2.53739e-01 2.88908e+05 1.36126e-01 1.89192e-02 6.26286e-13
rs253393 G 2.54388e-01 2.88656e+05 1.36287e-01 1.89069e-02 5.68470e-13
rs779550517 TA 2.77589e-01 2.79674e+05 1.35387e-01 1.84158e-02 1.96551e-13
rs34339 G 2.07898e-01 3.06654e+05 1.30849e-01 2.03128e-02 1.18394e-10
rs34340 G 2.54188e-01 2.88734e+05 1.35594e-01 1.89117e-02 7.53371e-13
rs34341 A 4.23370e-01 2.23237e+05 1.50605e-01 1.66887e-02 1.82358e-19
rs34342 T 2.08137e-01 3.06562e+05 1.30746e-01 2.03017e-02 1.19638e-10
rs34343 G 2.08166e-01 3.06550e+05 1.30698e-01 2.03020e-02 1.21563e-10
rs34344 A 2.64706e-01 2.84662e+05 1.41402e-01 1.86550e-02 3.47502e-14
rs34345 G 2.64725e-01 2.84655e+05 1.41570e-01 1.86551e-02 3.24316e-14
rs34349 A 2.08334e-01 3.06486e+05 1.29862e-01 2.03086e-02 1.61516e-10
rs34350 G 2.65018e-01 2.84541e+05 1.39402e-01 1.86604e-02 8.02345e-14
rs34351 C 3.30237e-01 2.59292e+05 1.56039e-01 1.75458e-02 5.98363e-19
rs253391 C 3.30568e-01 2.59164e+05 1.55971e-01 1.75423e-02 6.09762e-19
rs253411 A 3.30288e-01 2.59272e+05 1.55467e-01 1.75465e-02 8.04468e-19
rs5868779 T 1.97273e-01 3.10768e+05 1.23764e-01 2.07970e-02 2.66926e-09
rs253412 G 3.35970e-01 2.57072e+05 1.52358e-01 1.74647e-02 2.71165e-18
rs253413 T 2.31300e-01 2.97594e+05 1.35077e-01 1.95674e-02 5.10028e-12
rs253414 C 3.30493e-01 2.59193e+05 1.54384e-01 1.75443e-02 1.38364e-18
rs253415 C 2.31527e-01 2.97507e+05 1.35981e-01 1.95703e-02 3.70729e-12
rs542624913 ATT 4.55244e-01 1.76243e+05 1.18385e-01 1.76275e-02 1.87363e-11
rs34355 G 2.07360e-01 3.06863e+05 1.30209e-01 2.03678e-02 1.63164e-10
rs34356 T 1.96583e-01 3.11035e+05 1.23924e-01 2.07688e-02 2.42337e-09
rs42854 G 3.10398e-01 2.66973e+05 1.43439e-01 1.78333e-02 8.79227e-16
rs34357 C 1.96769e-01 3.10963e+05 1.24175e-01 2.07530e-02 2.18789e-09
rs40059 A 2.63410e-01 2.85164e+05 1.22549e-01 1.87350e-02 6.11855e-11
rs34358 G 3.44780e-01 2.53662e+05 1.55524e-01 1.73355e-02 2.95179e-19
rs42302 A 3.38646e-01 2.56037e+05 1.54010e-01 1.74252e-02 9.79077e-19
rs40060 C 3.44568e-01 2.53744e+05 1.55631e-01 1.73370e-02 2.81076e-19
5:74967600_CTT_C CTT 3.44514e-01 2.53765e+05 1.55422e-01 1.73420e-02 3.21091e-19
rs34359 G 3.44798e-01 2.53655e+05 1.55424e-01 1.73403e-02 3.18173e-19
rs34360 C 3.45253e-01 2.53479e+05 1.55237e-01 1.73411e-02 3.52063e-19
rs777901005 CA 3.43048e-01 2.54332e+05 1.58331e-01 1.78445e-02 7.18734e-19
rs34361 A 3.46051e-01 2.53170e+05 1.55716e-01 1.73457e-02 2.80048e-19
rs58711993 C 3.45363e-01 2.53436e+05 1.56494e-01 1.73686e-02 2.07567e-19
rs2193990 C 1.49191e-01 5.77576e+04 -1.27938e-01 2.31759e-02 3.38832e-08
5:74973446_TA_T T 2.74388e-01 1.06226e+05 -1.19544e-01 2.04548e-02 5.09486e-09
rs67570751 C 3.45882e-01 2.53235e+05 1.56775e-01 1.73530e-02 1.66238e-19
rs253387 C 1.96748e-01 3.10971e+05 1.23965e-01 2.07708e-02 2.40256e-09
rs253388 A 2.72301e-01 2.81721e+05 1.22370e-01 1.85681e-02 4.40046e-11
rs253389 A 2.81510e-01 2.78156e+05 1.14657e-01 1.83478e-02 4.13770e-10
rs2546188 A 2.86237e-01 2.76326e+05 1.11423e-01 1.85280e-02 1.81579e-09
rs2640646 A 2.83737e-01 2.77294e+05 1.14011e-01 1.85755e-02 8.38762e-10
rs253390 T 2.81661e-01 2.78098e+05 1.14260e-01 1.83405e-02 4.67641e-10
rs166183 T 2.81494e-01 2.78162e+05 1.14840e-01 1.83439e-02 3.84866e-10
rs193344 T 2.81680e-01 2.78091e+05 1.14329e-01 1.83406e-02 4.56612e-10
rs168807 A 2.15920e-01 3.03549e+05 1.13381e-01 2.00373e-02 1.52925e-08
rs772913996 TCAAAA 2.81337e-01 2.78223e+05 1.14676e-01 1.83531e-02 4.15723e-10
rs35866218 C 3.05970e-01 2.68687e+05 1.08813e-01 1.83518e-02 3.04741e-09
rs194137 G 2.81482e-01 2.78167e+05 1.14849e-01 1.83435e-02 3.83195e-10
rs111937612 T 2.81490e-01 1.08976e+05 -1.14763e-01 1.83423e-02 3.93915e-10
rs4703676 C 2.15922e-01 8.35920e+04 -1.13353e-01 2.00351e-02 1.53628e-08
rs17563589 G 2.15924e-01 8.35929e+04 -1.13450e-01 2.00355e-02 1.49429e-08
rs76117708 TAA 2.81727e-01 1.09068e+05 -1.14660e-01 1.83413e-02 4.07458e-10
rs72633978 A 2.81329e-01 1.08914e+05 -1.14982e-01 1.83526e-02 3.73266e-10
rs201309554 TC 2.81325e-01 1.08912e+05 -1.14925e-01 1.83525e-02 3.80615e-10
rs6868069 A 2.81502e-01 1.08981e+05 -1.14812e-01 1.83427e-02 3.87572e-10
rs10515213 G 2.15924e-01 8.35930e+04 -1.13457e-01 2.00356e-02 1.49133e-08
5:74980634_AT_A A 2.81487e-01 1.08975e+05 -1.14789e-01 1.83586e-02 4.04483e-10
5:74980695_CTT_C C 2.41331e-01 9.34287e+04 -1.16465e-01 1.98179e-02 4.19006e-09
rs112194443 A 2.15917e-01 8.35899e+04 -1.13446e-01 2.00357e-02 1.49660e-08
rs113216064 T 2.15924e-01 8.35930e+04 -1.13460e-01 2.00356e-02 1.49043e-08
rs17563610 T 2.15924e-01 8.35930e+04 -1.13466e-01 2.00356e-02 1.48791e-08
rs16872768 C 3.66796e-01 1.42001e+05 -1.48998e-01 1.71068e-02 3.06524e-18
rs34761783 TAG 2.81504e-01 1.08982e+05 -1.14743e-01 1.83462e-02 4.00154e-10
rs11746063 C 2.81434e-01 1.08954e+05 -1.14710e-01 1.83428e-02 4.01740e-10
rs11748378 A 2.81600e-01 1.09019e+05 -1.15203e-01 1.83429e-02 3.38183e-10
rs111985168 G 2.15917e-01 8.35902e+04 -1.13504e-01 2.00358e-02 1.47155e-08
rs141736104 TA 2.81168e-01 1.08851e+05 -1.14337e-01 1.83580e-02 4.72777e-10
rs17649055 T 2.81448e-01 1.08960e+05 -1.14944e-01 1.83427e-02 3.70073e-10
rs67803720 T 2.81431e-01 1.08953e+05 -1.14733e-01 1.83428e-02 3.98446e-10
rs17563686 T 2.81428e-01 1.08952e+05 -1.14805e-01 1.83427e-02 3.88539e-10
rs139072994 AAAAAT 2.81429e-01 1.08953e+05 -1.14810e-01 1.83442e-02 3.89212e-10
rs10462521 C 2.81426e-01 1.08951e+05 -1.14825e-01 1.83426e-02 3.85754e-10
rs17563700 G 2.15917e-01 8.35900e+04 -1.13569e-01 2.00360e-02 1.44462e-08
rs4704230 C 3.63187e-01 1.40604e+05 -1.49705e-01 1.71421e-02 2.49563e-18
rs4704231 A 2.81423e-01 1.08950e+05 -1.14814e-01 1.83427e-02 3.87315e-10
rs10462356 T 2.81417e-01 1.08948e+05 -1.14767e-01 1.83425e-02 3.93613e-10
rs146150795 CAT 2.78548e-01 1.07837e+05 -1.15075e-01 1.84870e-02 4.83531e-10
rs888788 T 2.15919e-01 8.35910e+04 -1.13554e-01 2.00359e-02 1.45070e-08
rs888789 G 4.62598e-01 1.79090e+05 -9.15660e-02 1.65268e-02 3.02077e-08
rs367823453 CATGTT 2.81401e-01 1.08942e+05 -1.14843e-01 1.83435e-02 3.84149e-10
5:74989009_CTAA_C C 2.13853e-01 8.27911e+04 -1.16391e-01 2.02561e-02 9.15374e-09
rs1817869 C 2.81421e-01 1.08949e+05 -1.14859e-01 1.83424e-02 3.80983e-10
rs5868784 CA 2.81206e-01 1.08866e+05 -1.14834e-01 1.83545e-02 3.94683e-10
rs66493518 C 2.81942e-01 1.09151e+05 -1.14487e-01 1.83494e-02 4.40461e-10
rs72633979 T 2.80826e-01 1.08719e+05 -1.14643e-01 1.83628e-02 4.29504e-10
rs2307115 C 2.15907e-01 8.35864e+04 -1.13605e-01 2.00370e-02 1.43203e-08
rs67054144 A 2.81418e-01 1.08948e+05 -1.14884e-01 1.83422e-02 3.77470e-10
rs377603206 G 2.78693e-01 1.07893e+05 -1.14816e-01 1.84736e-02 5.13803e-10
rs370654089 C 2.78693e-01 1.07893e+05 -1.14816e-01 1.84736e-02 5.13803e-10
rs145619427 C 2.79063e-01 1.08036e+05 -1.14985e-01 1.84642e-02 4.74991e-10
rs138490271 C 2.79063e-01 1.08036e+05 -1.14985e-01 1.84642e-02 4.74991e-10
rs6881648 C 3.66849e-01 1.42022e+05 -1.49444e-01 1.71058e-02 2.42436e-18
rs111647749 G 2.81685e-01 1.09051e+05 -1.14887e-01 1.83385e-02 3.74035e-10
rs150247403 T 2.81362e-01 1.08926e+05 -1.15231e-01 1.83475e-02 3.38242e-10
rs149283666 A 2.81361e-01 1.08926e+05 -1.15233e-01 1.83476e-02 3.38084e-10
rs144487569 T 2.81123e-01 1.08834e+05 -1.15421e-01 1.83602e-02 3.25429e-10
rs184136627 A 2.15702e-01 8.35070e+04 -1.14144e-01 2.00558e-02 1.26222e-08
rs4703677 G 2.79094e-01 1.08049e+05 -1.15053e-01 1.84679e-02 4.67692e-10
rs4703678 C 2.81455e-01 1.08963e+05 -1.14733e-01 1.83426e-02 3.98392e-10
rs4703679 G 2.80470e-01 1.08581e+05 -1.15598e-01 1.83972e-02 3.31800e-10
rs4703680 T 2.80470e-01 1.08581e+05 -1.15599e-01 1.83972e-02 3.31721e-10
5:74993212_GT_G G 2.15373e-01 8.33797e+04 -1.13843e-01 2.00826e-02 1.44038e-08
rs7380748 C 2.14737e-01 8.31332e+04 -1.13271e-01 2.01252e-02 1.82248e-08
rs7381033 C 2.79698e-01 1.08282e+05 -1.15086e-01 1.84327e-02 4.28623e-10
rs7381040 C 2.80261e-01 1.08500e+05 -1.15442e-01 1.84098e-02 3.60266e-10
rs7712499 A 2.82716e-01 1.09451e+05 -1.15006e-01 1.84130e-02 4.22191e-10
rs375574520 A 2.80242e-01 1.08493e+05 -1.15395e-01 1.84137e-02 3.69368e-10
rs7732100 C 2.80490e-01 1.08589e+05 -1.15260e-01 1.84091e-02 3.83222e-10
rs369671918 C 2.80827e-01 1.08719e+05 -1.15455e-01 1.84353e-02 3.79168e-10
rs367659190 G 2.79940e-01 1.08376e+05 -1.15665e-01 1.84284e-02 3.47178e-10
rs117252103 T 2.79941e-01 1.08376e+05 -1.15647e-01 1.84284e-02 3.49280e-10
rs59778668 T 2.79977e-01 1.08390e+05 -1.15384e-01 1.84287e-02 3.83093e-10
rs373167598 G 2.79581e-01 1.08237e+05 -1.15832e-01 1.84502e-02 3.43432e-10
rs377291389 A 2.14572e-01 8.30696e+04 -1.12955e-01 2.01407e-02 2.04577e-08
rs140583126 A 2.69994e-01 1.04525e+05 -1.11219e-01 1.88481e-02 3.62336e-09
rs4704232 C 3.21002e-01 1.24273e+05 -1.34136e-01 1.79243e-02 7.26768e-14
rs34905687 C 2.81003e-01 1.08788e+05 -1.14749e-01 1.83602e-02 4.11642e-10
rs10057967 C 3.62830e-01 1.40466e+05 -1.50091e-01 1.71531e-02 2.14917e-18
rs41534344 C 2.81436e-01 1.08955e+05 -1.14538e-01 1.83419e-02 4.25746e-10
rs61173369 G 2.81429e-01 1.08952e+05 -1.14542e-01 1.83422e-02 4.25449e-10
rs2307113 A 2.81437e-01 1.08956e+05 -1.14522e-01 1.83418e-02 4.28063e-10
rs17563863 A 2.81437e-01 1.08956e+05 -1.14517e-01 1.83418e-02 4.28694e-10
rs17649248 A 2.15987e-01 8.36172e+04 -1.13073e-01 2.00359e-02 1.66867e-08
rs17563877 T 2.15918e-01 8.35906e+04 -1.13464e-01 2.00374e-02 1.49316e-08
rs72633981 T 2.15951e-01 8.36032e+04 -1.13538e-01 2.00362e-02 1.45838e-08
rs6874626 A 3.66880e-01 1.42034e+05 -1.49341e-01 1.71049e-02 2.54515e-18
rs4704233 A 2.15951e-01 8.36035e+04 -1.13512e-01 2.00361e-02 1.46895e-08
rs77544433 A 2.12683e-01 8.23380e+04 -1.13480e-01 2.02883e-02 2.23006e-08
rs17649266 C 2.15940e-01 8.35990e+04 -1.13405e-01 2.00364e-02 1.51648e-08
rs72633982 T 2.15940e-01 8.35990e+04 -1.13404e-01 2.00364e-02 1.51653e-08
rs4704234 G 2.81702e-01 1.09058e+05 -1.14452e-01 1.83362e-02 4.33292e-10
5:75002387_GTTTT_G G 2.15707e-01 8.35089e+04 -1.13912e-01 2.00609e-02 1.36230e-08
rs112945065 C 2.16127e-01 8.36716e+04 -1.13008e-01 2.00316e-02 1.68833e-08
rs72633983 T 2.16144e-01 8.36778e+04 -1.12398e-01 2.00347e-02 2.02390e-08
rs3797581 T 2.16137e-01 8.36751e+04 -1.12975e-01 2.00310e-02 1.70260e-08
rs3797580 G 3.63298e-01 1.40647e+05 -1.49913e-01 1.71404e-02 2.22358e-18
rs2307112 C 2.15953e-01 8.36039e+04 -1.13439e-01 2.00362e-02 1.50082e-08
rs2307111 C 3.92928e-01 1.52118e+05 -1.54315e-01 1.68705e-02 5.90717e-20
rs17649332 C 2.15953e-01 8.36039e+04 -1.13439e-01 2.00362e-02 1.50086e-08
rs58968428 G 2.15776e-01 8.35356e+04 -1.13143e-01 2.00455e-02 1.66067e-08
rs17563974 A 2.15942e-01 8.35998e+04 -1.13322e-01 2.00368e-02 1.55446e-08
rs72633984 G 2.15984e-01 8.36161e+04 -1.13411e-01 2.00381e-02 1.51787e-08
rs60423072 A 2.81733e-01 1.09070e+05 -1.14368e-01 1.83392e-02 4.49081e-10
rs17649350 C 2.15973e-01 8.36117e+04 -1.13304e-01 2.00385e-02 1.56690e-08
rs72633985 G 2.15985e-01 8.36166e+04 -1.13384e-01 2.00384e-02 1.53057e-08
rs72633986 A 2.15989e-01 8.36180e+04 -1.13460e-01 2.00385e-02 1.49726e-08
rs17563995 G 2.15899e-01 8.35832e+04 -1.14080e-01 2.00544e-02 1.28318e-08
rs72633987 C 2.15895e-01 8.35817e+04 -1.14072e-01 2.00545e-02 1.28628e-08
rs72633988 A 2.15917e-01 8.35899e+04 -1.13927e-01 2.00528e-02 1.33834e-08
rs2047059 C 2.80079e-01 1.08430e+05 -1.18647e-01 1.83877e-02 1.10284e-10
rs17649362 T 2.16016e-01 8.36284e+04 -1.13980e-01 2.00458e-02 1.30233e-08
rs6864091 C 3.60063e-01 1.39395e+05 -1.52271e-01 1.71828e-02 7.93462e-19
rs111677149 T 2.16039e-01 8.36372e+04 -1.13918e-01 2.00465e-02 1.32792e-08
rs2291630 A 2.16076e-01 8.36515e+04 -1.13303e-01 2.00450e-02 1.58398e-08
5:75013839_CT_C C 2.29899e-01 8.90032e+04 -1.21072e-01 2.03610e-02 2.74758e-09
rs2112347 G 3.59072e-01 1.39011e+05 -1.51099e-01 1.72063e-02 1.62413e-18
rs66787104 A 3.09273e-01 1.19732e+05 -1.30967e-01 1.78584e-02 2.24911e-13
rs58255973 T 2.16064e-01 8.36471e+04 -1.13120e-01 2.00481e-02 1.67917e-08
rs72633989 T 2.16068e-01 8.36486e+04 -1.12848e-01 2.00625e-02 1.85977e-08
rs72633990 A 2.15981e-01 8.36150e+04 -1.13257e-01 2.00839e-02 1.71060e-08
rs6453142 T 3.18983e-01 1.23491e+05 -1.26084e-01 1.77528e-02 1.23222e-12
rs6453143 C 3.66843e-01 1.42020e+05 -1.40778e-01 1.71660e-02 2.39866e-16
rs111378764 CAAACT 3.21830e-01 1.24593e+05 -1.30942e-01 1.79037e-02 2.60916e-13
rs12109685 G 2.28695e-01 8.85369e+04 -1.16968e-01 1.97179e-02 2.99665e-09
rs12109251 A 2.28695e-01 8.85370e+04 -1.16935e-01 1.97181e-02 3.02803e-09
rs4704235 G 2.28688e-01 8.85343e+04 -1.17001e-01 1.97184e-02 2.96855e-09
rs112789140 TTG 2.61595e-01 1.01274e+05 -1.44548e-01 1.94593e-02 1.10531e-13
rs112311926 G 2.29209e-01 8.87361e+04 -1.11667e-01 1.97160e-02 1.48278e-08
rs113039771 A 2.29708e-01 8.89290e+04 -1.11339e-01 1.97003e-02 1.59161e-08
rs7713337 C 3.27302e-01 1.26712e+05 -1.18592e-01 1.76529e-02 1.84716e-11
rs7730516 A 3.27109e-01 1.26637e+05 -1.19622e-01 1.76560e-02 1.24625e-11
rs7734618 A 2.30539e-01 8.92508e+04 -1.11257e-01 1.96781e-02 1.57091e-08
rs7715806 T 3.67807e-01 1.42393e+05 -1.35194e-01 1.71662e-02 3.40845e-15
rs56912706 G 3.74824e-01 1.45109e+05 -1.32690e-01 1.71231e-02 9.29117e-15
rs9942416 G 3.75187e-01 1.45250e+05 -1.32076e-01 1.71208e-02 1.22161e-14
rs149799648 CG 3.74444e-01 1.44962e+05 -1.32265e-01 1.72268e-02 1.62546e-14
rs7707588 A 3.67127e-01 1.42130e+05 -1.24489e-01 1.71773e-02 4.26781e-13
rs60493905 T 3.03576e-01 1.17526e+05 -1.01251e-01 1.80483e-02 2.02627e-08
rs10078021 G 3.69068e-01 1.42881e+05 -1.23487e-01 1.71779e-02 6.56289e-13
rs258494 C 3.65201e-01 2.45756e+05 1.20515e-01 1.71439e-02 2.07734e-12
rs258495 T 3.74771e-01 2.42051e+05 1.22597e-01 1.70848e-02 7.21282e-13
rs10056543 C 3.19883e-01 1.23839e+05 -1.07329e-01 1.77346e-02 1.43364e-09
rs150638385 T 2.68434e-06 1.03922e+00 3.91616e+01 5.14141e+00 2.61020e-14
rs247916 C 2.05961e-01 7.97357e+04 -1.32495e-01 2.05336e-02 1.10213e-10
rs193707 A 2.05911e-01 7.97163e+04 -1.32496e-01 2.05316e-02 1.09728e-10
rs369319062 CT 1.69399e-01 6.55813e+04 -1.41747e-01 2.27939e-02 5.02577e-10
rs247915 T 2.05657e-01 7.96182e+04 -1.32543e-01 2.05384e-02 1.09611e-10
rs33704 C 2.05815e-01 7.96792e+04 -1.32268e-01 2.05329e-02 1.18359e-10
rs33703 T 2.05654e-01 7.96170e+04 -1.32467e-01 2.05384e-02 1.12315e-10
rs2115885 A 2.04273e-01 7.90823e+04 -1.37171e-01 2.05818e-02 2.65963e-11
rs2728786 G 2.04251e-01 7.90739e+04 -1.36636e-01 2.05301e-02 2.83309e-11
rs2728784 G 2.04215e-01 7.90597e+04 -1.36052e-01 2.05181e-02 3.34723e-11
rs193706 G 2.04233e-01 7.90669e+04 -1.36586e-01 2.05160e-02 2.79143e-11
rs13157159 T 2.04481e-01 3.07977e+05 1.35606e-01 2.04930e-02 3.67009e-11
rs2410763 G 2.04506e-01 3.07968e+05 1.35395e-01 2.04926e-02 3.93141e-11
rs1430204 C 2.04466e-01 7.91569e+04 -1.36731e-01 2.04913e-02 2.51942e-11
rs10043347 A 2.04437e-01 7.91458e+04 -1.36617e-01 2.04936e-02 2.62979e-11
rs7442885 G 2.10026e-01 8.13095e+04 -1.42023e-01 2.02784e-02 2.50195e-12
rs11424167 TA 2.00277e-01 7.75354e+04 -1.47099e-01 2.10130e-02 2.56126e-12
rs11379773 GT 2.09777e-01 8.12131e+04 -1.40826e-01 2.03055e-02 4.06426e-12
rs6870983 T 2.10011e-01 8.13036e+04 -1.40865e-01 2.02729e-02 3.70545e-12
rs7445169 G 2.09956e-01 8.12823e+04 -1.40699e-01 2.02740e-02 3.93603e-12
5:87703384_GA_G G 2.45902e-01 9.51987e+04 -1.41616e-01 1.99858e-02 1.38667e-12
rs2410767 G 2.09918e-01 8.12677e+04 -1.40743e-01 2.02715e-02 3.85265e-12
rs6452788 A 2.35689e-01 9.12446e+04 -1.25560e-01 1.94269e-02 1.02736e-10
rs6884773 G 2.32914e-01 9.01702e+04 -1.24869e-01 1.95079e-02 1.54766e-10
rs7444298 G 2.32873e-01 9.01543e+04 -1.24892e-01 1.94994e-02 1.50782e-10
rs7717613 G 2.27152e-01 8.79395e+04 -1.17804e-01 1.96926e-02 2.20618e-09
rs10473915 A 2.27176e-01 8.79488e+04 -1.17809e-01 1.96948e-02 2.21126e-09
rs10074877 T 2.27043e-01 8.78976e+04 -1.17083e-01 1.96992e-02 2.79408e-09
rs62369123 G 2.27160e-01 8.79427e+04 -1.18131e-01 1.97083e-02 2.05109e-09
rs6452790 A 2.27125e-01 8.79293e+04 -1.17975e-01 1.97104e-02 2.16224e-09
rs10214175 A 2.27147e-01 8.79378e+04 -1.18083e-01 1.97120e-02 2.09638e-09
5:87767158_GTA_G G 3.26234e-01 1.26298e+05 -1.17188e-01 1.79973e-02 7.46309e-11
rs199502002 TG 3.32339e-01 1.28662e+05 -1.06982e-01 1.76653e-02 1.39763e-09
rs7737179 A 2.25842e-01 8.74324e+04 -1.14606e-01 1.98511e-02 7.78644e-09
rs16903197 T 2.23560e-01 8.65490e+04 -1.12850e-01 1.99242e-02 1.48127e-08
rs6870741 G 2.23249e-01 8.64285e+04 -1.12548e-01 1.99321e-02 1.63912e-08
rs6452793 T 2.23228e-01 8.64206e+04 -1.13260e-01 1.99318e-02 1.33043e-08
rs6452794 T 2.23482e-01 8.65187e+04 -1.12921e-01 1.99266e-02 1.45661e-08
rs60216969 C 2.23505e-01 8.65278e+04 -1.12597e-01 1.99234e-02 1.59272e-08
rs6452795 C 2.23547e-01 8.65439e+04 -1.12955e-01 1.99219e-02 1.43066e-08
rs7715395 A 3.67509e-01 1.42277e+05 1.02045e-01 1.71667e-02 2.78064e-09
rs10038055 T 3.67735e-01 1.42365e+05 1.01932e-01 1.71689e-02 2.90735e-09
rs62380078 T 3.67499e-01 1.42274e+05 1.02477e-01 1.71646e-02 2.37309e-09
rs4110177 A 3.67451e-01 1.42255e+05 1.02119e-01 1.71589e-02 2.66369e-09
rs55814654 G 3.68028e-01 1.42478e+05 9.63995e-02 1.70900e-02 1.69584e-08
rs1969535 T 3.67974e-01 1.42457e+05 9.64907e-02 1.70899e-02 1.64394e-08
5:88798725_TA_T T 3.67974e-01 1.42457e+05 9.64907e-02 1.70899e-02 1.64394e-08
rs35843836 T 3.67754e-01 1.42372e+05 9.68340e-02 1.70956e-02 1.47862e-08
rs16867703 G 3.68005e-01 1.42470e+05 9.64352e-02 1.70881e-02 1.66936e-08
rs7716447 G 3.61018e-01 1.39765e+05 9.58144e-02 1.73102e-02 3.11372e-08
rs57172156 G 3.67990e-01 1.42464e+05 9.65411e-02 1.70863e-02 1.60490e-08
rs4382197 T 3.67973e-01 1.42457e+05 9.66082e-02 1.70846e-02 1.56349e-08
rs62380087 T 3.67898e-01 1.42428e+05 9.58720e-02 1.70841e-02 2.00534e-08
rs12655212 G 3.67881e-01 1.42422e+05 9.69131e-02 1.70839e-02 1.40698e-08
rs6864461 C 3.67880e-01 1.42421e+05 9.69255e-02 1.70841e-02 1.40155e-08
rs12514792 A 3.67789e-01 1.42386e+05 9.73815e-02 1.70867e-02 1.20514e-08
rs62380112 T 3.67872e-01 1.42418e+05 9.68978e-02 1.70847e-02 1.41667e-08
rs62380113 C 3.67858e-01 1.42412e+05 9.71034e-02 1.70858e-02 1.32321e-08
rs62380114 A 3.67307e-01 1.42199e+05 9.73220e-02 1.71037e-02 1.27143e-08
rs58689924 T 3.67849e-01 1.42409e+05 9.73753e-02 1.70859e-02 1.20569e-08
rs59007458 G 3.67761e-01 1.42375e+05 9.78820e-02 1.70883e-02 1.01773e-08
rs17583459 T 3.67751e-01 1.42371e+05 9.79353e-02 1.70888e-02 1.00012e-08
rs58883791 T 3.67953e-01 1.42449e+05 9.64839e-02 1.71290e-02 1.77571e-08
rs1881459 G 3.68091e-01 1.42503e+05 9.79473e-02 1.70903e-02 9.98948e-09
rs11953993 C 4.03434e-01 1.56186e+05 9.28837e-02 1.68421e-02 3.49262e-08
rs4280908 G 3.92227e-01 1.51847e+05 9.46109e-02 1.69374e-02 2.32799e-08
rs10942551 C 3.71989e-01 1.44012e+05 9.39579e-02 1.71029e-02 3.94153e-08
rs12655756 A 3.71846e-01 1.43956e+05 9.39521e-02 1.71060e-02 3.97116e-08
rs10942552 A 3.92070e-01 1.51786e+05 9.44657e-02 1.69540e-02 2.52344e-08
rs2416521 G 1.49871e-01 3.29119e+05 1.31869e-01 2.32225e-02 1.36085e-08
rs867912 T 1.49387e-01 3.29306e+05 1.31942e-01 2.32444e-02 1.37841e-08
rs10477882 C 1.49786e-01 3.29152e+05 1.31894e-01 2.32158e-02 1.33931e-08
rs7707026 A 1.48656e-01 3.29589e+05 1.38092e-01 2.33213e-02 3.19981e-09
rs8180405 A 1.50161e-01 3.29006e+05 1.33363e-01 2.31844e-02 8.81827e-09
rs7444532 A 1.50813e-01 3.28754e+05 1.32318e-01 2.31256e-02 1.05614e-08
rs2916577 G 1.54055e-01 5.96410e+04 -1.32041e-01 2.28215e-02 7.22748e-09
rs176385 A 1.53585e-01 5.94589e+04 -1.30864e-01 2.28627e-02 1.04255e-08
rs288193 T 1.49892e-01 5.80292e+04 -1.29618e-01 2.31114e-02 2.04488e-08
rs188275 C 1.49915e-01 5.80382e+04 -1.29772e-01 2.31265e-02 2.00996e-08
rs763414984 C 1.49614e-01 5.79217e+04 -1.31563e-01 2.32059e-02 1.43543e-08
rs288191 G 1.50360e-01 5.82102e+04 -1.30315e-01 2.31801e-02 1.89155e-08
rs288190 C 1.50525e-01 5.82742e+04 -1.29644e-01 2.31605e-02 2.17607e-08
rs288188 C 1.73220e-01 6.70605e+04 -1.37608e-01 2.19193e-02 3.43822e-10
rs288187 T 1.73241e-01 6.70685e+04 -1.38542e-01 2.19163e-02 2.59757e-10
rs288184 T 1.73425e-01 6.71399e+04 -1.31255e-01 2.18686e-02 1.95277e-09
rs288183 G 1.75291e-01 6.78621e+04 -1.34479e-01 2.17682e-02 6.51331e-10
rs288180 A 1.71043e-01 6.62176e+04 -1.45538e-01 2.18775e-02 2.89039e-11
rs288173 G 1.73537e-01 6.71830e+04 -1.40422e-01 2.17133e-02 1.00135e-10
rs365981 A 1.70528e-01 6.60182e+04 -1.44274e-01 2.19028e-02 4.49999e-11
rs406139 T 1.70529e-01 6.60184e+04 -1.44301e-01 2.19036e-02 4.46871e-11
5:107352467_TTTTC_T T 2.16063e-01 8.36468e+04 -1.13248e-01 2.05746e-02 3.71182e-08
rs288172 C 1.71028e-01 6.62116e+04 -1.44210e-01 2.18581e-02 4.19128e-11
rs288171 G 1.71315e-01 6.63228e+04 -1.43626e-01 2.18503e-02 4.93775e-11
rs288170 T 1.71714e-01 6.64774e+04 -1.44695e-01 2.18667e-02 3.67215e-11
rs288169 C 1.71326e-01 6.63270e+04 -1.44761e-01 2.18465e-02 3.45139e-11
rs288168 C 1.71253e-01 6.62990e+04 -1.44739e-01 2.18495e-02 3.49702e-11
rs79047648 TA 1.71106e-01 6.62421e+04 -1.44799e-01 2.18591e-02 3.49990e-11
rs288164 A 1.70970e-01 6.61893e+04 -1.44351e-01 2.18604e-02 4.03128e-11
rs201671722 G 1.61598e-01 6.25610e+04 -1.45789e-01 2.31639e-02 3.10423e-10
rs288161 T 1.71231e-01 6.62904e+04 -1.43431e-01 2.18450e-02 5.18707e-11
rs288157 A 1.71127e-01 6.62501e+04 -1.43634e-01 2.18577e-02 4.99903e-11
rs288154 C 1.71217e-01 6.62848e+04 -1.43214e-01 2.18498e-02 5.59743e-11
rs288152 G 1.71248e-01 6.62968e+04 -1.43317e-01 2.18490e-02 5.41509e-11
rs288151 T 1.71221e-01 6.62864e+04 -1.43473e-01 2.18495e-02 5.16759e-11
rs288149 A 1.71103e-01 6.62409e+04 -1.43325e-01 2.18553e-02 5.47041e-11
rs34692798 TA 1.71060e-01 6.62243e+04 -1.45632e-01 2.18819e-02 2.83303e-11
rs372894 A 1.71103e-01 6.62409e+04 -1.43252e-01 2.18550e-02 5.59212e-11
rs188274 A 1.71592e-01 6.64301e+04 -1.45390e-01 2.18371e-02 2.78457e-11
rs288131 T 1.71145e-01 6.62570e+04 -1.43327e-01 2.18552e-02 5.46574e-11
rs370216 T 1.71350e-01 6.63365e+04 -1.44244e-01 2.18404e-02 4.00085e-11
rs288147 A 2.21398e-01 8.57121e+04 -1.13408e-01 1.98118e-02 1.04041e-08
rs288146 T 2.21497e-01 8.57503e+04 -1.13722e-01 1.98086e-02 9.42359e-09
rs288145 C 2.21605e-01 8.57922e+04 -1.14123e-01 1.98046e-02 8.30361e-09
rs288144 T 1.71346e-01 6.63348e+04 -1.44524e-01 2.18403e-02 3.66700e-11
rs15158 A 1.71538e-01 6.64093e+04 -1.45100e-01 2.18332e-02 3.02219e-11
rs288143 T 1.71769e-01 6.64988e+04 -1.46044e-01 2.18245e-02 2.21123e-11
rs771355721 T 1.74496e-01 6.75545e+04 -1.49912e-01 2.17842e-02 5.93236e-12
rs288139 A 2.21434e-01 8.57260e+04 -1.14824e-01 1.97980e-02 6.64989e-09
rs286753 A 2.21690e-01 8.58250e+04 -1.15421e-01 1.97959e-02 5.53256e-09
rs286750 A 1.71536e-01 6.64085e+04 -1.47002e-01 2.18701e-02 1.80284e-11
rs286749 T 1.71418e-01 6.63628e+04 -1.47425e-01 2.18697e-02 1.57683e-11
rs289227 G 1.71119e-01 6.62469e+04 -1.45832e-01 2.18816e-02 2.66075e-11
rs289228 G 1.71086e-01 6.62343e+04 -1.45338e-01 2.18833e-02 3.11306e-11
rs289230 G 2.21115e-01 8.56026e+04 -1.14525e-01 1.98392e-02 7.81563e-09
rs288238 C 1.70760e-01 6.61080e+04 -1.44483e-01 2.19048e-02 4.23563e-11
rs288237 T 2.21160e-01 8.56199e+04 -1.13951e-01 1.98499e-02 9.44535e-09
rs562468686 CT 1.81562e-01 7.02900e+04 -1.47639e-01 2.17361e-02 1.10649e-11
rs288233 C 1.69673e-01 6.56871e+04 -1.42631e-01 2.19586e-02 8.29741e-11
rs289241 C 2.94772e-01 1.14118e+05 -1.10918e-01 1.94351e-02 1.15096e-08
rs288232 T 1.71213e-01 6.62833e+04 -1.44916e-01 2.18752e-02 3.48982e-11
rs288230 C 1.69644e-01 6.56760e+04 -1.42549e-01 2.19643e-02 8.60239e-11
rs286781 T 1.71775e-01 6.65011e+04 -1.47217e-01 2.18565e-02 1.63663e-11
rs288228 T 2.19106e-01 8.48246e+04 -1.15501e-01 1.99181e-02 6.68899e-09
rs158285 T 1.71189e-01 6.62743e+04 -1.45079e-01 2.18776e-02 3.33422e-11
rs158172 G 2.19338e-01 8.49144e+04 -1.16451e-01 1.99155e-02 5.00460e-09
rs41131 C 1.79533e-01 6.95043e+04 -1.43246e-01 2.15278e-02 2.85974e-11
rs34415 T 1.70292e-01 6.59267e+04 -1.53880e-01 2.19640e-02 2.45999e-12
rs286818 A 1.70622e-01 6.60547e+04 -1.55922e-01 2.19492e-02 1.21827e-12
rs149457 T 1.70485e-01 6.60017e+04 -1.55491e-01 2.19545e-02 1.42133e-12
rs40067 A 1.70518e-01 6.60145e+04 -1.55426e-01 2.19514e-02 1.44174e-12
rs158186 A 1.70613e-01 6.60511e+04 -1.54841e-01 2.19473e-02 1.73029e-12
rs766420257 T 1.71381e-01 6.63483e+04 -1.53571e-01 2.19550e-02 2.66504e-12
rs41129 G 1.70571e-01 6.60347e+04 -1.53006e-01 2.19446e-02 3.12549e-12
rs527542956 TTTAACAAATATTGTATTTTCATAAAACTTTAC 1.69241e-01 6.55201e+04 -1.48973e-01 2.20538e-02 1.43253e-11
rs34383 A 1.79706e-01 6.95714e+04 -1.42067e-01 2.15103e-02 3.99585e-11
rs286809 A 1.70590e-01 6.60424e+04 -1.54236e-01 2.19510e-02 2.12681e-12
rs158175 G 1.79479e-01 6.94833e+04 -1.43058e-01 2.15290e-02 3.04273e-11
rs34432 C 1.79988e-01 6.96806e+04 -1.43184e-01 2.15088e-02 2.80217e-11
rs286802 T 1.70543e-01 6.60239e+04 -1.54353e-01 2.19514e-02 2.04857e-12
rs158283 C 1.69104e-01 6.54668e+04 -1.49461e-01 2.20466e-02 1.21085e-11
rs457378 C 1.79595e-01 6.95283e+04 -1.47451e-01 2.15102e-02 7.15631e-12
rs185361 C 1.77566e-01 6.87431e+04 -1.43091e-01 2.16018e-02 3.50462e-11
rs10623997 TATAATA 2.39258e-01 9.26264e+04 -1.46518e-01 1.98839e-02 1.73051e-13
rs158173 T 1.79605e-01 6.95322e+04 -1.47528e-01 2.15027e-02 6.86453e-12
rs139233106 C 2.09951e-01 8.12804e+04 -1.45346e-01 2.07332e-02 2.38609e-12
rs748553789 G 1.80409e-01 6.98435e+04 -1.45213e-01 2.15473e-02 1.59624e-11
rs286744 T 1.79141e-01 6.93528e+04 -1.47851e-01 2.15154e-02 6.35588e-12
rs286743 A 1.79173e-01 6.93649e+04 -1.47455e-01 2.15110e-02 7.16036e-12
rs286741 T 1.79172e-01 6.93645e+04 -1.47539e-01 2.15123e-02 6.98632e-12
rs286779 G 1.79596e-01 6.95287e+04 -1.47487e-01 2.14980e-02 6.88161e-12
rs286777 C 1.79634e-01 6.95436e+04 -1.47806e-01 2.14982e-02 6.20581e-12
rs286776 G 1.79563e-01 6.95160e+04 -1.47851e-01 2.15005e-02 6.14653e-12
rs34428 A 1.79280e-01 6.94064e+04 -1.47556e-01 2.15175e-02 7.02867e-12
rs34427 A 1.79297e-01 6.94130e+04 -1.47596e-01 2.15164e-02 6.92269e-12
rs40071 C 1.79848e-01 6.96262e+04 -1.48971e-01 2.14957e-02 4.21332e-12
rs34424 C 1.79847e-01 6.96259e+04 -1.48304e-01 2.14968e-02 5.25774e-12
rs40070 A 1.79662e-01 6.95544e+04 -1.47540e-01 2.15036e-02 6.84948e-12
rs34423 C 1.96293e-01 7.59930e+04 -1.33375e-01 2.08107e-02 1.46838e-10
rs34422 A 2.00371e-01 7.75716e+04 -1.28661e-01 2.06210e-02 4.40390e-10
rs34421 C 2.00916e-01 7.77825e+04 -1.27751e-01 2.05944e-02 5.54506e-10
rs34420 G 2.01125e-01 7.78637e+04 -1.26400e-01 2.05970e-02 8.43456e-10
rs158604 T 2.00605e-01 7.76623e+04 -1.26805e-01 2.06037e-02 7.54619e-10
rs34388 G 2.00906e-01 7.77789e+04 -1.28545e-01 2.05927e-02 4.32189e-10
rs286771 A 2.00887e-01 7.77716e+04 -1.28982e-01 2.05929e-02 3.77453e-10
rs34409 C 2.01221e-01 7.79006e+04 -1.28799e-01 2.05765e-02 3.86979e-10
rs286769 A 2.08067e-01 8.05512e+04 -1.19878e-01 2.03504e-02 3.85202e-09
rs158170 A 2.08152e-01 8.05839e+04 -1.19721e-01 2.03477e-02 4.01738e-09
rs158609 T 1.84724e-01 7.15142e+04 -1.37858e-01 2.12571e-02 8.87758e-11
rs158608 A 2.08113e-01 8.05689e+04 -1.18447e-01 2.03503e-02 5.88021e-09
rs158606 C 2.00050e-01 7.74475e+04 -1.26213e-01 2.06122e-02 9.18767e-10
rs158605 A 2.00217e-01 7.75118e+04 -1.28270e-01 2.05993e-02 4.76778e-10
rs34414 C 2.01781e-01 7.81176e+04 -1.28095e-01 2.05186e-02 4.30518e-10
rs34413 T 2.01794e-01 7.81225e+04 -1.27533e-01 2.05251e-02 5.19073e-10
rs158607 A 2.01880e-01 7.81560e+04 -1.27901e-01 2.05141e-02 4.53416e-10
rs17385448 T 2.01627e-01 7.80578e+04 -1.28634e-01 2.05370e-02 3.77218e-10
rs34527417 C 2.01710e-01 7.80902e+04 -1.28818e-01 2.05348e-02 3.54540e-10
rs35903369 G 2.01722e-01 7.80948e+04 -1.28805e-01 2.05345e-02 3.55806e-10
rs13162979 C 2.01649e-01 7.80664e+04 -1.28536e-01 2.05367e-02 3.88585e-10
rs34771507 A 2.01789e-01 7.81205e+04 -1.27370e-01 2.05273e-02 5.48471e-10
rs34261817 T 2.02334e-01 7.83316e+04 -1.25749e-01 2.05112e-02 8.76512e-10
rs13190222 A 2.02274e-01 7.83084e+04 -1.26290e-01 2.05092e-02 7.39535e-10
rs34854088 G 2.02632e-01 7.84470e+04 -1.24016e-01 2.04945e-02 1.44051e-09
5:107586714_GTTAT_G G 2.11916e-01 8.20411e+04 -1.27960e-01 2.02442e-02 2.60760e-10
rs17452232 G 2.02302e-01 7.83194e+04 -1.25066e-01 2.05047e-02 1.06666e-09
rs13153782 T 2.02418e-01 7.83643e+04 -1.26144e-01 2.04994e-02 7.59205e-10
rs13173916 A 2.02375e-01 7.83475e+04 -1.25605e-01 2.05000e-02 8.96817e-10
rs1849012 T 2.02200e-01 7.82798e+04 -1.25834e-01 2.05073e-02 8.47594e-10
rs2941697 C 2.02030e-01 7.82139e+04 -1.24955e-01 2.05107e-02 1.11591e-09
rs2966824 C 2.02233e-01 7.82925e+04 -1.25140e-01 2.05065e-02 1.04665e-09
rs111342340 CT 1.91555e-01 7.41586e+04 -1.24360e-01 2.17126e-02 1.02048e-08
rs13161833 T 2.01762e-01 7.81100e+04 -1.25898e-01 2.05262e-02 8.61013e-10
rs2941693 T 2.01919e-01 7.81709e+04 -1.25468e-01 2.05168e-02 9.65116e-10
rs2966832 C 2.02072e-01 7.82301e+04 -1.25816e-01 2.05133e-02 8.61888e-10
rs2966830 C 2.02055e-01 7.82235e+04 -1.25555e-01 2.05123e-02 9.31797e-10
rs2900122 A 2.01809e-01 7.81283e+04 -1.25697e-01 2.05245e-02 9.12745e-10
rs62359544 T 2.01993e-01 7.81995e+04 -1.25839e-01 2.05154e-02 8.59300e-10
rs17161232 T 1.87115e-01 7.24397e+04 -1.21545e-01 2.11248e-02 8.74532e-09
rs34747859 T 2.01869e-01 7.81516e+04 -1.25567e-01 2.05187e-02 9.39702e-10
rs71592749 A 2.02007e-01 7.82049e+04 -1.25976e-01 2.05145e-02 8.22505e-10
rs2941694 T 2.01934e-01 7.81769e+04 -1.25825e-01 2.05139e-02 8.60586e-10
rs2966834 G 2.02075e-01 7.82315e+04 -1.27051e-01 2.05088e-02 5.84162e-10
rs35582197 T 2.00917e-01 3.09357e+05 1.29141e-01 2.06030e-02 3.66335e-10
5:107674438_TCAA_T TCAA 2.02005e-01 3.08936e+05 1.25686e-01 2.05369e-02 9.37572e-10
rs6594298 A 2.02039e-01 3.08922e+05 1.26684e-01 2.05091e-02 6.54640e-10
rs7711964 G 2.01990e-01 3.08942e+05 1.26078e-01 2.05095e-02 7.89722e-10
rs988436 G 2.02020e-01 3.08930e+05 1.26044e-01 2.05102e-02 7.99056e-10
rs988437 C 2.02456e-01 3.08761e+05 1.25104e-01 2.04966e-02 1.03880e-09
rs1544741 T 2.01900e-01 3.08976e+05 1.26776e-01 2.05123e-02 6.40429e-10
rs1862196 C 2.02303e-01 3.08821e+05 1.27171e-01 2.04974e-02 5.50597e-10
rs6594299 G 2.02118e-01 3.08892e+05 1.28308e-01 2.05027e-02 3.90566e-10
rs1588496 C 2.02062e-01 3.08914e+05 1.26969e-01 2.05043e-02 5.94059e-10
rs4438862 A 2.00985e-01 3.09331e+05 1.30943e-01 2.05658e-02 1.93135e-10
rs10477892 G 2.01932e-01 3.08964e+05 1.27145e-01 2.05084e-02 5.67041e-10
rs34386664 C 2.02125e-01 3.08889e+05 1.27787e-01 2.05050e-02 4.61448e-10
rs7724056 A 2.01533e-01 3.09119e+05 1.28978e-01 2.05335e-02 3.36398e-10
rs1828457 T 2.01572e-01 3.09104e+05 1.27975e-01 2.05279e-02 4.55049e-10
rs4957755 T 2.01938e-01 3.08962e+05 1.27142e-01 2.05158e-02 5.75734e-10
rs6896653 G 2.02148e-01 3.08880e+05 1.26906e-01 2.05032e-02 6.04553e-10
rs6594300 A 2.01930e-01 3.08965e+05 1.27213e-01 2.05178e-02 5.65253e-10
rs368970167 A 2.02051e-01 3.08918e+05 1.27126e-01 2.05118e-02 5.74001e-10
rs2416189 G 2.02149e-01 3.08880e+05 1.27006e-01 2.05054e-02 5.88634e-10
rs370483204 CT 2.38901e-01 2.94652e+05 1.12614e-01 1.98701e-02 1.45082e-08
rs2052464 T 2.02208e-01 3.08857e+05 1.26630e-01 2.05118e-02 6.69297e-10
rs10477895 C 2.02031e-01 3.08926e+05 1.27361e-01 2.05227e-02 5.45138e-10
rs4957756 C 2.02154e-01 3.08878e+05 1.27253e-01 2.05119e-02 5.52086e-10
rs7721104 G 1.89446e-01 3.13798e+05 1.18770e-01 2.10466e-02 1.67134e-08
rs1355375 T 1.89419e-01 3.13808e+05 1.17612e-01 2.10450e-02 2.29209e-08
5:107725217_GT_G GT 1.88936e-01 3.13995e+05 1.21439e-01 2.11214e-02 8.96127e-09
rs59929764 T 1.89198e-01 3.13894e+05 1.18186e-01 2.10706e-02 2.03725e-08
rs2416190 A 1.89391e-01 3.13819e+05 1.19440e-01 2.10461e-02 1.38741e-08
rs2900034 G 1.89391e-01 3.13819e+05 1.19430e-01 2.10461e-02 1.39123e-08
rs4524496 A 1.50234e-01 3.28978e+05 1.30715e-01 2.30553e-02 1.43304e-08
rs1001579 G 1.50261e-01 3.28968e+05 1.30907e-01 2.30551e-02 1.36462e-08
rs35815140 G 1.50677e-01 3.28807e+05 1.30686e-01 2.31039e-02 1.54742e-08
5:107746433_CAA_C CAA 1.54156e-01 3.27460e+05 1.30769e-01 2.28813e-02 1.09794e-08
rs9326726 G 1.89970e-01 3.13595e+05 1.20702e-01 2.10384e-02 9.63859e-09
rs770819619 AT 1.50065e-01 3.29044e+05 1.30888e-01 2.30820e-02 1.42535e-08
rs7735665 G 1.50143e-01 3.29014e+05 1.30472e-01 2.30618e-02 1.53795e-08
rs61085223 A 1.50157e-01 3.29008e+05 1.30718e-01 2.30674e-02 1.45704e-08
rs7707800 G 1.50003e-01 3.29068e+05 1.28843e-01 2.30658e-02 2.32806e-08
rs7726485 C 1.49340e-01 3.29325e+05 1.28371e-01 2.31263e-02 2.84631e-08
rs1421970 C 1.49736e-01 3.29171e+05 1.28142e-01 2.31109e-02 2.94876e-08
rs12655232 G 1.48918e-01 3.29488e+05 1.28108e-01 2.31444e-02 3.11330e-08
rs4957555 A 1.48910e-01 3.29491e+05 1.28018e-01 2.31447e-02 3.18476e-08
rs6898607 G 1.48960e-01 3.29472e+05 1.28046e-01 2.31404e-02 3.14448e-08
rs2416191 A 1.49075e-01 3.29427e+05 1.28733e-01 2.31370e-02 2.64070e-08
rs918399 C 1.48904e-01 3.29493e+05 1.26980e-01 2.31435e-02 4.10153e-08
rs2024529 A 1.48672e-01 3.29583e+05 1.26593e-01 2.31575e-02 4.59347e-08
rs981755 C 1.49678e-01 3.29194e+05 1.26693e-01 2.30685e-02 3.97804e-08
rs10477897 T 1.49562e-01 3.29239e+05 1.27255e-01 2.30770e-02 3.50503e-08
rs7724783 C 1.49677e-01 3.29194e+05 1.26520e-01 2.30634e-02 4.12248e-08
5:107798185_CAAAAA_C CAAAAA 1.49606e-01 3.29222e+05 1.26818e-01 2.30607e-02 3.81784e-08
rs60871118 C 1.52693e-01 3.28027e+05 1.26729e-01 2.30545e-02 3.86905e-08
rs2161160 G 1.92677e-01 3.12547e+05 1.26405e-01 2.10013e-02 1.75925e-09
rs1579289 C 1.91988e-01 3.12814e+05 1.27669e-01 2.10366e-02 1.29044e-09
rs62359965 T 1.91988e-01 3.12814e+05 1.27750e-01 2.10475e-02 1.28460e-09
rs4957763 T 1.91951e-01 3.12828e+05 1.27682e-01 2.10556e-02 1.33002e-09
5:133856357_CT_C C 4.25502e-01 1.64729e+05 -9.19158e-02 1.67682e-02 4.22093e-08
rs329118 T 4.18717e-01 1.62102e+05 -9.21081e-02 1.67131e-02 3.56984e-08
rs329120 T 4.18624e-01 1.62066e+05 -9.18701e-02 1.67164e-02 3.89410e-08
rs329122 A 4.19221e-01 1.62297e+05 -9.16334e-02 1.67170e-02 4.22348e-08
rs34276137 GT 1.57380e-01 6.09283e+04 1.33428e-01 2.29874e-02 6.47068e-09
rs71579590 C 1.47437e-01 5.70790e+04 1.59896e-01 2.33740e-02 7.90004e-12
rs13179952 G 2.72214e-01 1.05385e+05 1.02432e-01 1.85004e-02 3.08549e-08
rs4912755 G 2.72238e-01 1.05394e+05 1.02298e-01 1.84977e-02 3.20105e-08
rs4912756 T 2.72156e-01 1.05363e+05 1.01832e-01 1.84934e-02 3.66749e-08
rs904612 A 2.72069e-01 1.05329e+05 1.01519e-01 1.84887e-02 4.00489e-08
rs356433 T 2.71888e-01 1.05259e+05 1.02083e-01 1.84853e-02 3.34842e-08
rs13154510 C 2.72147e-01 1.05359e+05 1.01695e-01 1.84721e-02 3.68912e-08
rs10067965 C 2.72271e-01 1.05407e+05 1.02000e-01 1.84744e-02 3.37177e-08
rs7703195 A 2.72109e-01 1.05344e+05 1.01506e-01 1.84792e-02 3.95713e-08
rs356432 A 2.58762e-01 1.00177e+05 1.03138e-01 1.87904e-02 4.04992e-08
rs356429 T 2.71834e-01 1.05238e+05 1.02708e-01 1.84991e-02 2.82678e-08
rs7728485 G 2.77346e-01 1.07372e+05 1.04320e-01 1.84151e-02 1.47310e-08
rs356443 C 2.72210e-01 1.05383e+05 1.02370e-01 1.84941e-02 3.11179e-08
rs13174863 G 1.47590e-01 5.71378e+04 1.59198e-01 2.33386e-02 9.05127e-12
rs373425133 TG 2.67573e-01 1.03588e+05 1.05312e-01 1.87737e-02 2.03140e-08
rs2012027 C 2.85146e-01 2.76749e+05 -1.00885e-01 1.83631e-02 3.93657e-08
rs113309830 C 7.86976e-02 3.04670e+04 1.68372e-01 3.05586e-02 3.59675e-08
rs201660817 A 2.02592e-08 7.84314e-03 3.56202e+03 6.53109e+02 4.93229e-08
rs12658841 G 4.35234e-01 1.68497e+05 -9.19128e-02 1.66416e-02 3.33572e-08
rs2053682 C 3.16026e-01 2.64794e+05 9.86199e-02 1.78509e-02 3.30594e-08
rs7730676 C 3.17081e-01 2.64385e+05 9.75787e-02 1.78051e-02 4.24940e-08
rs2339234 G 3.15845e-01 2.64864e+05 9.94357e-02 1.78209e-02 2.41230e-08
rs11134679 A 3.14286e-01 2.65467e+05 1.00828e-01 1.78397e-02 1.58924e-08
rs1355459 A 3.16561e-01 1.22553e+05 9.69549e-02 1.77316e-02 4.55889e-08
rs9466957 T 3.47261e-01 1.34438e+05 9.80008e-02 1.79374e-02 4.67415e-08
rs1997660 G 3.27336e-01 1.26725e+05 9.85863e-02 1.75487e-02 1.93587e-08
rs2799081 C 2.86138e-01 1.10775e+05 1.04936e-01 1.82016e-02 8.16835e-09
rs9468333 T 3.27003e-01 1.26596e+05 9.78865e-02 1.75429e-02 2.41084e-08
rs4713158 A 3.27025e-01 1.26604e+05 9.79073e-02 1.75425e-02 2.39245e-08
rs853693 A 3.27055e-01 1.26616e+05 9.79770e-02 1.75407e-02 2.33079e-08
rs853690 A 3.27034e-01 1.26608e+05 9.80445e-02 1.75419e-02 2.28469e-08
rs707907 G 3.27059e-01 1.26618e+05 9.84779e-02 1.75421e-02 1.98190e-08
rs853683 G 3.27070e-01 1.26622e+05 9.84721e-02 1.75403e-02 1.97901e-08
6:28328791_CA_C C 2.74339e-01 1.06208e+05 1.02493e-01 1.84585e-02 2.81744e-08
rs213228 C 3.25864e-01 1.26155e+05 9.66312e-02 1.75580e-02 3.72715e-08
rs13199081 C 2.74516e-01 1.06276e+05 1.02199e-01 1.84370e-02 2.97430e-08
rs7750526 T 2.75734e-01 1.06748e+05 1.02024e-01 1.84164e-02 3.03163e-08
rs7774981 C 2.75812e-01 1.06778e+05 1.01595e-01 1.84113e-02 3.43163e-08
rs7754960 C 2.75813e-01 1.06778e+05 1.01640e-01 1.84113e-02 3.38380e-08
6:28349844_TCAAGCTATAAGTGATCCTCC_T T 2.73477e-01 1.05874e+05 1.03237e-01 1.85493e-02 2.61725e-08
6:28351829_CG_C C 2.75846e-01 1.06791e+05 1.01954e-01 1.84119e-02 3.07380e-08
rs3799499 T 2.75820e-01 1.06781e+05 1.02050e-01 1.84115e-02 2.98202e-08
rs2232427 G 2.75775e-01 1.06764e+05 1.01981e-01 1.84142e-02 3.05984e-08
rs1005126 G 2.75774e-01 1.06763e+05 1.01956e-01 1.84134e-02 3.07993e-08
rs13196606 A 2.75836e-01 1.06787e+05 1.01900e-01 1.84133e-02 3.13293e-08
rs58020991 A 2.74242e-01 1.06170e+05 1.02986e-01 1.84446e-02 2.35965e-08
rs71559081 A 2.74242e-01 1.06170e+05 1.03003e-01 1.84446e-02 2.34711e-08
rs6931359 T 2.74420e-01 1.06239e+05 1.03016e-01 1.84400e-02 2.31919e-08
rs13217326 A 2.74301e-01 1.06193e+05 1.03434e-01 1.84491e-02 2.06827e-08
rs35271228 AT 2.74242e-01 1.06170e+05 1.03020e-01 1.84446e-02 2.33474e-08
rs6905380 G 2.74889e-01 1.06421e+05 1.03184e-01 1.84311e-02 2.16671e-08
6:28379696_CTTTG_C C 2.75639e-01 1.06711e+05 1.03087e-01 1.84400e-02 2.26869e-08
rs13203055 A 2.74420e-01 1.06239e+05 1.03119e-01 1.84397e-02 2.24506e-08
rs6940744 A 2.74297e-01 1.06191e+05 1.02608e-01 1.84481e-02 2.67095e-08
6:28386598_TA_T T 3.47017e-01 1.34344e+05 1.02277e-01 1.81484e-02 1.74681e-08
rs16894091 A 2.74419e-01 1.06238e+05 1.03106e-01 1.84399e-02 2.25440e-08
rs13193272 A 2.74229e-01 1.06165e+05 1.03021e-01 1.84450e-02 2.33625e-08
rs13209596 A 2.74229e-01 1.06165e+05 1.03020e-01 1.84450e-02 2.33659e-08
rs9969098 T 2.74409e-01 1.06235e+05 1.03047e-01 1.84406e-02 2.29921e-08
rs7740429 A 2.74233e-01 1.06166e+05 1.02987e-01 1.84453e-02 2.36201e-08
rs16894106 A 2.74325e-01 1.06202e+05 1.02796e-01 1.84503e-02 2.52880e-08
rs7742957 T 2.49705e-01 9.66709e+04 1.06804e-01 1.90102e-02 1.93179e-08
rs16901848 A 2.49669e-01 9.66570e+04 1.05813e-01 1.90083e-02 2.59958e-08
6:28556198_GTT_G G 2.50360e-01 9.69242e+04 1.06531e-01 1.90348e-02 2.18836e-08
rs35546888 A 2.49610e-01 9.66340e+04 1.07218e-01 1.90205e-02 1.73275e-08
rs11963067 T 2.49587e-01 9.66251e+04 1.07009e-01 1.90191e-02 1.84286e-08
rs71548346 CA 2.41449e-01 9.34744e+04 1.15249e-01 1.96848e-02 4.78512e-09
rs6923110 T 2.49319e-01 9.65212e+04 1.07714e-01 1.90217e-02 1.49227e-08
rs6941188 T 2.48867e-01 9.63462e+04 1.08561e-01 1.90554e-02 1.22000e-08
rs34388845 G 2.13766e-01 8.27573e+04 1.32529e-01 2.00899e-02 4.21216e-11
6:28585096_CCTAT_C C 1.98905e-01 7.70039e+04 1.32031e-01 2.06561e-02 1.64237e-10
rs35051649 A 1.98505e-01 7.68492e+04 1.32643e-01 2.06542e-02 1.34728e-10
6:28597610_AT_A A 1.98512e-01 7.68520e+04 1.32892e-01 2.06558e-02 1.24881e-10
rs35778344 A 1.98461e-01 7.68320e+04 1.33647e-01 2.06595e-02 9.88766e-11
rs13193532 G 1.68527e-01 6.52435e+04 1.33927e-01 2.20229e-02 1.19476e-09
rs35128564 C 1.68636e-01 6.52856e+04 1.35608e-01 2.20079e-02 7.20762e-10
6:28640498_CG_C C 2.79467e-01 1.08193e+05 1.00682e-01 1.83754e-02 4.27773e-08
rs4486067 C 1.69032e-01 6.54389e+04 1.32838e-01 2.19974e-02 1.55546e-09
rs13202664 G 1.68993e-01 6.54241e+04 1.33074e-01 2.19970e-02 1.45435e-09
rs6910361 A 1.68989e-01 6.54225e+04 1.32902e-01 2.19972e-02 1.52700e-09
rs34953859 G 1.68345e-01 6.51730e+04 1.32842e-01 2.20396e-02 1.66883e-09
rs1233582 G 1.89110e-01 7.32120e+04 1.17613e-01 2.10460e-02 2.29502e-08
rs1233608 G 2.05832e-01 7.96858e+04 1.11222e-01 2.03704e-02 4.76757e-08
rs1233614 G 2.05821e-01 7.96816e+04 1.11227e-01 2.03708e-02 4.76372e-08
rs71548377 TGG 1.83661e-01 7.11025e+04 1.20005e-01 2.13146e-02 1.80282e-08
rs71548379 GA 1.69905e-01 6.57769e+04 1.32349e-01 2.20705e-02 2.01795e-09
rs9257190 G 1.83352e-01 7.09827e+04 1.20087e-01 2.13087e-02 1.74708e-08
rs2765220 C 1.83422e-01 7.10100e+04 1.20050e-01 2.12993e-02 1.73932e-08
rs7739915 T 1.72038e-01 6.66027e+04 1.31418e-01 2.18444e-02 1.79007e-09
rs3132372 C 1.83435e-01 7.10150e+04 1.20728e-01 2.12981e-02 1.44287e-08
rs3131344 A 1.83440e-01 7.10168e+04 1.20786e-01 2.12977e-02 1.41893e-08
rs417919 G 1.83408e-01 7.10046e+04 1.20632e-01 2.13000e-02 1.48554e-08
rs9257226 G 1.83391e-01 7.09980e+04 1.20665e-01 2.13043e-02 1.48194e-08
rs172329 C 1.83476e-01 7.10310e+04 1.20080e-01 2.13011e-02 1.73018e-08
rs146924495 CT 1.82883e-01 7.08014e+04 1.33472e-01 2.16299e-02 6.81144e-10
rs172328 T 1.72129e-01 6.66382e+04 1.31430e-01 2.18439e-02 1.78260e-09
rs67662386 T 1.71941e-01 6.65653e+04 1.31500e-01 2.18631e-02 1.80515e-09
rs209181 A 1.72124e-01 6.66360e+04 1.31710e-01 2.18447e-02 1.64874e-09
rs150254595 A 1.77149e-01 6.85814e+04 1.35001e-01 2.15949e-02 4.07283e-10
rs3129683 G 1.77267e-01 6.86270e+04 1.35487e-01 2.15785e-02 3.41947e-10
rs3117433 C 1.77248e-01 6.86199e+04 1.34811e-01 2.15800e-02 4.19200e-10
rs3130805 A 1.77252e-01 6.86212e+04 1.35102e-01 2.15797e-02 3.84244e-10
rs7745768 T 1.77278e-01 6.86313e+04 1.35512e-01 2.15775e-02 3.38796e-10
rs9257761 A 1.77286e-01 6.86345e+04 1.35335e-01 2.15772e-02 3.56862e-10
rs9257779 G 1.77450e-01 6.86978e+04 1.33312e-01 2.15688e-02 6.39187e-10
rs1233380 G 3.54284e-01 2.49982e+05 -1.01844e-01 1.74715e-02 5.58091e-09
rs9258608 G 2.02790e-01 7.85081e+04 1.12652e-01 2.05678e-02 4.32838e-08
rs2517827 A 3.11161e-01 1.20463e+05 1.02459e-01 1.78081e-02 8.75559e-09
rs2734974 G 2.42127e-01 9.37371e+04 1.08028e-01 1.92247e-02 1.92068e-08
rs2517826 A 2.42116e-01 9.37328e+04 1.08085e-01 1.92257e-02 1.89147e-08
6:29836065_C_T T 2.38437e-01 9.23083e+04 1.11682e-01 1.94799e-02 9.86994e-09
rs2734964 G 2.39998e-01 9.29130e+04 1.09355e-01 1.93797e-02 1.67579e-08
rs2523808 C 2.42953e-01 9.40569e+04 1.07841e-01 1.92601e-02 2.15663e-08
rs1611583 G 2.11235e-01 8.17775e+04 1.18292e-01 2.09583e-02 1.66220e-08
rs1611588 G 2.51845e-01 9.74991e+04 1.06440e-01 1.95125e-02 4.90472e-08
rs1264703 G 2.59379e-01 1.00416e+05 1.05396e-01 1.88090e-02 2.10362e-08
rs1264702 C 2.59387e-01 1.00419e+05 1.05292e-01 1.88086e-02 2.17006e-08
rs916569 A 2.60124e-01 1.00704e+05 1.08402e-01 1.87946e-02 8.04773e-09
rs1264700 G 2.59667e-01 1.00527e+05 1.07243e-01 1.88240e-02 1.22014e-08
rs1264699 T 2.59665e-01 1.00527e+05 1.07255e-01 1.88240e-02 1.21542e-08
rs6457148 T 2.57548e-01 9.97071e+04 1.07231e-01 1.89391e-02 1.49927e-08
rs6457149 G 2.57548e-01 9.97071e+04 1.07231e-01 1.89391e-02 1.49938e-08
rs2517666 G 2.54971e-01 9.87094e+04 1.08598e-01 1.91128e-02 1.33348e-08
rs1264698 C 2.60201e-01 1.00734e+05 1.07373e-01 1.87906e-02 1.10384e-08
rs1264697 G 2.60231e-01 1.00746e+05 1.06777e-01 1.87905e-02 1.32915e-08
rs1264696 A 2.60211e-01 1.00738e+05 1.07254e-01 1.87903e-02 1.14513e-08
rs1264695 G 2.63238e-01 1.01910e+05 1.02532e-01 1.87161e-02 4.29983e-08
rs1264694 A 2.63200e-01 1.01895e+05 1.02230e-01 1.87171e-02 4.71707e-08
rs1110448 C 2.63162e-01 1.01880e+05 1.02065e-01 1.87182e-02 4.96735e-08
rs1108053 G 2.63159e-01 1.01880e+05 1.02070e-01 1.87189e-02 4.96438e-08
rs2072110 C 2.64583e-01 1.02431e+05 1.03124e-01 1.86912e-02 3.44788e-08
rs2523994 C 2.64524e-01 1.02408e+05 1.03322e-01 1.86897e-02 3.23730e-08
rs574054143 AGGT 2.64539e-01 1.02414e+05 1.03053e-01 1.86899e-02 3.51551e-08
rs5875231 GT 2.64541e-01 1.02414e+05 1.02999e-01 1.86901e-02 3.57458e-08
rs1116222 G 2.84452e-01 1.10123e+05 1.00142e-01 1.82559e-02 4.12847e-08
rs2844796 A 2.57145e-01 9.95510e+04 1.09718e-01 1.88560e-02 5.93805e-09
rs2248289 C 2.56913e-01 9.94613e+04 1.09577e-01 1.88666e-02 6.33274e-09
6:31324368_CA_C C 2.35274e-01 9.10840e+04 -1.09317e-01 1.99316e-02 4.14855e-08
6:31324372_GA_G G 2.27325e-01 8.80064e+04 -1.10791e-01 2.00385e-02 3.22588e-08
rs2844535 G 2.71896e-01 1.05262e+05 1.11248e-01 1.85379e-02 1.96321e-09
rs3132451 C 2.12948e-01 8.24406e+04 1.21987e-01 2.01159e-02 1.32870e-09
rs45552734 T 1.20074e-01 4.64853e+04 -1.38903e-01 2.53573e-02 4.31153e-08
rs2857597 T 2.80723e-01 2.78461e+05 1.18529e-01 1.83130e-02 9.66815e-11
rs3130621 C 1.98178e-01 7.67227e+04 1.32320e-01 2.06474e-02 1.47257e-10
rs3115665 G 1.98174e-01 7.67210e+04 1.32483e-01 2.06445e-02 1.39004e-10
rs3130069 G 2.81122e-01 2.78306e+05 1.19051e-01 1.83054e-02 7.85883e-11
rs3130070 G 1.98357e-01 7.67920e+04 1.32047e-01 2.06431e-02 1.59195e-10
rs2260051 A 4.42697e-01 2.15754e+05 1.20499e-01 1.65777e-02 3.64310e-13
rs3130622 C 1.98173e-01 7.67207e+04 1.32534e-01 2.06469e-02 1.37416e-10
rs3115664 T 1.98173e-01 7.67206e+04 1.32547e-01 2.06470e-02 1.36885e-10
rs28366151 T 1.20135e-01 4.65089e+04 -1.39368e-01 2.53517e-02 3.85996e-08
rs1046080 C 2.81286e-01 2.78243e+05 1.20104e-01 1.83042e-02 5.33883e-11
rs3130623 T 2.04588e-01 7.92042e+04 1.25282e-01 2.04780e-02 9.50102e-10
rs3130624 G 1.98053e-01 7.66743e+04 1.32835e-01 2.06645e-02 1.29452e-10
rs3130626 G 1.98183e-01 7.67245e+04 1.32677e-01 2.06470e-02 1.31332e-10
rs2736157 G 1.98476e-01 7.68380e+04 1.31646e-01 2.06409e-02 1.79943e-10
rs3130627 T 1.98096e-01 7.66910e+04 1.31617e-01 2.06481e-02 1.84187e-10
rs2272593 T 2.81030e-01 2.78342e+05 1.18479e-01 1.83068e-02 9.70530e-11
rs3115663 C 1.98167e-01 7.67182e+04 1.32684e-01 2.06473e-02 1.31106e-10
rs11229 G 1.98448e-01 7.68270e+04 1.32241e-01 2.06394e-02 1.48547e-10
rs10885 T 1.98125e-01 7.67020e+04 1.32473e-01 2.06701e-02 1.46888e-10
rs3130046 G 1.97934e-01 7.66282e+04 1.33202e-01 2.06752e-02 1.17712e-10
6:31606666_CAAAA_C C 1.86796e-01 7.23162e+04 1.38774e-01 2.18007e-02 1.94969e-10
rs2178899 T 1.29760e-01 5.02355e+04 -1.42587e-01 2.45114e-02 5.99554e-09
rs5875328 CAAAG 1.98101e-01 7.66930e+04 1.30729e-01 2.06597e-02 2.49345e-10
rs5875329 TC 1.97806e-01 7.65788e+04 1.32101e-01 2.06769e-02 1.67559e-10
rs3130628 C 1.98418e-01 7.68155e+04 1.31377e-01 2.06372e-02 1.94421e-10
rs3130047 T 1.98133e-01 7.67052e+04 1.32479e-01 2.06474e-02 1.39976e-10
rs3130048 C 2.81221e-01 1.08872e+05 1.54743e-01 1.82891e-02 2.67010e-17
rs3117583 G 1.98233e-01 7.67440e+04 1.32219e-01 2.06385e-02 1.49311e-10
rs2736201 C 1.58491e-01 6.13582e+04 1.35300e-01 2.36740e-02 1.09777e-08
6:31620483_TC_T T 1.97856e-01 7.65979e+04 1.32336e-01 2.06660e-02 1.52168e-10
rs3130617 C 2.80485e-01 2.78553e+05 1.18085e-01 1.83184e-02 1.14933e-10
rs3117580 A 1.98054e-01 7.66745e+04 1.32329e-01 2.06513e-02 1.48024e-10
rs3130618 A 1.98179e-01 7.67230e+04 1.32803e-01 2.06509e-02 1.27165e-10
rs3117579 T 1.98054e-01 7.66746e+04 1.32657e-01 2.06520e-02 1.33507e-10
rs3115667 T 2.81405e-01 2.78197e+05 1.15156e-01 1.82958e-02 3.09809e-10
rs1475865 T 2.80025e-01 2.78731e+05 1.18744e-01 1.83306e-02 9.32354e-11
rs28366156 C 1.31097e-01 5.07528e+04 -1.46638e-01 2.44166e-02 1.90874e-09
rs762906970 C 4.88985e-01 1.89306e+05 -1.17160e-01 1.72913e-02 1.24186e-11
rs147930667 TGA 1.30958e-01 5.06991e+04 -1.44137e-01 2.44713e-02 3.86762e-09
rs28366158 A 1.30958e-01 5.06991e+04 -1.44137e-01 2.44713e-02 3.86762e-09
rs13207465 T 1.10899e-01 4.29334e+04 -1.46435e-01 2.62852e-02 2.53596e-08
rs35604230 A 1.11087e-01 4.30064e+04 -1.46331e-01 2.62575e-02 2.50838e-08
rs652888 G 2.38645e-01 9.23890e+04 1.12700e-01 1.93185e-02 5.42678e-09
rs9267677 C 9.36767e-02 3.62660e+04 1.60019e-01 2.82280e-02 1.44003e-08
rs9267680 A 8.16849e-02 3.16235e+04 1.64825e-01 3.00378e-02 4.08753e-08
6:31923546_CTTGTT_C C 8.27378e-02 3.20311e+04 1.64463e-01 3.00299e-02 4.33998e-08
rs449186 T 3.40481e-01 1.31814e+05 1.01481e-01 1.86018e-02 4.89118e-08
rs3130277 C 2.36910e-01 9.17172e+04 1.13284e-01 1.93836e-02 5.09544e-09
rs3134952 T 2.36920e-01 9.17214e+04 1.12094e-01 1.93929e-02 7.47502e-09
rs3134951 A 2.36403e-01 9.15211e+04 1.09481e-01 1.94111e-02 1.70162e-08
rs3134608 G 2.36349e-01 9.15000e+04 1.07951e-01 1.93898e-02 2.58889e-08
rs192471087 C 2.35759e-01 9.12718e+04 1.08497e-01 1.94280e-02 2.34573e-08
rs3096696 A 2.36315e-01 9.14870e+04 1.08642e-01 1.93910e-02 2.11296e-08
rs3130281 G 2.36352e-01 9.15013e+04 1.08277e-01 1.93912e-02 2.35607e-08
6:32128119_GC_G G 2.36333e-01 9.14941e+04 1.08409e-01 1.93930e-02 2.27268e-08
rs2395099 C 2.36356e-01 9.15027e+04 1.08403e-01 1.93918e-02 2.27155e-08
rs9267813 T 2.41063e-01 9.33252e+04 1.12219e-01 1.94229e-02 7.58529e-09
rs3134949 T 2.36350e-01 9.15004e+04 1.08275e-01 1.93920e-02 2.36086e-08
rs9267815 G 2.36336e-01 9.14952e+04 1.08152e-01 1.93924e-02 2.44968e-08
rs9267816 C 2.36288e-01 9.14767e+04 1.08471e-01 1.94098e-02 2.29398e-08
rs3096697 A 2.36183e-01 9.14360e+04 1.08857e-01 1.94053e-02 2.03019e-08
rs3130347 C 2.36369e-01 9.15080e+04 1.07373e-01 1.93909e-02 3.07635e-08
rs3130348 A 2.36244e-01 9.14594e+04 1.07501e-01 1.93948e-02 2.98081e-08
rs3130284 C 2.36705e-01 9.16380e+04 1.10684e-01 1.93940e-02 1.15048e-08
rs3131297 T 2.36426e-01 9.15300e+04 1.07240e-01 1.93945e-02 3.21681e-08
rs3134947 T 2.36284e-01 9.14750e+04 1.06931e-01 1.93934e-02 3.51645e-08
rs3134946 G 2.36532e-01 9.15710e+04 1.06263e-01 1.93924e-02 4.26838e-08
rs3096689 G 2.36275e-01 9.14716e+04 1.07253e-01 1.93943e-02 3.20400e-08
rs3134945 A 2.36250e-01 9.14620e+04 1.07332e-01 1.93938e-02 3.12800e-08
rs3134944 T 2.36245e-01 9.14600e+04 1.07184e-01 1.93943e-02 3.27008e-08
rs3132965 G 2.36331e-01 9.14930e+04 1.07856e-01 1.93927e-02 2.67549e-08
rs3130349 A 2.00682e-01 7.76920e+04 1.40550e-01 2.05635e-02 8.22896e-12
rs1062070 G 2.00728e-01 7.77100e+04 1.41350e-01 2.05598e-02 6.21549e-12
rs8365 C 2.00674e-01 7.76891e+04 1.41232e-01 2.05618e-02 6.49999e-12
rs3134941 G 2.00677e-01 7.76902e+04 1.41769e-01 2.05628e-02 5.42440e-12
rs3134940 C 2.00686e-01 7.76935e+04 1.41622e-01 2.05619e-02 5.69201e-12
rs3131300 G 2.00726e-01 7.77090e+04 1.41500e-01 2.05607e-02 5.91655e-12
rs1800625 G 2.00742e-01 7.77152e+04 1.41735e-01 2.05812e-02 5.73097e-12
rs3134605 C 2.19662e-01 8.50400e+04 1.29495e-01 1.98890e-02 7.48830e-11
rs3132935 G 2.18744e-01 8.46844e+04 1.31354e-01 1.99165e-02 4.25714e-11
rs3130291 A 2.18743e-01 8.46840e+04 1.31371e-01 1.99174e-02 4.24081e-11
rs3130292 C 2.18750e-01 8.46868e+04 1.31510e-01 1.99172e-02 4.04421e-11
rs3132947 T 2.18724e-01 8.46770e+04 1.30467e-01 1.99178e-02 5.75827e-11
rs9279507 G 2.17968e-01 8.43843e+04 1.31319e-01 2.00424e-02 5.68858e-11
rs434841 A 3.00969e-01 1.16517e+05 1.08278e-01 1.79773e-02 1.71499e-09
rs377763 A 2.14987e-01 8.32300e+04 1.26971e-01 2.00410e-02 2.37046e-10
rs9268100 G 2.73301e-01 1.05806e+05 1.02690e-01 1.84724e-02 2.71523e-08
rs200663261 CTACA 2.60850e-01 1.00985e+05 1.02979e-01 1.87902e-02 4.24769e-08
rs9268251 A 2.35295e-01 9.10920e+04 1.15151e-01 1.94241e-02 3.06643e-09
rs1003880 T 2.49896e-01 9.67446e+04 1.04334e-01 1.90257e-02 4.16701e-08
rs3129949 A 2.40396e-01 9.30670e+04 1.12848e-01 1.92807e-02 4.83947e-09
rs1003878 A 2.40370e-01 9.30570e+04 1.12239e-01 1.92792e-02 5.83207e-09
rs2022537 A 2.40376e-01 9.30593e+04 1.12174e-01 1.92802e-02 5.96069e-09
rs926592 A 2.40616e-01 9.31521e+04 1.13432e-01 1.92751e-02 3.98993e-09
rs3117137 T 2.40401e-01 9.30690e+04 1.12844e-01 1.93301e-02 5.30071e-09
rs969892 C 2.40478e-01 9.30988e+04 1.11819e-01 1.92765e-02 6.60912e-09
rs3129942 T 2.59787e-01 1.00574e+05 1.11939e-01 1.87739e-02 2.48818e-09
rs3129943 G 2.65245e-01 1.02687e+05 1.07468e-01 1.86450e-02 8.23274e-09
rs368213214 T 4.27314e-01 2.21710e+05 9.54631e-02 1.70695e-02 2.23970e-08
6:32623371_C_T T 2.84638e-01 1.10195e+05 1.06023e-01 1.93719e-02 4.42991e-08
rs3134986 T 2.89779e-01 1.12185e+05 1.13650e-01 1.94004e-02 4.68811e-09
6:34249282_AACC_A AACC 1.85580e-01 3.15295e+05 -1.34295e-01 2.11828e-02 2.30515e-10
rs6907486 G 1.80314e-01 6.98067e+04 1.36241e-01 2.14179e-02 2.00778e-10
rs206942 C 1.90040e-01 7.35720e+04 1.30810e-01 2.10223e-02 4.90459e-10
rs206941 T 1.85328e-01 7.17481e+04 1.34196e-01 2.11818e-02 2.37227e-10
rs7765498 C 1.80572e-01 6.99068e+04 1.35717e-01 2.14032e-02 2.28822e-10
6:34267377_ATT_A A 1.70938e-01 6.61769e+04 1.27008e-01 2.21241e-02 9.44150e-09
rs6924982 T 1.85616e-01 7.18593e+04 1.35488e-01 2.11741e-02 1.57005e-10
rs6930978 T 1.85308e-01 7.17403e+04 1.34273e-01 2.11837e-02 2.32502e-10
rs410340 C 1.85341e-01 7.17530e+04 1.34091e-01 2.11806e-02 2.44379e-10
rs611928 A 1.85348e-01 7.17555e+04 1.33977e-01 2.11806e-02 2.53009e-10
rs568502 G 1.85312e-01 7.17416e+04 1.34162e-01 2.11845e-02 2.40890e-10
rs206921 C 1.85352e-01 7.17572e+04 1.33901e-01 2.11804e-02 2.58881e-10
rs3798556 C 1.80040e-01 6.97009e+04 1.37153e-01 2.14246e-02 1.54055e-10
rs169584 T 1.61110e-01 6.23720e+04 1.34329e-01 2.24016e-02 2.02063e-09
rs206936 G 1.84985e-01 7.16150e+04 1.35560e-01 2.12002e-02 1.61701e-10
rs57622072 A 1.56100e-01 6.04324e+04 1.37669e-01 2.27001e-02 1.32437e-09
rs2237098 T 1.55863e-01 6.03408e+04 1.38297e-01 2.27138e-02 1.14042e-09
rs111671909 C 1.84376e-01 7.13792e+04 1.36478e-01 2.12226e-02 1.27231e-10
rs464553 T 1.84761e-01 7.15283e+04 1.37900e-01 2.12097e-02 7.95796e-11
rs458576 A 1.84761e-01 7.15283e+04 1.37900e-01 2.12097e-02 7.95796e-11
rs9469775 T 1.89631e-01 7.34137e+04 1.39812e-01 2.10252e-02 2.94371e-11
rs206924 G 1.84409e-01 7.13920e+04 1.38051e-01 2.12311e-02 7.92975e-11
rs206925 C 1.84854e-01 7.15645e+04 1.38288e-01 2.12123e-02 7.08388e-11
[truncated: 629,531 more chars]
