# Supplementary material for: An Appraisal of the Role of Previously Reported Risk Factors in the Age at Menopause Using Mendelian Randomization
Source: Front Genet. 2020 May 29;11:507. doi: 10.3389/fgene.2020.00507 (PMC7274172; doi:10.3389/fgene.2020.00507)
Supplement: Supplementary file 7 [file Data_Sheet_1.ZIP › sData/sData 4 BMI-associated SNPs.txt]

SNP	effect_allele	other_allele	beta	se	eaf	pval
rs1558902	A	T	0.079	0.004	0.413	7.51E-153
rs6567160	C	T	0.056	0.005	0.237	3.93E-53
rs13021737	G	A	0.069	0.005	0.828	1.11E-50
rs10938397	G	A	0.040	0.004	0.432	3.21E-38
rs543874	G	A	0.060	0.005	0.194	2.62E-35
rs2207139	G	A	0.047	0.005	0.177	4.13E-29
rs11030104	A	G	0.038	0.005	0.792	5.56E-28
rs3101336	C	T	0.033	0.004	0.611	2.66E-26
rs7138803	A	G	0.035	0.004	0.384	8.15E-24
rs10182181	G	A	0.037	0.004	0.460	8.78E-24
rs3888190	A	C	0.028	0.004	0.403	3.14E-23
rs1516725	C	T	0.047	0.006	0.870	1.89E-22
rs12446632	G	A	0.043	0.006	0.865	1.48E-18
rs2287019	C	T	0.032	0.005	0.804	4.59E-18
rs16951275	T	C	0.030	0.005	0.783	1.91E-17
rs3817334	T	C	0.027	0.004	0.409	5.15E-17
rs2112347	T	G	0.030	0.004	0.631	6.19E-17
rs12566985	G	A	0.027	0.004	0.444	3.28E-15
rs3810291	A	G	0.030	0.005	0.666	4.81E-15
rs7141420	T	C	0.026	0.004	0.526	1.23E-14
rs13078960	G	T	0.034	0.005	0.197	1.74E-14
rs10968576	G	A	0.029	0.004	0.319	6.61E-14
rs17024393	C	T	0.071	0.011	0.039	7.03E-14
rs657452	A	G	0.023	0.004	0.394	5.48E-13
rs12429545	A	G	0.032	0.006	0.134	1.09E-12
rs12286929	G	A	0.021	0.004	0.524	1.31E-12
rs13107325	T	C	0.045	0.009	0.071	1.83E-12
rs11165643	T	C	0.023	0.004	0.583	2.07E-12
rs7903146	C	T	0.018	0.004	0.714	1.11E-11
rs10132280	C	A	0.017	0.004	0.683	1.14E-11
rs17405819	T	C	0.024	0.004	0.699	2.07E-11
rs6091540	C	T	0.030	0.004	0.721	2.15E-11
rs1016287	T	C	0.025	0.004	0.285	2.25E-11
rs4256980	G	C	0.023	0.004	0.647	2.90E-11
rs17094222	C	T	0.020	0.005	0.210	5.94E-11
rs12401738	A	G	0.026	0.004	0.355	1.15E-10
rs7599312	G	A	0.018	0.004	0.723	1.17E-10
rs2365389	C	T	0.020	0.004	0.581	1.63E-10
rs205262	G	A	0.027	0.005	0.272	1.75E-10
rs2820292	C	A	0.018	0.004	0.555	1.83E-10
rs12885454	C	A	0.023	0.004	0.639	1.94E-10
rs9641123	C	G	0.025	0.005	0.429	2.08E-10
rs12016871	T	C	0.031	0.006	0.202	2.29E-10
rs16851483	T	G	0.052	0.010	0.065	3.55E-10
rs1167827	G	A	0.017	0.004	0.557	6.33E-10
rs758747	T	C	0.019	0.005	0.266	7.47E-10
rs1928295	T	C	0.026	0.004	0.549	7.91E-10
rs9925964	A	G	0.020	0.004	0.620	8.11E-10
rs11126666	A	G	0.016	0.004	0.282	1.33E-09
rs2650492	A	G	0.020	0.004	0.303	1.92E-09
rs6804842	G	A	0.017	0.004	0.578	2.48E-09
rs12940622	G	A	0.016	0.004	0.573	2.49E-09
rs7164727	T	C	0.019	0.004	0.686	3.92E-09
rs11847697	T	C	0.053	0.011	0.043	3.99E-09
rs4740619	T	C	0.016	0.004	0.543	4.56E-09
rs492400	C	T	0.008	0.004	0.423	6.78E-09
rs13191362	A	G	0.030	0.006	0.878	7.34E-09
rs3736485	A	G	0.019	0.004	0.454	7.41E-09
rs17001654	G	C	0.032	0.007	0.153	7.76E-09
rs11191560	C	T	0.031	0.007	0.089	8.45E-09
rs2080454	C	A	0.017	0.004	0.404	8.60E-09
rs7715256	G	T	0.018	0.004	0.420	8.85E-09
rs2176040	A	G	0.006	0.004	0.366	9.99E-09
rs1528435	T	C	0.014	0.004	0.631	1.20E-08
rs2075650	A	G	0.031	0.006	0.849	1.25E-08
rs1000940	G	A	0.020	0.004	0.321	1.28E-08
rs2033529	G	A	0.020	0.004	0.291	1.39E-08
rs11583200	C	T	0.018	0.004	0.395	1.48E-08
rs7239883	G	A	0.023	0.004	0.391	1.51E-08
rs2836754	C	T	0.019	0.004	0.614	1.61E-08
rs9400239	C	T	0.023	0.004	0.690	1.61E-08
rs10733682	A	G	0.023	0.004	0.477	1.83E-08
rs11688816	G	A	0.019	0.004	0.526	1.89E-08
rs11057405	G	A	0.033	0.007	0.902	2.02E-08
rs9914578	G	C	0.014	0.005	0.210	2.07E-08
rs977747	T	G	0.017	0.004	0.392	2.18E-08
rs2121279	T	C	0.021	0.006	0.150	2.31E-08
rs29941	G	A	0.019	0.004	0.669	2.41E-08
rs11727676	T	C	0.031	0.008	0.910	2.55E-08
rs3849570	A	C	0.015	0.004	0.359	2.60E-08
rs9374842	T	C	0.018	0.005	0.747	2.67E-08
rs6477694	C	T	0.021	0.004	0.364	2.67E-08
rs4787491	G	A	0.018	0.004	0.509	2.70E-08
rs1441264	A	G	0.017	0.004	0.607	2.96E-08
rs7899106	G	A	0.044	0.009	0.053	2.96E-08
rs2176598	T	C	0.017	0.005	0.250	2.97E-08
rs2245368	C	T	0.028	0.008	0.180	3.19E-08
rs17203016	G	A	0.019	0.005	0.197	3.41E-08
rs17724992	A	G	0.016	0.005	0.744	3.42E-08
rs7243357	T	G	0.018	0.005	0.814	3.86E-08
rs16907751	C	T	0.022	0.009	0.919	3.89E-08
rs1808579	C	T	0.022	0.004	0.534	4.17E-08
rs13201877	G	A	0.019	0.006	0.141	4.29E-08
rs2033732	C	T	0.019	0.005	0.746	4.89E-08
rs9540493	A	G	0.017	0.004	0.455	4.97E-08
rs1460676	C	T	0.020	0.005	0.174	4.98E-08
rs6465468	T	G	0.025	0.005	0.306	4.98E-08
