# Supplementary material for: An Appraisal of the Role of Previously Reported Risk Factors in the Age at Menopause Using Mendelian Randomization
Source: Front Genet. 2020 May 29;11:507. doi: 10.3389/fgene.2020.00507 (PMC7274172; doi:10.3389/fgene.2020.00507)
Supplement: Supplementary file 7 [file Data_Sheet_1.ZIP › sData/sData 5 AAM-associated SNPs(ReproGen consortium).txt]

SNP	effect_allele	other_allele	beta	eaf	se	pval	samplesize
rs10144321	A	G	0.042	0.78	0.006617625	2.20E-10	182416
rs10483727	T	C	0.037	0.36	0.005785298	1.60E-10	182416
rs1079866	C	G	-0.072	0.88	0.00844362	1.50E-17	182416
rs10840031	A	G	0.038	0.24	0.006406368	3.00E-09	182416
rs10938397	A	G	0.038	0.57	0.005922792	1.40E-10	182416
rs11022756	A	C	0.048	0.26	0.006481083	1.30E-13	182416
rs11715566	T	C	0.052	0.51	0.005631184	2.60E-20	182416
rs11756454	A	T	0.034	0.45	0.005703305	2.50E-09	182416
rs11767400	A	C	0.035	0.31	0.006295129	2.70E-08	182416
rs12003641	T	C	0.082	0.07	0.010554533	7.90E-15	182416
rs12148769	A	G	-0.055	0.12	0.009751685	1.70E-08	182416
rs12291726	A	G	-0.057	0.89	0.008332907	7.90E-12	182416
rs12598642	A	G	-0.044	0.56	0.005680516	9.50E-15	182416
rs12915845	T	C	-0.035	0.42	0.005728867	1.00E-09	182416
rs13179411	T	G	0.06	0.16	0.007813245	1.60E-14	182416
rs13215865	T	C	-0.042	0.15	0.007472155	1.90E-08	182416
rs1398217	C	G	0.046	0.58	0.005766619	1.50E-15	182416
rs1482853	A	C	-0.038	0.39	0.006042521	3.20E-10	182416
rs1516883	A	G	-0.091	0.3	0.002455094	0	182416
rs1518080	C	G	0.051	0.57	0.006004384	2.00E-17	182416
rs1659127	A	G	0.044	0.3	0.006371662	5.00E-12	182416
rs16938437	T	C	-0.067	0.05	0.010347969	9.50E-11	182416
rs17351680	C	G	-0.044	0.87	0.007556989	5.80E-09	182416
rs1874984	C	G	0.037	0.44	0.006004905	7.20E-10	182416
rs2153127	T	C	0.077	0.54	0.002077387	0	182416
rs2179786	T	G	-0.039	0.32	0.005719738	9.20E-12	182416
rs2184968	T	C	0.036	0.59	0.00567225	2.20E-10	182416
rs2303100	T	C	0.038	0.55	0.005683868	2.30E-11	182416
rs2344508	A	G	0.034	0.56	0.005747192	3.30E-09	182416
rs2617056	A	T	0.036	0.61	0.005933352	1.30E-09	182416
rs2687729	A	G	-0.044	0.77	0.006574923	2.20E-11	182416
rs2836950	C	G	0.035	0.68	0.006205618	1.70E-08	182416
rs2947411	A	G	0.052	0.13	0.007655197	1.10E-11	182416
rs3115627	A	G	-0.038	0.6	0.006453388	3.90E-09	182416
rs3733632	A	G	-0.049	0.77	0.007862422	4.60E-10	182416
rs3743266	T	C	0.045	0.67	0.006232715	5.20E-13	182416
rs3870341	A	G	0.043	0.31	0.006449086	2.60E-11	182416
rs3914188	C	G	0.044	0.74	0.006702113	5.20E-11	182416
rs4242496	A	T	-0.033	0.5	0.005696195	6.90E-09	182416
rs4369815	T	G	0.08	0.95	0.011887583	1.70E-11	182416
rs466639	T	C	-0.075	0.13	0.008705842	7.00E-18	182416
rs4801589	C	G	-0.032	0.57	0.005627794	1.30E-08	182416
rs4840086	A	G	0.036	0.52	0.00562028	1.50E-10	182416
rs618678	T	C	-0.034	0.33	0.006148141	3.20E-08	182416
rs633715	T	C	0.051	0.8	0.007249999	2.00E-12	182416
rs6694738	A	C	-0.044	0.18	0.007884774	2.40E-08	182416
rs6747380	A	G	0.065	0.17	0.007657758	2.10E-17	182416
rs6758290	T	C	0.04	0.49	0.006322128	2.50E-10	182416
rs6770162	A	G	0.036	0.44	0.005733081	3.40E-10	182416
rs6933660	A	C	-0.036	0.3	0.006331268	1.30E-08	182416
rs7103411	T	C	-0.043	0.78	0.007055913	1.10E-09	182416
rs7119712	A	G	-0.041	0.19	0.006445182	2.00E-10	182416
rs740077	A	C	0.046	0.79	0.007044975	6.60E-11	182416
rs7642134	A	G	-0.038	0.44	0.005912398	1.30E-10	182416
rs7821178	A	C	-0.045	0.41	0.006196213	3.80E-13	182416
rs7853970	T	C	0.037	0.43	0.006259497	3.40E-09	182416
rs7944630	A	G	0.047	0.57	0.005727999	2.30E-16	182416
rs852069	A	G	-0.036	0.38	0.005907276	1.10E-09	182416
rs888345	A	G	-0.044	0.82	0.00731517	1.80E-09	182416
rs895526	T	C	-0.044	0.2	0.007553221	5.70E-09	182416
rs913588	A	G	-0.034	0.55	0.005683427	2.20E-09	182416
rs9373571	A	T	0.034	0.56	0.005925772	9.60E-09	182416
rs9555810	C	G	-0.047	0.74	0.006492069	4.50E-13	182416
rs9565073	T	C	-0.034	0.48	0.00588074	7.40E-09	182416
rs9635759	A	G	0.058	0.33	0.006361514	7.70E-20	182416
rs9647570	T	G	-0.046	0.88	0.008427124	4.80E-08	182416
rs9939609	A	T	-0.042	0.45	0.005720301	2.10E-13	182416
rs9997604	A	C	-0.039	0.3	0.006510985	2.10E-09	182416
