# Supplementary material for: An Appraisal of the Role of Previously Reported Risk Factors in the Age at Menopause Using Mendelian Randomization
Source: Front Genet. 2020 May 29;11:507. doi: 10.3389/fgene.2020.00507 (PMC7274172; doi:10.3389/fgene.2020.00507)
Supplement: Supplementary file 7 [file Data_Sheet_1.ZIP › sData/sData 6 leave-one-out analysis on AAM(UK biobank).txt]

exposure	outcome	samplesize	SNP	b	se	p
Age at menarche	Age at menopause	111593	rs10063744	0.350331616	0.163318758	0.031946542
Age at menarche	Age at menopause	111593	rs10090153	0.343713425	0.163703822	0.03576357
Age at menarche	Age at menopause	111593	rs10794201	0.368516141	0.160019125	0.021281622
Age at menarche	Age at menopause	111593	rs10832013	0.344732621	0.164001829	0.035552861
Age at menarche	Age at menopause	111593	rs10978435	0.335243967	0.166718943	0.04434309
Age at menarche	Age at menopause	111593	rs11130329	0.322605385	0.161880604	0.046276777
Age at menarche	Age at menopause	111593	rs11134661	0.336448144	0.16346543	0.039568828
Age at menarche	Age at menopause	111593	rs111357179	0.345133104	0.163516406	0.034798618
Age at menarche	Age at menopause	111593	rs11186505	0.331847132	0.162950992	0.04170175
Age at menarche	Age at menopause	111593	rs111891256	0.341704428	0.16367877	0.036829174
Age at menarche	Age at menopause	111593	rs113172947	0.338662766	0.163581808	0.038424633
Age at menarche	Age at menopause	111593	rs113467400	0.330931372	0.162892603	0.042194938
Age at menarche	Age at menopause	111593	rs114285994	0.367398434	0.159961108	0.021630267
Age at menarche	Age at menopause	111593	rs115260227	0.361045367	0.163551084	0.027276438
Age at menarche	Age at menopause	111593	rs11671280	0.334923284	0.163487985	0.040500168
Age at menarche	Age at menopause	111593	rs1172955	0.375756596	0.162093351	0.020441206
Age at menarche	Age at menopause	111593	rs11893331	0.327845245	0.164395207	0.046124671
Age at menarche	Age at menopause	111593	rs12151356	0.354224418	0.162975027	0.029743537
Age at menarche	Age at menopause	111593	rs12193842	0.343228152	0.163603396	0.035911503
Age at menarche	Age at menopause	111593	rs12211649	0.368513624	0.161816468	0.022765005
Age at menarche	Age at menopause	111593	rs12543893	0.349931526	0.163257782	0.032078637
Age at menarche	Age at menopause	111593	rs12607903	0.339972089	0.163952558	0.038116438
Age at menarche	Age at menopause	111593	rs12992672	0.349080172	0.164169702	0.033475178
Age at menarche	Age at menopause	111593	rs13179344	0.33383791	0.163217421	0.040819665
Age at menarche	Age at menopause	111593	rs13311355	0.353917351	0.162823806	0.029733561
Age at menarche	Age at menopause	111593	rs1336794	0.340670066	0.163705436	0.037434436
Age at menarche	Age at menopause	111593	rs1362376	0.344695021	0.163775828	0.035319539
Age at menarche	Age at menopause	111593	rs140791	0.380010148	0.169780899	0.025205505
Age at menarche	Age at menopause	111593	rs142058842	0.338636912	0.164615902	0.039673372
Age at menarche	Age at menopause	111593	rs1421085	0.391045158	0.162447954	0.016075244
Age at menarche	Age at menopause	111593	rs1443752	0.354157275	0.162738603	0.029537771
Age at menarche	Age at menopause	111593	rs146370649	0.342052277	0.163897342	0.036888949
Age at menarche	Age at menopause	111593	rs1516883	0.335461545	0.166864705	0.044390935
Age at menarche	Age at menopause	111593	rs1543633	0.344694099	0.163533502	0.035049254
Age at menarche	Age at menopause	111593	rs1553002	0.352748256	0.162895401	0.030350231
Age at menarche	Age at menopause	111593	rs17006627	0.338056553	0.163740293	0.038961821
Age at menarche	Age at menopause	111593	rs17817628	0.345073369	0.163798562	0.035144154
Age at menarche	Age at menopause	111593	rs1881837	0.327506034	0.162266019	0.043557123
Age at menarche	Age at menopause	111593	rs1981405	0.324272489	0.162409814	0.04586527
Age at menarche	Age at menopause	111593	rs199547423	0.32905527	0.162911578	0.04340002
Age at menarche	Age at menopause	111593	rs201354912	0.336149684	0.163736212	0.040073027
Age at menarche	Age at menopause	111593	rs202124623	0.338924765	0.163757208	0.038482466
Age at menarche	Age at menopause	111593	rs2046548	0.337015444	0.16359889	0.03939753
Age at menarche	Age at menopause	111593	rs2049045	0.3404709	0.163755011	0.037603752
Age at menarche	Age at menopause	111593	rs2083019	0.310262287	0.161906201	0.055325794
Age at menarche	Age at menopause	111593	rs2087876	0.333297445	0.163341427	0.041301
Age at menarche	Age at menopause	111593	rs2343506	0.332658136	0.163065707	0.041347825
Age at menarche	Age at menopause	111593	rs2428493	0.345468472	0.163781147	0.034916115
Age at menarche	Age at menopause	111593	rs246184	0.349838137	0.164192118	0.033116882
Age at menarche	Age at menopause	111593	rs251130	0.340187433	0.163670193	0.037663929
Age at menarche	Age at menopause	111593	rs2604270	0.348161893	0.163529407	0.033250321
Age at menarche	Age at menopause	111593	rs2679057	0.328529492	0.163064038	0.043933279
Age at menarche	Age at menopause	111593	rs2688326	0.340696558	0.163673484	0.037382466
Age at menarche	Age at menopause	111593	rs2697963	0.334389975	0.163671323	0.041046716
Age at menarche	Age at menopause	111593	rs2917677	0.350711548	0.164406994	0.032909048
Age at menarche	Age at menopause	111593	rs3136247	0.302735293	0.154007349	0.049330988
Age at menarche	Age at menopause	111593	rs34399458	0.326190892	0.162523389	0.044745437
Age at menarche	Age at menopause	111593	rs34867104	0.351901455	0.163492074	0.031365328
Age at menarche	Age at menopause	111593	rs35255016	0.334916819	0.163501707	0.040520868
Age at menarche	Age at menopause	111593	rs35737316	0.338865037	0.163641443	0.038379583
Age at menarche	Age at menopause	111593	rs3743266	0.31780645	0.16273015	0.050823625
Age at menarche	Age at menopause	111593	rs3767357	0.339916466	0.164489935	0.038782431
Age at menarche	Age at menopause	111593	rs4141153	0.341011798	0.164204608	0.037824708
Age at menarche	Age at menopause	111593	rs4379427	0.334492775	0.163289644	0.040514665
Age at menarche	Age at menopause	111593	rs4523658	0.335888325	0.164035354	0.04059351
Age at menarche	Age at menopause	111593	rs4660257	0.352052592	0.163443787	0.031242727
Age at menarche	Age at menopause	111593	rs4664605	0.350388228	0.163506255	0.032115886
Age at menarche	Age at menopause	111593	rs4738266	0.342089665	0.163637535	0.036569949
Age at menarche	Age at menopause	111593	rs4818008	0.356943457	0.163356913	0.028884986
Age at menarche	Age at menopause	111593	rs4857841	0.32797395	0.162597341	0.043685815
Age at menarche	Age at menopause	111593	rs509325	0.3467848	0.164283402	0.034781449
Age at menarche	Age at menopause	111593	rs561821	0.279712943	0.148965873	0.06042247
Age at menarche	Age at menopause	111593	rs56360935	0.340963124	0.163613218	0.03716396
Age at menarche	Age at menopause	111593	rs59072247	0.352663862	0.163193827	0.030694392
Age at menarche	Age at menopause	111593	rs6014657	0.346688148	0.16347402	0.033942527
Age at menarche	Age at menopause	111593	rs6046275	0.347033612	0.16339753	0.033681784
Age at menarche	Age at menopause	111593	rs61371450	0.338676751	0.163686537	0.038540751
Age at menarche	Age at menopause	111593	rs62106258	0.35732226	0.164025794	0.029372429
Age at menarche	Age at menopause	111593	rs62376854	0.337017847	0.163541499	0.039327071
Age at menarche	Age at menopause	111593	rs62379978	0.315920835	0.163275418	0.053003148
Age at menarche	Age at menopause	111593	rs62520182	0.328994321	0.163636779	0.044376631
Age at menarche	Age at menopause	111593	rs6451675	0.349509147	0.163368656	0.032404157
Age at menarche	Age at menopause	111593	rs645900	0.352889855	0.162829077	0.030216481
Age at menarche	Age at menopause	111593	rs6565175	0.337104219	0.163560761	0.039299837
Age at menarche	Age at menopause	111593	rs66806308	0.349170606	0.163279335	0.032477303
Age at menarche	Age at menopause	111593	rs6712986	0.349685494	0.163375812	0.032324478
Age at menarche	Age at menopause	111593	rs67446253	0.344838539	0.163650833	0.035103686
Age at menarche	Age at menopause	111593	rs6753802	0.313398011	0.158832153	0.04847966
Age at menarche	Age at menopause	111593	rs6759845	0.353881393	0.164129076	0.031074578
Age at menarche	Age at menopause	111593	rs7126235	0.341563152	0.163998994	0.037277216
Age at menarche	Age at menopause	111593	rs7155448	0.346377931	0.163951924	0.034628177
Age at menarche	Age at menopause	111593	rs7178532	0.349189941	0.163758588	0.032978428
Age at menarche	Age at menopause	111593	rs72928140	0.330994167	0.163657267	0.043126398
Age at menarche	Age at menopause	111593	rs7300571	0.361646556	0.161888205	0.025487827
Age at menarche	Age at menopause	111593	rs730554	0.338247563	0.164366408	0.039600942
Age at menarche	Age at menopause	111593	rs73205548	0.340175602	0.163569744	0.03755328
Age at menarche	Age at menopause	111593	rs7327861	0.335888351	0.16336605	0.039777942
Age at menarche	Age at menopause	111593	rs76411109	0.34052396	0.163573879	0.037363055
Age at menarche	Age at menopause	111593	rs7652234	0.333970479	0.16340429	0.040970411
Age at menarche	Age at menopause	111593	rs771917	0.345025553	0.163624631	0.034975608
Age at menarche	Age at menopause	111593	rs7720886	0.347965496	0.163531908	0.033352502
Age at menarche	Age at menopause	111593	rs78352137	0.34353238	0.164185704	0.036408077
Age at menarche	Age at menopause	111593	rs7852169	0.343923352	0.164612417	0.036681476
Age at menarche	Age at menopause	111593	rs7955427	0.321713375	0.161060257	0.045773918
Age at menarche	Age at menopause	111593	rs7986796	0.356650525	0.162688451	0.028362894
Age at menarche	Age at menopause	111593	rs801067	0.335220744	0.163624499	0.040489525
Age at menarche	Age at menopause	111593	rs852033	0.351679265	0.16311174	0.031078709
Age at menarche	Age at menopause	111593	rs9361180	0.347027557	0.163855892	0.034185004
Age at menarche	Age at menopause	111593	rs9549099	0.344411686	0.163587545	0.035259445
Age at menarche	Age at menopause	111593	rs9635759	0.323226745	0.164093721	0.048864837
Age at menarche	Age at menopause	111593	rs9849338	0.360232492	0.161604133	0.025806955
Age at menarche	Age at menopause	111593	All	0.341763504	0.162484977	0.035434794
