# Supplementary material for: An Appraisal of the Role of Previously Reported Risk Factors in the Age at Menopause Using Mendelian Randomization
Source: Front Genet. 2020 May 29;11:507. doi: 10.3389/fgene.2020.00507 (PMC7274172; doi:10.3389/fgene.2020.00507)
Supplement: Supplementary file 7 [file Data_Sheet_1.ZIP › sData/sData 9 leave-one-out analysis on AAM(ReproGen consortium).txt]

exposure	outcome	samplesize	SNP	b	se	p
Age at menarche	Age at menopause	69360	rs10144321	0.232526271	0.070100912	0.000909824
Age at menarche	Age at menopause	69360	rs10483727	0.241819221	0.067626068	0.00034912
Age at menarche	Age at menopause	69360	rs1079866	0.223475726	0.07072351	0.001578501
Age at menarche	Age at menopause	69360	rs10840031	0.213176748	0.069268887	0.002087271
Age at menarche	Age at menopause	69360	rs10938397	0.227777201	0.070353022	0.001205261
Age at menarche	Age at menopause	69360	rs11022756	0.220376344	0.070630382	0.00180768
Age at menarche	Age at menopause	69360	rs11715566	0.225511679	0.070865259	0.001461306
Age at menarche	Age at menopause	69360	rs11767400	0.23065394	0.069990805	0.000982505
Age at menarche	Age at menopause	69360	rs12003641	0.224349657	0.070518052	0.001465398
Age at menarche	Age at menopause	69360	rs12148769	0.211139109	0.068655205	0.002102523
Age at menarche	Age at menopause	69360	rs12291726	0.198576296	0.06417635	0.001973254
Age at menarche	Age at menopause	69360	rs12598642	0.237351804	0.069543598	0.000642536
Age at menarche	Age at menopause	69360	rs12915845	0.237363718	0.068669615	0.000547027
Age at menarche	Age at menopause	69360	rs13179411	0.225553703	0.070484984	0.001374157
Age at menarche	Age at menopause	69360	rs13215865	0.220997039	0.069997765	0.001592913
Age at menarche	Age at menopause	69360	rs1398217	0.224809776	0.070666781	0.001466333
Age at menarche	Age at menopause	69360	rs1482853	0.216826862	0.069896639	0.001921484
Age at menarche	Age at menopause	69360	rs1516883	0.21572112	0.072753405	0.003025846
Age at menarche	Age at menopause	69360	rs1659127	0.24159832	0.068702621	0.000437144
Age at menarche	Age at menopause	69360	rs16938437	0.231887327	0.069735559	0.000883431
Age at menarche	Age at menopause	69360	rs17351680	0.22090369	0.070032624	0.001608853
Age at menarche	Age at menopause	69360	rs2153127	0.214844039	0.071804395	0.002770894
Age at menarche	Age at menopause	69360	rs2179786	0.220447913	0.070316231	0.001717997
Age at menarche	Age at menopause	69360	rs2184968	0.213641476	0.069187512	0.002016022
Age at menarche	Age at menopause	69360	rs2303100	0.246027767	0.066302108	0.00020668
Age at menarche	Age at menopause	69360	rs2344508	0.223891935	0.070334733	0.001456397
Age at menarche	Age at menopause	69360	rs2617056	0.220547662	0.070222348	0.001685419
Age at menarche	Age at menopause	69360	rs2687729	0.228858773	0.070490103	0.001167598
Age at menarche	Age at menopause	69360	rs2836950	0.227299051	0.070292245	0.001222281
Age at menarche	Age at menopause	69360	rs2947411	0.216174473	0.069590569	0.001893957
Age at menarche	Age at menopause	69360	rs3115627	0.224425551	0.070167534	0.001381808
Age at menarche	Age at menopause	69360	rs3733632	0.224871238	0.070310786	0.001382659
Age at menarche	Age at menopause	69360	rs3743266	0.220361999	0.070520176	0.001779212
Age at menarche	Age at menopause	69360	rs3870341	0.212080684	0.069482559	0.002271051
Age at menarche	Age at menopause	69360	rs3914188	0.220365742	0.07048467	0.001769396
Age at menarche	Age at menopause	69360	rs4369815	0.208879078	0.068487468	0.00228927
Age at menarche	Age at menopause	69360	rs466639	0.220407336	0.070706953	0.00182581
Age at menarche	Age at menopause	69360	rs4840086	0.220547662	0.070222348	0.001685419
Age at menarche	Age at menopause	69360	rs618678	0.227148816	0.070273126	0.001227675
Age at menarche	Age at menopause	69360	rs633715	0.227148816	0.070273126	0.001227675
Age at menarche	Age at menopause	69360	rs6694738	0.233979342	0.068944821	0.000689504
Age at menarche	Age at menopause	69360	rs6747380	0.234303348	0.069955415	0.00081009
Age at menarche	Age at menopause	69360	rs6758290	0.220423049	0.070348715	0.001728575
Age at menarche	Age at menopause	69360	rs6770162	0.220547662	0.070222348	0.001685419
Age at menarche	Age at menopause	69360	rs6933660	0.234360033	0.069459921	0.000740756
Age at menarche	Age at menopause	69360	rs7103411	0.216227206	0.070086617	0.002034546
Age at menarche	Age at menopause	69360	rs7119712	0.236191455	0.06950833	0.000678727
Age at menarche	Age at menopause	69360	rs740077	0.224809776	0.070666781	0.001466333
Age at menarche	Age at menopause	69360	rs7642134	0.227777201	0.070353022	0.001205261
Age at menarche	Age at menopause	69360	rs7821178	0.22470876	0.070635834	0.001466517
Age at menarche	Age at menopause	69360	rs7853970	0.234716223	0.069468567	0.000728189
Age at menarche	Age at menopause	69360	rs7944630	0.224915322	0.070698334	0.001465963
Age at menarche	Age at menopause	69360	rs852069	0.220547662	0.070222348	0.001685419
Age at menarche	Age at menopause	69360	rs888345	0.226507541	0.0701914	0.001250961
Age at menarche	Age at menopause	69360	rs895526	0.228375491	0.070037386	0.001111119
Age at menarche	Age at menopause	69360	rs913588	0.230405697	0.069977274	0.00099273
Age at menarche	Age at menopause	69360	rs9555810	0.224915322	0.070698334	0.001465963
Age at menarche	Age at menopause	69360	rs9565073	0.223891935	0.070334733	0.001456397
Age at menarche	Age at menopause	69360	rs9635759	0.226381048	0.071086066	0.001449517
Age at menarche	Age at menopause	69360	rs9647570	0.224726411	0.070268674	0.001383352
Age at menarche	Age at menopause	69360	rs9997604	0.224196855	0.070462734	0.001463734
Age at menarche	Age at menopause	69360	All	0.224661056	0.069369579	0.001201134
